# Supplementary material for: Chromosome-scale scaffolding of the black raspberry (Rubus occidentalis L.) genome based on chromatin interaction data
Source: Hortic Res. 2018 Feb 7;5:8. doi: 10.1038/s41438-017-0013-y (PMC5802725; doi:10.1038/s41438-017-0013-y)
Supplement: Supplementary file 1 — Supplementary table 1 [file 41438_2017_13_MOESM1_ESM.xlsx]

## Sheet: Table S1A
	Table 1A
	Sequence ID	Sequence type	Sequence	Start position	End position	Length (bp)	Strand
	Bras_T00800	mRNA	CAACAACCATCTCTGGGTTTCTTCAGTTTTACTCGTTACCGCAAAACCTTCTCCAACTAACGACTGGCTTTCCCTTTGAGAATTGAGACGACGCATGCATTTGACACAGATCGCCGGAGGCCTTAATCTGGTGAATTCGAGCTATCGGACTTCAAACGACCCCGTTTTTGCGATCTCGCCCATTCGTCAATGTTAGCTCCATCAGTCTGTCTCTAGGCTACGATTATCGCCGCAGATCCGAATTCGGTTCGTTTCCAATGGCTTCGTGGCTCAAAGCTGCTGAAGGTTTGGATCTTCTAATCTCTTTCAATCTTTTTGTTTTCTCTTATTGGTTTGCATCAAGAGGCATTTTGTGAATAATACAATGTGCGACGACATTTGGGCTTAATAAACTTAATA…	22862817	22869966	7150	reverse
	Bras_T00800	exon	CAACAACCATCTCTGGGTTTCTTCAGTTTTACTCGTTACCGCAAAACCTTCTCCAACTAACGACTGGCTTTCCCTTTGAGAATTGAGACGACGCATGCATTTGACACAGATCGCCGGAGGCCTTAATCTGGTGAATTCGAGCTATCGGACTTCAAACGACCCCGTTTTTGCGATCTCGCCCATTCGTCAATGTTAGCTCCATCAGTCTGTCTCTAGGCTACGATTATCGCCGCAGATCCGAATTCGGTTCGTTTCCAATGGCTTCGTGGCTCAAAGCTGCTGAAG	22869682	22869966	285	reverse
	Bras_T00800	exon	AGAATAGCGGATGAGAGGACAGCAAAGGCATCAGAACTTGAGCAGAAGATGGCATTGCTTGAG	22865682	22865744	63	reverse
	Bras_T00800	exon	ATTTGTTTGAAGTTGTTGATCGAAGGGCAAAGCTGGTTGTCAATGAGTTGTCGGATGAGCAGTTGGCTTCCCAATCACTAG	22868775	22868855	81	reverse
	Bras_T00800	exon	AGAGAACTGAGTAAGTCATATGAAGCTCGCATAAAGCAGCTACAAAAAGATTTGTCAGCATCCAAAAGCGAAGTGACAAGAATAGAGTCAAATATGGTTGAGGCCTTGGCAGCAAAGAATTCTGAAATTGAGGCACTTGTCAGTTCCATGGATGCACTTAAGAAACAGGCTGCTTTATCTGAAGGAAATCTGGCTTCGCTGCAG	22866860	22867063	204	reverse
	Bras_T00800	exon	GCAAACATGGAATCTATAATGAGAAACCGGGAATTGACGGAGACAAGAATGATGCAG	22866504	22866560	57	reverse
	Bras_T00800	exon	GCTATAAGGGAGGAGTTGGCTTCTGTAGAACGGAGAGCTGAAGAAGAGCGCACTGCACACAATGCTACCAAAATG	22866333	22866407	75	reverse
	Bras_T00800	exon	GCTGCCATGGAAAGAGAAGTAGAATTGGAACATAGAGCCCTTGAGGCATCCACAGCCCTTGCAAGGACTCAG	22866171	22866242	72	reverse
	Bras_T00800	exon	AAGCTTCTAATGGGCAAGGATCTCAAGCCAAGAGGACAAAAAAGAAAACCAAG	22868408	22868460	53	reverse
	Bras_T00800	exon	GCTGAGAAGAGACAGTCAATAAGTGAATCTCCTGAAACAATTTCTCATAACAAAATAGAATCTACAGAAACAAGTGATTCTGCACGTGAACAGACTAATATACTGACTCCACAAGTAGATGCCACACCCGAAAAAGGTAGTGATGTCCATTTAAATGACAATGATGGGACACCCTATGAAAATTCTATGATCCAAACAATCAACAAGCAGGAACAGGATCTCGAGAAAGACTCAACAGCTAGTATTCCTTTAACAGAGACACCAGGAATTGGAGTCAGTGAAACTGATGCTGGTCAACTGGAAGCTTCACCAATTCTTACTGATAGGGAAGCTGTCACATCAACTTCAAATGGTGAGCTTGTGAATGAGATTGCCTCAGTTGGTCGGGAAGAACATCTT…	22867638	22868315	678	reverse
	Bras_T00800	exon	GCTCACGGATTGCTTAAAACTGCTGTTTCCACTGGTCAGTCTAAAGAAGCAAGGTTAGCAAGG	22867464	22867526	63	reverse
	Bras_T00800	exon	GTTTGTGCCGGACTTTCGTCCCGACTTCAAGAATACAAATCTGAGAATGCACAGCTAGAGGAACTTCTCATGTCAGAG	22867167	22867244	78	reverse
	Bras_T00800	exon	GTTGAATGTGCCAATTTAAACCAAGAGCTACAAGATATGGAAGCTCGTGCTCGGCGTGGGCAGAAGAAGCCACCAGAAGAAGCAAATCAAATGATTCAG	22865474	22865572	99	reverse
	Bras_T00800	exon	ATGTGGCAGGAAGAAGTGGAACGTGCACGCCAAGGTCAGAGGGATGCAGAGGGCAAGCTTTCTTCTTTGGAG	22865316	22865387	72	reverse
	Bras_T00800	exon	GCCTCTTCCCTTGTACCACCGTCATATGGTTGGGGCAACCATGCAG	22863769	22863814	46	reverse
	Bras_T00800	exon	TTGCAGAAGGCAGCAAAACTATTAGATTCAGGGGCTGTCAGGGCCACAAAATTTCTGTGGCGGTATCCAACAGCTCGAGTTATCTTGCTATTCTACCTG	22863560	22863658	99	reverse
	Bras_T00800	exon	GTATTTGTGCATCTGTTCTTGATGTATTTGCTGCATCGCCTTCAG	22863420	22863464	45	reverse
	Bras_T00800	exon	GCACAAGCAGATGACTTTTCAGCTAGAGAAGTTGCAGAGTCGATGGGACTTGCTAACACTAACTTACCATGAGTTGCTCCGTGTGAGAAGCAACTGCCACAAAAATCTTCAAAGTTCGACAAGCATAGAATATGCCTCGAATGATGATCTAATTATGAAAAGTAAATGTGAGTGAAGCTTTTGATCATTGGTTGAAGGTATATATAGTTTGGTTTATCGCCATTTTTTGTCGAGGATGTGCACGAAAGTGTTGATATGTTGCAATTAATAGAATTGGGGTCTGCCTCTTTCATCCTAATAACGAGTGAGGCACTGACTTGGACATCCAAAACTTGCTTCTGCTCTGCAGATGTGAAATTTTCTTTTACTTATTTAGCAACCGCTGATTCTTTCATTATA…	22862817	22863323	507	reverse
	Bras_T00800	exon	GCTGAAGTGCAAAAAATGAGAGTTGAGATGGCTGCCATGAAGAGGGATGCAGAGCATTACTCACGTCAG	22865137	22865205	69	reverse
	Bras_T00800	exon	GAACACATGGAGCTAGAGAAACGCTACCGTGAACTAACTGATTTGTTG	22864635	22864682	48	reverse
	Bras_T00800	exon	TACTACAAACAAACACAACTGGAAACCATGGCCAGTGAAAAAGCTGCTGCAGAGTTCCAATTGGAGAAGGAATTGAAGCGTCTCCAGGAAGCACAG	22864446	22864541	96	reverse
	Bras_T00800	exon	GTTGAGGCAGAAAGAAGTAGAGTTTCCCGCCGGGCATCAGCATCCTGGGAAGAAGACGCTGAAATGAAGGCACTGGA	22864279	22864355	77	reverse
	Bras_T00800	CDS	ATGGCTTCGTGGCTCAAAGCTGCTGAAGATTTGTTTGAAGTTGTTGATCGAAGGGCAAAGCTGGTTGTCAATGAGTTGTCGGATGAGCAGTTGGCTTCCCAATCACTAGAAGCTTCTAATGGGCAAGGATCTCAAGCCAAGAGGACAAAAAAGAAAACCAAGGCTGAGAAGAGACAGTCAATAAGTGAATCTCCTGAAACAATTTCTCATAACAAAATAGAATCTACAGAAACAAGTGATTCTGCACGTGAACAGACTAATATACTGACTCCACAAGTAGATGCCACACCCGAAAAAGGTAGTGATGTCCATTTAAATGACAATGATGGGACACCCTATGAAAATTCTATGATCCAAACAATCAACAAGCAGGAACAGGATCTCGAGAAAGACTCAACA…	22863252	22869709	2175	reverse
	Bras_T00801	mRNA	GATTAACAAAATCACCTTAGTGATTAATGGCGAGGATGCAACTAAGACTGCAGTCAAGTGGGATTGATAGGTTTTATCAATCCTGACATTCTTGTGGAATCCTTTGATGTTCTCCATGGTAGTGACGTTATGGGCTGGGATGCATAATTTAATCAAGGCATAAGAATCCAATAACGATAATTAAGTGAGAAGCACTTTGAAACTGCAGCTTGACAGTGAAGTGGTGTTGCAGTTTATTCTTTTCTGAATATGCTTCACCAGTGCAGCAGAGAGAGTTCTTCAATACTTTAATAGCAGGGGTCAAGTTGGTTTTTAGGCTAGAAAAGAGCCAACAAAACCTTGAACTTGCACAAATAGTGGAAGAGCGGGAAACAACATCAACCGTTTACGACTCTTCCT…	22858712	22860199	1488	reverse
	Bras_T00801	exon	GTGAGACTCCCAACCCATCCCCGGATTCATCCTCTTCACCGTCAAAAGCTGTCCTCACTTCTCCTTATCAAATCCTATCTGCTCCTAGACAACTCTATGAGAGGCTTCAAG	22858971	22859081	111	reverse
	Bras_T00801	exon	GTGAGATTCCTACTGTCACCGGTTACAATGTGCAATGGACAACCGCCCTATTCTTCACCTTCTTCTTCAAAAGCTGTCCTCAGTTCTCCTCGTCAACGCTATCAAGGTCAGATTTTCTGTCTCCATGTGAGCCTGATTGTGTGCTGGTGCAGGTGTCACTCCTTCCCCGGTAA	22858712	22858884	173	reverse
	Bras_T00801	exon	GATTAACAAAATCACCTTAGTGATTAATGGCGAGGATGCAACTAAGACTGCAGTCAAGTGGGATTGATAGGTTTTATCAATCCTGACATTCTTGTGGAATCCTTTGATGTTCTCCATGGTAGTGACGTTATGGGCTGGGATGCATAATTTAATCAAGGCATAAGAATCCAATAACGATAATTAAGTGAGAAGCACTTTGAAACTGCAGCTTGACAGTGAAGTGGTGTTGCAGTTTATTCTTTTCTGAATATGCTTCACCAGTGCAGCAGAGAGAGTTCTTCAATACTTTAATAGCAGGGGTCAAGTTGGTTTTTAGGCTAGAAAAGAGCCAACAAAACCTTGAACTTGCACAAATAGTGGAAGAGCGGGAAACAACATCAACCGTTTACGACTCTTCCT…	22859368	22860199	832	reverse
	Bras_T00801	exon	TTGTAGAGCAGTCTGGAGAGAATGGACTCTATTCCTCTGCTTCTCCAGTCCATACTTCTCAATTTCAAAGCCCATCGGCTTCTTCAATTACTCCTCAACCGCTTTATTTGAGCTCTCCAG	22859177	22859296	120	reverse
	Bras_T00801	CDS	ATGTTCGCCGCCGACGCTAGCCTTCAACAACAGCACCGCGTGCCGCTACTTGACTCCGTGCAGGAATCGCTGGATCGAATATGTAACCATAAAAACCAACCGCAGCCGGATGACGACGTCAGCAGGAGGCTGTCATTAATGAGCGAGGAAAACGCCCTCCTCGTGCTCGACCAAATTTACAACAGCAAAGCTCCCATCCGAACACTCAACGGATTCATCAGTTTCATGATCCGGAAGGTAGAGAATGAATCTCCGTCTTCTTCTCCTTCGACAACAACAGTCCGTACTACTTGTTCTTCGCCGCAAAGTCCCCCGGCACGGCTTTATCTGAGCCCTCAATCTCAAGTTGTAGAGCAGTCTGGAGAGAATGGACTCTATTCCTCTGCTTCTCCAGTCCAT…	22858712	22859713	750	reverse
	Bras_T00802	mRNA	ATGTGCAATGGGCAACCCTCTTCCTCTGCTTCTTCTAAAGCTGGACGTACTTATTCTTTTCAAATTCTATCTGCCCCTCCTGTTACTCCTGTACAACTTTACAAGAGCTTTCAGGGTCAGACTTTCAATACTTTATTTGATGCTTTCCGTTGTGATCAATGGTGTTTTATGTTACCTTTAAAACATTTCTGTCTCCATGTGAATTTGAGTGTGTGTTGGTACAGGTGAGACTGTCTCTCGGTCCCCAGTTCTAGACCATCCCGGAGACCATGGACAAGCTCACTTGGAAGCTCTGGGAGAACTCGAATTCAGAAAACAATTTCTGATATTGAGTTATGCTGGAGGGTATGAAAAAGTTTTTATTTTCTTTCCTTTCGTTGCTTATTTGGTTTTGTAGCT…	22849823	22858709	8887	reverse
	Bras_T00802	exon	TGTTCAAAGATGGTGGTAACAAAGAAAAGAAAAAGTCGAAAGACCCAACTTCATCACCTGTGAAATGTTACTTTGTTCGCGTGGGCTCAAATGCCGCCATAGACAGGGATACATACTATATATTATCTAACAGAACGATTCATGAAGGAAGATGTCTTTTTGCGCACGTACACACTGGGCCTAGTGTGGCCAACTACATGGCTAG	22856785	22856989	205	reverse
	Bras_T00802	exon	AAAGAAGTTAAAAGATGTCATAGTGGAGGAGGATATTAGGAGCTGGAAAAATTTGCCAATGGTAAAGTTTGAGACCAAAGTTTGGGAAGTTTTGGGTGAAAAAAATGTTGGCAAGAATGACCGACGATTG	22858122	22858251	130	reverse
	Bras_T00802	exon	GTGAGACTGTCTCTCGGTCCCCAGTTCTAGACCATCCCGGAGACCATGGACAAGCTCACTTGGAAGCTCTGGGAGAACTCGAATTCAGAAAACAATTTCTGATATTGAGTTATGCTGGAGG	22858365	22858485	121	reverse
	Bras_T00802	exon	GGTCCCTTCCTAGACAAAACAAGAACTCTCCTTCAGAAAGTATTTGGACATGACAATGTTTTAATGGTGAAATTTACCCAAGGGGGAGGTTCTGGAATTCCGTATGATAATAATTATGGTACATATAGCAGGGTCATAAGAGAAGGCATTTGGGTTGGTTTGCGGAAATATGGTTTCTTTG	22857367	22857547	181	reverse
	Bras_T00802	exon	TATTCTGATTGGGATTCTGGAACAACACACCTCTATCATTGTCATGTTTCCGTGGATGGGAGTTACAATTTCAAG	22857702	22857776	75	reverse
	Bras_T00802	exon	ATGTGCAATGGGCAACCCTCTTCCTCTGCTTCTTCTAAAGCTGGACGTACTTATTCTTTTCAAATTCTATCTGCCCCTCCTGTTACTCCTGTACAACTTTACAAGAGCTTTCAGG	22858595	22858709	115	reverse
	Bras_T00802	exon	CTATTGGAATCGTTCAAACCAAGTGAACCTTGGATTGAAACTCCATCTACTAAAAAAGTTGATGGTAAAAGACCAACTGAGCTTTTAAATGATGATCTAGAAGATGAGCTCATTAAACTATTCTTGAGGACTAGGTTTGAACCAAG	22851640	22851785	146	reverse
	Bras_T00802	exon	TAACGATGGACAACTGTCGGGACCGGTTCTGGTGTACAGGAATCCTGGTTTACACTTCGGTGATATTCATGTCCTAAAAGCTACCTATGTCGAGGAGTTAGAATCTTTTGTTGGAAATGCCAAATACGGTATATTCTTCTCTTGCAAAGGTCCGCGTTCTGTTGCTGATGAAATTGCTGGTGGAGATTTTGATGGTGATCTGTACTGGATCTCCAGAAACCCTCAG	22851977	22852202	226	reverse
	Bras_T00802	exon	TGCCGCGACGGGTGTGGCAGCTGATAACTGGATGGCTTTGATGGACCGGTTTTTGACATTAGGAGATAGTAGTATTGATGAGAAAAACACAGTGAAGGCAAAGATACTGCGATTGATTGATATTTACTACGAAGCTCTTGACGCACCGAAGAAAGGTTCAAAG	22850930	22851092	163	reverse
	Bras_T00802	exon	CTGCCACCAAAAACAATTCAGATTCGACCGTCAATGGTTAAAGTTAAGGCAGATCCAAAATTGTCAGATAGTCAAACAGTGAATTCACTGGAGATAGTAGGAACAAG	22854199	22854305	107	reverse
	Bras_T00802	exon	CGTTTGCTCATGCAGTTCCGACTTTTTTTCAAAGGCTTTGCTATTAAAGGAACTTTTCTTGTCAATAAGCGG	22855126	22855197	72	reverse
	Bras_T00802	exon	TTTCCCTTATATATGGTGAGATTGATGACAATAGTAATGTGGCAAAGATGATCTCCTGTGGTATTCCTCTTGAAGAATCGTATGTGCAACATCGTCTATCAGTCCTAATGAAAGAGGAAAAGAGCAGTCTTAAAAAAGGGAAAATTTGTATTCCTGATTCATATTATTTGATGGGGACAGCTGATCCAACAGGGAGTCTAGAAAAAGATGAAGTTTGTGTCATCCT	22852752	22852977	226	reverse
	Bras_T00802	exon	TAAATTTACTAAGAAAACATATTTGTCAAGGAACTTAATTGCACTTTTATACCATGGAGGGGTACCAAAAGAATACTTCATGGAGTTACTTATGAAAGCTTTGGAAGATACTCGTGGTGTTTTCTGCAATACACGCGCAGCATTCAGAG	22853156	22853304	149	reverse
	Bras_T00802	exon	GTTATCACTCATTTTGTCCAAGACTGTAAGCTTAGAAGTAGATTGGTCACTTGCCAAGGTTGAATTCATCGATGAAGATTACTGTCTA	22856601	22856688	88	reverse
	Bras_T00802	exon	GGACTTATTGATGCTGATGATGAACTTGAGGACAATGTTCTGGAATGGAAACAGCCAGGCTATAGAACTCAGGAACTG	22855298	22855375	78	reverse
	Bras_T00802	exon	GATGAATCTGGTAATCGCATCTATGTAGATGAAAAACCTCGTATACACACTGATGGCACAGGATTCATATCTGAGGATCTGGCTTTACTTTGTCCTGAGATAGTACGCAAAGTGCATATCAATAATGAACACTTTGAG	22856310	22856447	138	reverse
	Bras_T00802	exon	AAATCCGGAAACTGCCTCTTTTTGAAGTTGACGTCCCTGAGAAGTGCTTGAAAAAGTGGAAGAAACTATACCAAGACTACCGGAATGAGATGACCTCTGCGTTAGGAGACGAGGATGAACAGGGAAAAAATCAGGCTGCCACTGGCGTCATAAGAAAGTACAAAGAG	22850383	22850549	167	reverse
	Bras_T00802	exon	GTTGTAGTTCCAAAAGAATTGATGGTGACAAAGTTCCCCCATTTCATGGAGAAGCAATATCAAGATTCCTACCGTTCAGTTTCCATTTTGGGATTAATTTATGACACCGTGGAAAAATATCAGACAGAAGACAGTTCTCTCAAAG	22850642	22850786	145	reverse
	Bras_T00802	exon	ATTCTATACGAGGCTGAGGAGTTTGAGAAAAGTGAAAGGCACAGGCAGCAAATATATAACGAGGCACTCGCTATATATCATGTGTGTTATGACTTTGCTAGGAATGTTAGGACTGAGAGGAGTGTAGGAGATGTCGGAAAATGTGGCTTTGCTTGGAAAGTTGCAGGTGAAGCTCTATGCCAGCTTCACGAGGACTGGAGTTTGAAACCGGGTGAAAAGCCTTTTAGGGTTTTACCCTCTGTTTTGAAGGACATTTGTAAATAAAATGTATGGTGCTAGTGATATCCTTGATTATAATCAAGGAATTAATATTGTATGTATATATTAGATGGTGTAGCAATGTTGCATTTGTGTGTAATGTGTATGTTATAATAATATAATGTATTATGTATATAGCTC…	22849823	22850298	476	reverse
	Bras_T00802	CDS	ATGTGCAATGGGCAACCCTCTTCCTCTGCTTCTTCTAAAGCTGGACGTACTTATTCTTTTCAAATTCTATCTGCCCCTCCTGTTACTCCTGTACAACTTTACAAGAGCTTTCAGGGTGAGACTGTCTCTCGGTCCCCAGTTCTAGACCATCCCGGAGACCATGGACAAGCTCACTTGGAAGCTCTGGGAGAACTCGAATTCAGAAAACAATTTCTGATATTGAGTTATGCTGGAGGAAAGAAGTTAAAAGATGTCATAGTGGAGGAGGATATTAGGAGCTGGAAAAATTTGCCAATGGTAAAGTTTGAGACCAAAGTTTGGGAAGTTTTGGGTGAAAAAAATGTTGGCAAGAATGACCGACGATTGTATTCTGATTGGGATTCTGGAACAACACACCTC…	22849823	22858709	3008	reverse
	Bras_T00803	mRNA	TTTCCTCTCTTTTTTCTTTCTTTTCTCCAAAATAATTAAAGAAAGGAAGAAAAAGCAGAAATGACTCTCCCTCTTTAATTAATATCCCTTTCTATCTTCACCAACAGTTCCACTTTCCCATTTGACTTTATAATAATGTGATTTGGTTTGAGGCGATGTTCATGTAAGACACTAACATGTGTCCGTGATTTCTTCATTGCTTATTTAAACAGAGCAACACAGAGCTTCGTATCATCTCTTGCTTCCATCACAAGTCGCGGAGTCGGTTGTAAAGGAAGGTCATTGAGAATGGAGAGCACATTCAAGGAGATGAGGGACGGAGTTTCGGTGCTTGACCTCGACCCCAAATCCGCTGTCGGTGGCGGCGTTGAGGACGTTTACGGTGAGGATGCTGCCACC…	22844635	22849007	4373	reverse
	Bras_T00803	exon	GGGACCGCAGCTGTAGTTCTTGCAGGAGTTGTGGCAGCACTAAAGTTGATTGGTGGTACCCTGTCTGATCACAAGTTTTTGTTCCTCGGTGCTGGGGAA	22846380	22846478	99	reverse
	Bras_T00803	exon	GCCGGGACTGGTATAGCAGAGCTAATAGCTCTTGAGATCTCAAAAAGG	22846202	22846249	48	reverse
	Bras_T00803	exon	GAGTATGCTGAGCTTTTACATGAGTTCATGAGTGCTGTGAAGCAGAACTATGGAGAAAAAGTTATTGTACAG	22846750	22846821	72	reverse
	Bras_T00803	exon	TTTGAAGATTTCGCTAATCACAATGCATTTGAGCTCCTGGCAAAATATGGGACAACTCATCTCGTCTTCAATGATGACATACAG	22846566	22846649	84	reverse
	Bras_T00803	exon	GCAATTAAACCCACAGTTCTTATTGGATCATCTGGTGTTGGAAGAACATTTACAAAGGAAGTGGTCGAGGCACTATCCTCCTTCAATGAG	22845681	22845770	90	reverse
	Bras_T00803	exon	AAACCTATCATTATGGCTCTTTCTAACCCAACGACACAGTCAGAATGTACAGCTGAAGAAGCTTATACTTGGAGTAAG	22845492	22845569	78	reverse
	Bras_T00803	exon	ACAAATGTTCCGGTGGAAGAGACCCGCAAGAAGATCTGGCTTGTTGATTCAAAG	22846057	22846110	54	reverse
	Bras_T00803	exon	GGACTAATTGTTAGCTCTCGCAAAGATTCTCTTCAAAATTTTAAGAAGCCTTGGGCTCATGAACATGAACCTGTTAAGGATCTCCTAGATGCTGTCAAG	22845863	22845961	99	reverse
	Bras_T00803	exon	GGTCGTGCAATTTATGCTAGCGGAAGTCCTTTTGATCCTGTTGAATATGATGGCAAAGTTTTTTTTCCTGGCCAG	22845288	22845362	75	reverse
	Bras_T00803	exon	TCCAACAATGCTTACATTTTCCCCGGATTTGGTCTTGGCTTGGTCATCTCTGGAGCAATTCGTGTGCATGATGATATGCTTCTAGCAGCCT	22845116	22845206	91	reverse
	Bras_T00803	exon	CTGAAGCCTTGGCGGGACAAGTTTCGCAGGAGAATTTCGATAAAGGACTTATTTATCCACCATTATCTAACATCAGAAAGATTTCTGCCCAGATAGCTGCTAATGTAGCCGCTAAAGCATATGAACTTG	22844864	22844992	129	reverse
	Bras_T00803	exon	GCGTGGCTACACGAATCCCTCGTCCTGAGAATCTTGTGAAGTACGCTGAGAGTTGCATGTATAGTCCTCTCTATAGAAACTACCGGTAAACAGTGTGACCCCAAAACCTTATTATCAAGCTTCGTGAAAAAAAAA	22844635	22844769	135	reverse
	Bras_T00803	exon	GAAAAGAAGTTGTTGCACAATATTAGACAATACCAAGTCCCACTGCAAAAATATATGGCACTGACCGAACTCCAG	22847826	22847900	75	reverse
	Bras_T00803	exon	GAGAGGAATGAGAGGCTGTTCTACAAACTTCTCATTGATAATGTCGAGGAATTGCTCCCGATTGTCTACACTCCAACTGTCGGTGAGGCTTGCCAGAAATATGGAAGCATCTTCAGGCGCCCTCAGGGTCTTTTCATAAGTCTGAAAGAGAA	22847532	22847683	152	reverse
	Bras_T00803	exon	TTTCCTCTCTTTTTTCTTTCTTTTCTCCAAAATAATTAAAGAAAGGAAGAAAAAGCAGAAATGACTCTCCCTCTTTAATTAATATCCCTTTCTATCTTCACCAACAGTTCCACTTTCCCATTTGACTTTATAATAATGTGATTTGGTTTGAGGCGATGTTCATGTAAGACACTAACATGTGTCCGTGATTTCTTCATTGCTTATTTAAACAGAGCAACACAGAGCTTCGTATCATCTCTTGCTTCCATCACAAGTCGCGGAGTCGGTTGTAAAGGAAGGTCATTGAGAATGGAGAGCACATTCAAGGAGATGAGGGACGGAGTTTCGGTGCTTGACCTCGACCCCAAATCCGCTGTCGGTGGCGGCGTTGAGGACGTTTACGGTGAGGATGCTGCCACC…	22848568	22849007	440	reverse
	Bras_T00803	exon	TGGGTATTCTTTGCTGAGAGATCCCCAGTACAACAAAGGGCTTGCATTTACCGAGAGAGAGAGGCATGCTCATTACTTGCGTGGTCTTCTGCCTCCGGCAACTGTCACTCAACAACTTCAG	22848058	22848178	121	reverse
	Bras_T00803	exon	TGTTTGCCTGTAACCATTGATGTTGGGACAAATAATGAGCAGTTGCTGAAGGATGAGTTCTACATTGGACTCAGGCAAAAGAGGGCGACTGGAAAG	22846932	22847027	96	reverse
	Bras_T00803	exon	GGGTAGAATTCTCGAGGTATTGAAGAACTGGCCTGAAAAGAGTATTCAAGTTATTGTTGTGACTGATGGTGAGCGTATATTGGGACTTGGTGACCTAGGTTGTCAG	22847324	22847429	106	reverse
	Bras_T00803	exon	GGAATGGGAATTCCTGTAGGGAAGTTGGCTTTGTACACAGCACTTGGAGGGGTTCGTCCCTCAGCA	22847152	22847217	66	reverse
	Bras_T00803	CDS	ATGGAGAGCACATTCAAGGAGATGAGGGACGGAGTTTCGGTGCTTGACCTCGACCCCAAATCCGCTGTCGGTGGCGGCGTTGAGGACGTTTACGGTGAGGATGCTGCCACCGAGGACCAACTCGTCACTCCCTGGACTTACTCTGTCGCCAGTGGGTATTCTTTGCTGAGAGATCCCCAGTACAACAAAGGGCTTGCATTTACCGAGAGAGAGAGGCATGCTCATTACTTGCGTGGTCTTCTGCCTCCGGCAACTGTCACTCAACAACTTCAGGAAAAGAAGTTGTTGCACAATATTAGACAATACCAAGTCCCACTGCAAAAATATATGGCACTGACCGAACTCCAGGAGAGGAATGAGAGGCTGTTCTACAAACTTCTCATTGATAATGTCGAGGAA…	22844681	22848719	1776	reverse
	Bras_T00804	mRNA	CCATTAGCAATTAACTGCTTCACGCCTTTTGAAAATCTTCCATATTCTATTCTGTTTTACACTTTACTTATCAACTATGAAGAAGATGGTGGCATAAAGCTCATTGCCGAGTGCCTCTGTTCTATATTCTCGATTCTTTTTTCCCAAGAAATCCAAACCATCCCGGCACTTCAAATTATCTGCAAATGGATAACGGAATCACAAACGGTGCTGAAGCTGCAACAGTCTCGGCCCTCAACTGTATTGATCTCTCTCTCTCAAGCTCCGATATTCACCAATCCGTCTCTCTCCTCAAACAGGTTCACCATAAAGTTTCATGTTTTTTTGTAAGTGCTCACTAATTAAAGAAAGCTCTACCAAGTGATACAAACTAATCAAATTCCGGGTCTAGGCGTGTTT…	22840623	22843853	3231	forward
	Bras_T00804	exon	GAGATTACAAGGAGGGGTATTACATAGGAGTTGAGATACCTGAAGATGACCCACAAGCGGAAAAGCCATTTTATGGGCCTAATGTTTGGCCAGCACCGG	22841315	22841413	99	forward
	Bras_T00804	exon	GCGTGTTTGGATTGCGGTTTCTTCTACGTGGTTAATCATGGAATAAGCGAGCAATTCATGGACCAAGTGTTTGCACAGAGCAGGAGGTTGTTCAGTTTACCATTGAGTGAAAAAATGAAGCTTTTGAGGAACAAGAAGAACAGGGGATATACCCCTGTTCTTGATGAGCATCTGGACCCTGAAAACCAAGTTCACG	22841014	22841209	196	forward
	Bras_T00804	exon	CCATTAGCAATTAACTGCTTCACGCCTTTTGAAAATCTTCCATATTCTATTCTGTTTTACACTTTACTTATCAACTATGAAGAAGATGGTGGCATAAAGCTCATTGCCGAGTGCCTCTGTTCTATATTCTCGATTCTTTTTTCCCAAGAAATCCAAACCATCCCGGCACTTCAAATTATCTGCAAATGGATAACGGAATCACAAACGGTGCTGAAGCTGCAACAGTCTCGGCCCTCAACTGTATTGATCTCTCTCTCTCAAGCTCCGATATTCACCAATCCGTCTCTCTCCTCAAACAG	22840623	22840921	299	forward
	Bras_T00804	exon	AGCATTTATAGTGAATCTTGGTGACATGCTGGAACGGTGGAGCAACTGTATTTTCAA	22842650	22842706	57	forward
	Bras_T00804	exon	ATATGCAAGGACAAGGATGCTAAACCTCAAGTATGGGAATATGTTTCTCCAAAGAAAGG	22842382	22842440	59	forward
	Bras_T00804	exon	GTCAAATTTCCGATCCAGCGAAGGGGATTTTTGGAGCTGGAGCTCATTCTGACTTTGGTCTTATTACCCTCTTGGCAACAGATGAGGTTGTAGGTCTCCAA	22842190	22842290	101	forward
	Bras_T00804	exon	AGAGGTGGCTAAAGCAGTTGCTAGGCTCATAGCCCTTGCTCTTGATCTAGATGTTCACTTTTTTGATACACAAGAAATGCTTGGCGAGGCTATTGCAACTTTGCGCTTACTGCACTATGACG	22841982	22842103	122	forward
	Bras_T00804	exon	ATCTGTTGCCTGGGTGGAGGGACACCATGGAAGAATTTCATAGACAAGCCTT	22841547	22841598	52	forward
	Bras_T00804	exon	GTTTCCCCCAATCTTGTGTCACACTTACTTGAGCCAGCGGTATTATGATACTCATGCTGATCTGAATGTCTACAAGGAACCTGAAAAATAAGTTTGTGACAGCTTCACCAGTTGGAGATGAATACTCTTTGACGATAGCTAGCATAAATTTTCAGATGCTTCAACCCTATTGTACTTGATAATTTGATAATGTGCTATACTGGGTTTGCATTCCTCATACTTGATATGCTGACACAGATCCCCTCTGTAAATTCATATGTTCTGGATTGGTATCCAACCACTTAAAATTTTAAAACCACTGTAGAGATGGGCTTCAGGAAACAATTTTACCAAAATGAAATCAGTTGTTGCAGATT	22843498	22843853	356	forward
	Bras_T00804	exon	ATTGCATACTTTGTAGAACCTAGTCATGATTGTCTTGTTGAGTGCTTGCCAACTTGCAAATCAGAAGAAAACCCTCCCAA	22843173	22843252	80	forward
	Bras_T00804	exon	GTCCACGTTGCATAGGGTTGTAGGGAACGGTCAAGACAGATATTCT	22842876	22842921	46	forward
	Bras_T00804	CDS	AGAAGATGGTGGCATAAAGCTCATTGCCGAGTGCCTCTGTTCTATATTCTCGATTCTTTTTTCCCAAGAAATCCAAACCATCCCGGCACTTCAAATTATCTGCAAATGGATAACGGAATCACAAACGGTGCTGAAGCTGCAACAGTCTCGGCCCTCAACTGTATTGATCTCTCTCTCTCAAGCTCCGATATTCACCAATCCGTCTCTCTCCTCAAACAGGCGTGTTTGGATTGCGGTTTCTTCTACGTGGTTAATCATGGAATAAGCGAGCAATTCATGGACCAAGTGTTTGCACAGAGCAGGAGGTTGTTCAGTTTACCATTGAGTGAAAAAATGAAGCTTTTGAGGAACAAGAAGAACAGGGGATATACCCCTGTTCTTGATGAGCATCTGGACCCT…	22840703	22843588	1122	forward
	Bras_T00805	mRNA	ATGGCAACTCTATCCAGAAACCCTTTCGTAACAGACGCCGCCTACGCAATTGATCTGTGCTTTGATCTGGACGACGCGCTCACGCTGCCTCATCAGGATACAGCCGGTTATCGGATTAGTTCAACGACGTCGTCGGAGAGTGATAGTACTTGTGATGCTTTGGTAGCCAACCTGCCGACGGTTGCTGCCGCTGAAGGTGTCATTTGCTCAGTTTGTGTGGAAGGTTTTCGAGCAGAAGAAGGAGGTGGTCGATGTAAGCAAGTCCCTTGTGGGCATGCCTATCACGAAACTTGCATAAAAAAGTGGCTTTCCAACTCCAACTCTTGCCCCCTCTGCCGCTCCACCATCATGGACACGCATCAGTAAATATTGTTAACCCTAATCTGAGAATATATATAT…	22832316	22840307	7992	forward
	Bras_T00805	exon	ATGGCAACTCTATCCAGAAACCCTTTCGTAACAGACGCCGCCTACGCAATTGATCTGTGCTTTGATCTGGACGACGCGCTCACGCTGCCTCATCAGGATACAGCCGGTTATCGGATTAGTTCAACGACGTCGTCGGAGAGTGATAGTACTTGTGATGCTTTGGTAGCCAACCTGCCGACGGTTGCTGCCGCTGAAGGTGTCATTTGCTCAGTTTGTGTGGAAGGTTTTCGAGCAGAAGAAGGAG	22832316	22832559	244	forward
	Bras_T00805	exon	GTTTTCAAGGTGGTGCTGGAACTCCGAAGCAACCCCCCTGTGGCCATGTCTACCACCAAAATTGTCTAGTAACGTGGCTCTGCAGGTCCAAATCTTGCCCTCTCTGCCGCCGCACAATAATCTAG	22840183	22840307	125	forward
	Bras_T00805	CDS	ATGGCAACTCTATCCAGAAACCCTTTCGTAACAGACGCCGCCTACGCAATTGATCTGTGCTTTGATCTGGACGACGCGCTCACGCTGCCTCATCAGGATACAGCCGGTTATCGGATTAGTTCAACGACGTCGTCGGAGAGTGATAGTACTTGTGATGCTTTGGTAGCCAACCTGCCGACGGTTGCTGCCGCTGAAGGTGTCATTTGCTCAGTTTGTGTGGAAGGTTTTCGAGCAGAAGAAGGAGGTTTTCAAGGTGGTGCTGGAACTCCGAAGCAACCCCCCTGTGGCCATGTCTACCACCAAAATTGTCTAGTAACGTGGCTCTGCAGGTCCAAATCTTGCCCTCTCTGCCGCCGCACAATAATCTAG	22832316	22840307	369	forward
	Bras_T00806	mRNA	ATGGAATCCACAGAGGACGAGCAGCAACTCGAGCGAGACGACTCACTCCTCACCGACGTGGAATTGGCATCCACCAGCTCGAGCCTGTCGTCGATACTCACCGCGGATGACTCCAGAAGCACCGCCAGCAGCTCCGGCGAGTTCTCCAGGACGACGACGAGCATCTCCGGCGAGGTTCCGTCGTATCTGGCGCCGGTGGCGAGGCCAAAGTGCGTGGGGAGGAACAACAAGGGAGTGACTTGGGGGTTCACTTCGGTGATTGGGAGGCGGAGAGAGATGGAGGACGCTGTTGCCGTTATCCCGGGGTTTATGGGACGCACGTGCGATCACGTGGGAGGTTGTATGGCTCCTGGTTCTAGAACCTCCTCCGAGATCTCACCCGTCCATTTCTTCGGTGTC…	22826934	22830298	3365	reverse
	Bras_T00806	exon	ATGGAATCCACAGAGGACGAGCAGCAACTCGAGCGAGACGACTCACTCCTCACCGACGTGGAATTGGCATCCACCAGCTCGAGCCTGTCGTCGATACTCACCGCGGATGACTCCAGAAGCACCGCCAGCAGCTCCGGCGAGTTCTCCAGGACGACGACGAGCATCTCCGGCGAGGTTCCGTCGTATCTGGCGCCGGTGGCGAGGCCAAAGTGCGTGGGGAGGAACAACAAGGGAGTGACTTGGGGGTTCACTTCGGTGATTGGGAGGCGGAGAGAGATGGAGGACGCTGTTGCCGTTATCCCGGGGTTTATGGGACGCACGTGCGATCACGTGGGAGGTTGTATGGCTCCTGGTTCTAGAACCTCCTCCGAGATCTCACCCGTCCATTTCTTCGGTGTC…	22829876	22830298	423	reverse
	Bras_T00806	exon	GTGGCTAAATTTTGTGCTGAGCGAATGCATCAAGTAATAGCACAAGAGTGGGATCGAGAGACAGTTGATGGCTGCGAATGGCAAAGGAGGTGGGAGACCGCTTTCTTAGTTGGTTTTGAGAAGGCTGACAATGAGGTCCTCACAGAGGCAATTGCGCCTGAGATGGTTGGATCAACTGCAATTGTAGTCGTTCTGTCTGGTTGCCAGATTATCACATCGAACTGTGGTGACTCTAGGGCAATTCTTTGCCGAGGGACAGAAACAATCCCTTTAACTGTTGATCAAAAG	22828265	22828552	288	reverse
	Bras_T00806	exon	CCTGATAGAGAAGACGAACTCATGAGAATTGAAGGAGAGGGAGGGAAAGTCATAAACTGGAATGGCGCAAGGGTGTTTGGAGTTCTTGCCATGTCAAGAGCTATAG	22827810	22827915	106	reverse
	Bras_T00806	exon	GTGATCGATATCTAAGGCCTTGGATTGTTCCAGTTCCTGAGATTACATTCACAGCGAGGACTGATGAGGATGAGTGTTTGATTTTGGCAAGTGATGGACTCTGGGATGTCATGACTAATGAAGAGGTCGGGGAGGTGGCTAGGCATATCTTAAGAAGGCGGCGAAGGTCCATGTCTATGAGTACTGATGATATTTCTGCAGCACAATCTGTTGCTGATCATCTGACAGAAATTGCATATGGAAGAAATAGTTCCGACAACATATCCATTATAGTTGTTGATCTCAAAACGAAAAGAAAACGCCAGCCCAGGCAATGA	22826934	22827250	317	reverse
	Bras_T00806	CDS	ATGGAATCCACAGAGGACGAGCAGCAACTCGAGCGAGACGACTCACTCCTCACCGACGTGGAATTGGCATCCACCAGCTCGAGCCTGTCGTCGATACTCACCGCGGATGACTCCAGAAGCACCGCCAGCAGCTCCGGCGAGTTCTCCAGGACGACGACGAGCATCTCCGGCGAGGTTCCGTCGTATCTGGCGCCGGTGGCGAGGCCAAAGTGCGTGGGGAGGAACAACAAGGGAGTGACTTGGGGGTTCACTTCGGTGATTGGGAGGCGGAGAGAGATGGAGGACGCTGTTGCCGTTATCCCGGGGTTTATGGGACGCACGTGCGATCACGTGGGAGGTTGTATGGCTCCTGGTTCTAGAACCTCCTCCGAGATCTCACCCGTCCATTTCTTCGGTGTC…	22826934	22830298	1134	reverse
	Bras_T00807	mRNA	CCTAGCTTCACCACTGTGGTTCATCACTACTATTTGATCTCAGAAGTAGCTAGCAACAATGGAAGACAACAAAGTCTTGCGCCAACAACTTGCCACCATGAGGCAATCCTTCTTCGATGAGGTTAATTTCTCTTCTTGAGCAATTCCCATGGCATTGATTTTGGTATTAGTAACGTACATAGGTGAAAATTATTAATTGATTAAATTGCTCTCTGTGCAGGGAATTCTTGACAAGCACTATGTGCAAGTTGAGGAGTTGGAAGACAAAGACAATCCCCACTTTGCCGAGGAGGTTATGACCATGTTTTTCAGGGACTCTACCAAACTGATAGCTACTGTGGAGCATGCTCTGTGAGTACTACTACTACCTAGTACAACTAATCTCTTAATTTACTTTCC…	22823643	22825354	1712	reverse
	Bras_T00807	exon	CTGCTCAGGCAAGTTGGGTCTGTCGAGACTGCTCAGCGCCCCATGTAAAAGCACAATGATGTAATGGCTGCAGTACAACCATTAAGTGGTCTATCTATACTACTTTCGTTGCTTGTGTTGCAGTTTTCTTCCTAAAATAAATTAGGGTACCTTACTTTGGTGTCCATAAATCATGTATGCTGCTATAGCAGAGAGAATAAATATATATATATATATATATGAACGTAATTTCTATTTTCATCAAGAAAGTTTGTTTATTTGAGATCAACAGTTTACACCAACGGCATACATGCATATACATCATATGTTTGTATACGCGCATGCACCAACTTAAGTTTGACATGTAGCAAGGTTGAAGAAGGCACCGCGCTTGTGCTTGAGCTGAGCATAAGTGCCTCT…	22823643	22824294	652	reverse
	Bras_T00807	exon	GTTTAAAACTCAGTTTTTGTGCCTTAGGGATGAGCACGAGAAGCTCAAAGGGAATCTTGAACCTTATTTTCAG	22824439	22824511	73	reverse
	Bras_T00807	exon	CGTTGGTGCTTCCAAGGTGTGGAGTGCAATCAACAAATTGAGAGAAATTCTGAAAGACGGTGACATTGAAAG	22824675	22824746	72	reverse
	Bras_T00807	exon	CCTAGCTTCACCACTGTGGTTCATCACTACTATTTGATCTCAGAAGTAGCTAGCAACAATGGAAGACAACAAAGTCTTGCGCCAACAACTTGCCACCATGAGGCAATCCTTCTTCGATGAG	22825234	22825354	121	reverse
	Bras_T00807	exon	GGAGAAATCCCCCTGCGATCTCCCAAACATGGATAAGTATCTCCATCAACTCAAAGGTAGCAGCTCCAG	22824829	22824897	69	reverse
	Bras_T00807	exon	GGAATTCTTGACAAGCACTATGTGCAAGTTGAGGAGTTGGAAGACAAAGACAATCCCCACTTTGCCGAGGAGGTTATGACCATGTTTTTCAGGGACTCTACCAAACTGATAGCTACTGTGGAGCATGCTCT	22825004	22825134	131	reverse
	Bras_T00807	CDS	ATGGAAGACAACAAAGTCTTGCGCCAACAACTTGCCACCATGAGGCAATCCTTCTTCGATGAGGGAATTCTTGACAAGCACTATGTGCAAGTTGAGGAGTTGGAAGACAAAGACAATCCCCACTTTGCCGAGGAGGTTATGACCATGTTTTTCAGGGACTCTACCAAACTGATAGCTACTGTGGAGCATGCTCTGGAGAAATCCCCCTGCGATCTCCCAAACATGGATAAGTATCTCCATCAACTCAAAGGTAGCAGCTCCAGCGTTGGTGCTTCCAAGGTGTGGAGTGCAATCAACAAATTGAGAGAAATTCTGAAAGACGGTGACATTGAAAGGTTTAAAACTCAGTTTTTGTGCCTTAGGGATGAGCACGAGAAGCTCAAAGGGAATCTTGAACCT…	22824247	22825296	456	reverse
	Bras_T00808	mRNA	CTAGTTTTGCAGAGAGTGTTTGTGAAGCAAAATGGGATCTCTAGAGAAAAATGAGAGACACGAGAAAGAAAAAGAGAACAAGTCAGCAGATTCAATATTCAAAATTTTCAGATATGCTGATTGGGTTGATGTTGTGCTAATGGTTTTCGGAACAATCGGTGCTATCGGAGATGGCATGTCTACAAACTGTTTGCTGCTCTTTGCCAGCCGTCTTATGAACAACTTGGGGTACGGTCAGAATCAGACCCAACAGAATAATAATCATGGCAATTGGATGGACGAGGTTGAAAAGGTATGTCTTCTTTAGTCAAACACTACTCACTCAGTATTTCTTGGTTTTCTTTCCTATTCACTCAACTAACTTAATTATGTCTCACATTTTCCGTCTTTTGTTTGTGT…	22818020	22824299	6280	forward
	Bras_T00808	exon	GTGCCAATATTTTTTATGCACTTCTCAGTGTTCATCTCCGGCCTTGCTTTCTCCACTTTCTTGTCATGGAGACTATCCTTGGTAGCATTTCCAACACTACTACTTCTGATCATACCAGGAATGATCTATGGAAAATACCTTCTTTATTTGTCTAAAAAGTCATACAAGGAGTATGGCAAAGCAAACACCATTGTAGAGCAAGCTCTGAGTTCCATAAAAACTGTTTATTCGTTCACGGCTGAGAGGACAATTGTGAAGAGATACTCAGCAATATTGGAGAGAACAAGCAGGCTAGGGATCAAGCAAGGCATTGCGAAAGGTCTTGCGGTAGGAAGCACAGGGCTGTCGTTTGCAATATGGGCATTTCTGGCTTGGTATGGAAGCCATTTGGTGATGTAT…	22819461	22819918	458	forward
	Bras_T00808	exon	AAGGTTATTGTTGGAGCAAAACCAGTGAGAGGCAAGTGCTGAAGATTCGTTACAAGTACTTGGAAGCTGTTCTTAGTCAAGAAGTTGGGTTTTTCGATTCACAGGAAGCAACCACTTCGGAGGTGATCAACAGTATATCAAAAGATACTTCTCATATACAGGAAGTTCTGAGTGAAAAG	22818871	22819049	179	forward
	Bras_T00808	exon	ATTGGAGAGCGAGGAGCGCTTTTATCTGGGGGACAAAAGCAGCGGATAGCAATTGCTAGAGCAATTATCAAGAACCCTATAATTCTCTTACTTGATGAAGCAACAAGTGCTCTTGATTCTGAATCAGAGACACTGGTCCAAAATGCTCTTGATCAAGCTTCCATGGGAAGAACCACATTG	22821456	22821635	180	forward
	Bras_T00808	exon	ATCCCTGGGAATGGCACTTCCAGATTTGAGGCACTTTACCGAAGCTTCTATAGCTGCATCACGCATATTCGACAGGATTGACCGAAAGCCATTGATTGACGGTGAAGACACAAAAGGACTTGTGTTGGAGAACATTAGAGGCGAACTAGAATTCATAGATGTTAGATTCACATACCCTTCTCGTCCGGATTCCACTGTCCTCAAAGACTTCAATCTCAAAGTTGAAGCAGGGAAGACCATTGCACTTGTTGGTGCCAGTGGAAGTGGCAAATCCACAGCAATTGCATTGGTGCAACGCTTTTATGATGCAGATGATGGAGTTGTTCTGATTGATGGTGTCGATATAAAGACACTTCAATTGAAGTGGATAAGATCCAAAATGGGACTTGTTAGTCAAGA…	22820770	22821310	541	forward
	Bras_T00808	exon	GTTGGGGATGAAGATGGTACTAGTGGAATCAAGTTAGAGAAAGTAGCAGGGAGAATAGAAATCAAGAAAGTAGACTTTGCATACCCAAGCAGGCCAGAGACCCTGGTGTTGCGCCAATTTAGCTTGGAGGTCAAGGCAGGCACAAGCATTGGACTCGTTGGGAAAAGTGGGTGTGGTAAGTCAACTGTGATTGGACTGATACAAAGATTCTATGATGTTGAGAGAGGGTCAGTAAAGGTGGATGGAGTTGATATAAGGGAGCTAGATGTTCAATGGTATAGGAAGCACACTGCCCTTGTTAGCCAAGAACCAGTGATATACTCGGGCACCATCCGCGACAACATCATGTTTGGGAAGCTTGATGCCTCGGAAAATGAAGTCGTGGAGGCTGCCAGAGCT…	22823104	22823525	422	forward
	Bras_T00808	exon	GTGGTTGCTCACAAGCTTTCTACAGTTCGAAATGCAGACCTCATCGCGTTGGTCAGTGGAGGTTGCATCATCGAAATAGGCTCACACAACGACCTCATCAACCGTCAAAATGGGCAGTATGCAAAGCTAGCAAAGATGCAGAGACAGTTCAGCAGCTTTGACAATGTAGACCAAGACCAAAATTCAGATACACGCTTGTCTTCAGTCACAAGAAGCAGTGCTGGCCGGTTGAGCACAGCAAGATCTAGCCCTGCAATGTTCGCAAAATCACCACTAGCCATTGAGACCCCAGCACAATCTGTAGTGTCTCATCCCCCAACTTCCTTCTACCGCCTTCTCTCTTTAAATTCCCCTGAATGGAAGCAAGGCCTAATTGGAAGCCTCTCGGCGATAGCCTTT…	22821723	22823024	1302	forward
	Bras_T00808	exon	AGCCTTGAAAGACGGGTATGAGACAGAATGTGGCGAAAGAGGAGTGCAGCTATCAGGAGGGCAAAAGCAAAGAATAGCAATTGCACGAGCAATACTTAGGAACCCTATAATACTATTGCTAGATGAGGCAACAAGTGCTCTTGATGTGCAATCGGAGCACCTTGTGCAGGAAGCAGTGGACCGAATCATGGTTGGAAGGACCACAATTGTGATAGCACATCGACTTAACACCATCAAAAACCTCGAGATGATTGCATTTGTCGAAGATGGGAAGGTAGTGGAGAGAGGCACTTATGCTCAGCTCAAGCACAAGCGCGGTGCCTTCTTCAACCTTGCTACATGTCAAACTTAAGTTGGTGCATGCGCGTATACAAACATATGATGTATATGCATGTATGC…	22823613	22824299	687	forward
	Bras_T00808	exon	TGCAGCTTATACTTTGTCTACTTGGGATTAGCAGTAATGCTGGTGGCTTTTTTGG	22818431	22818485	55	forward
	Bras_T00808	exon	CTAGTTTTGCAGAGAGTGTTTGTGAAGCAAAATGGGATCTCTAGAGAAAAATGAGAGACACGAGAAAGAAAAAGAGAACAAGTCAGCAGATTCAATATTCAAAATTTTCAGATATGCTGATTGGGTTGATGTTGTGCTAATGGTTTTCGGAACAATCGGTGCTATCGGAGATGGCATGTCTACAAACTGTTTGCTGCTCTTTGCCAGCCGTCTTATGAACAACTTGGGGTACGGTCAGAATCAGACCCAACAGAATAATAATCATGGCAATTGGATGGACGAGGTTGAAAAG	22818020	22818311	292	forward
	Bras_T00808	CDS	ATGGGATCTCTAGAGAAAAATGAGAGACACGAGAAAGAAAAAGAGAACAAGTCAGCAGATTCAATATTCAAAATTTTCAGATATGCTGATTGGGTTGATGTTGTGCTAATGGTTTTCGGAACAATCGGTGCTATCGGAGATGGCATGTCTACAAACTGTTTGCTGCTCTTTGCCAGCCGTCTTATGAACAACTTGGGGTACGGTCAGAATCAGACCCAACAGAATAATAATCATGGCAATTGGATGGACGAGGTTGAAAAGTGCAGCTTATACTTTGTCTACTTGGGATTAGCAGTAATGCTGGTGGCTTTTTTGGAAGGTTATTGTTGGAGCAAAACCAGTGAGAGGCAAGTGCTGAAGATTCGTTACAAGTACTTGGAAGCTGTTCTTAGTCAAGAA…	22818051	22823964	3750	forward
	Bras_T00809	mRNA	CTACGTATGTGCGGAGACAGAGTTTCATAGTACTACTAAGTTAACCAGATGTGCTGACTCCTACGAATCGTACGACAGCGAGTACAAAACTACGTATCTTATGATGTCGTAGCCCACAAATTCCCCTTTTTAGTACCTTCGCAGCCGCCAAAATCACAAACAACCCCGTTTCCGGCAAAAAAAAAAAAAAAAAAAAAACCAGTAGTCTGAGTCATGGAGGACAAGGACGATACTGGGCAGCTGAGCATATACAGAGCGGCGAGGACCATAAAGCGTCGGGACAACAGCCTCTACAACGCCCTCAGATCCATCTACGACGACTCAGTCTTCGTTGGCGAGATCTTCCAGCTATGGCCCGACCTCCCTCTCCTCGCCAACCTCCGATGCGGTCTCTGGTAC…	22809813	22813238	3426	forward
	Bras_T00809	exon	CTACGTATGTGCGGAGACAGAGTTTCATAGTACTACTAAGTTAACCAGATGTGCTGACTCCTACGAATCGTACGACAGCGAGTACAAAACTACGTATCTTATGATGTCGTAGCCCACAAATTCCCCTTTTTAGTACCTTCGCAGCCGCCAAAATCACAAACAACCCCGTTTCCGGCAAAAAAAAAAAAAAAAAAAAAACCAGTAGTCTGAGTCATGGAGGACAAGGACGATACTGGGCAGCTGAGCATATACAGAGCGGCGAGGACCATAAAGCGTCGGGACAACAGCCTCTACAACGCCCTCAGATCCATCTACGACGACTCAGTCTTCGTTGGCGAGATCTTCCAGCTATGGCCCGACCTCCCTCTCCTCGCCAACCTCCGATGCGGTCTCTGGTAC…	22809813	22810317	505	forward
	Bras_T00809	exon	GAACCTTCGATGGTGGAAACTTCTTCAGTAAAACATGCATTACTAAGTTGGAAATGCGGAGAAGACTCATTACTATCTGCAAATATGTAGTAAATGCCAGGCCATCAAGAGGAAATCTGAAGCAGGTTTTTAGTTTTCTTAGTGGTGGAAGAGTTGGTTCAGCGGACAGACCTACTTAGATTTACATTTGCAGGGATGCTAACAGTTTCGTCTGGGATTAGTTTCTCGAATAAATTATGAAGCTTTGTGCTGAAATATCGAAGGTGCAGGCTCTCCGGGCTATGGCAAAACAATTGAGCTCACTTTCGACAAATGGGTGCCATTCTGTTGTAGTATTATTGTGAGGTAGAAAACTGAGGTATGGAAAATTTGCATAAAATGAGCAAAGCATTCATTGTA…	22812713	22813238	526	forward
	Bras_T00809	exon	ACGTCAAAGTTTGATCGCTTCTCCTTGTTAAATAATCTCCCTTCTGCGGTGAACTTTGCAAAGCGTAACCTCAGCCAAGGGAATACGCTTCTAATTTGTTGCGATAATG	22812121	22812229	109	forward
	Bras_T00809	exon	GGGAAGATATTAGTGTATGCATCTGTCTGGCAATCTTGACAACACTATTTGATGATGAAG	22812348	22812407	60	forward
	Bras_T00809	exon	GAGTCAAGTACTTCAGATGAATATTCTGAAGATACGAGACATATGTCTGTTGATTGGGATTGTTACTTGCATCTTCCCCTTTGGGTTTCTGGAACAGAGAGAGCTTCTATCGAGAAGCGATTAGAAGAATGGACTCAACAGTTGGACGCGAGTGGAGCTGATATTAGTTCTGTTGCTTCTTGTTTAAAAAAGCCTTTACGCCCTCTATGGATATCACAAAAAACTGTCATTTGGTTGAATGAAGTTCCTGACCATGAGTCCTGGGATTTCACTCCCATCATTCTTGTCTCCGCATCCTCCCCTAGTGGTGTTGTACAACGCAGGACTAGTTCAGAATTTAGCTGGAATTATATACCGGGAGCTGGTGATGATGAAGAAAGTTGGGCAAGGGGTTTAACA…	22810995	22811691	697	forward
	Bras_T00809	exon	CCGGAGTGTCTAAAGTTGACTGCATATTAAATTGTGATAAGGAGTCTATCTCTGCTGATCCTAAAGCATATTTACATCTTCCTATGGTG	22811945	22812033	89	forward
	Bras_T00809	exon	GACAGAAGGGCGGGTGTTTTATTGTGGATGCAACTCGGAGAGGGAAGCGGTTTCCGGACAGCATGTCGAAGACGATTCCGATTTGGACTTGCGTTTTGAATCGTTCGATTCGAAACCATAGGAACAGAATGCGGCAGACTGCTCTGTTAAATATTGAG	22810398	22810555	158	forward
	Bras_T00809	CDS	ATGGAGGACAAGGACGATACTGGGCAGCTGAGCATATACAGAGCGGCGAGGACCATAAAGCGTCGGGACAACAGCCTCTACAACGCCCTCAGATCCATCTACGACGACTCAGTCTTCGTTGGCGAGATCTTCCAGCTATGGCCCGACCTCCCTCTCCTCGCCAACCTCCGATGCGGTCTCTGGTACTCTCGAAGCTTCCATGCCACGTGTTACTTCAAGTCCACCGACGGACACAACAACAACTGGTCCTTCAACACCTCGCGGCTCAACCTCCACGTCGCTCAGCTCGCAGGACAGAAGGGCGGGTGTTTTATTGTGGATGCAACTCGGAGAGGGAAGCGGTTTCCGGACAGCATGTCGAAGACGATTCCGATTTGGACTTGCGTTTTGAATCGTTCG…	22810026	22812891	1584	forward
	Bras_T00810	mRNA	CATCAAGGTTCGTCGTATACCCATCAAGCTGAGTAATTTGGTTCACACTAGCTTGAACCGAACTGCAGTACTGTTTGTGCTGTGCTTTACCGACTATCAATCATCATAGACAGTCTGTCACACCCTAATTTTCCTCCACCGAAAGCCACAATCAGGAGGAAATGGAATAGAATAAAGTTACCAAATTGAAAAAGAATCAATCGAGCTGCCTACAAAGCTAGCTACAACTTTCTCCATCTTTTCAAAGACAAAGACAAACAGTTTCCTTCCCAACAAAGAAAGCTAGCTACAACAACAATGAGTTGCTTCAGTTCTTGCAGTTCCAAATCCAAATCCAAATCCAAATCCAATACATACTATGACCATCAAACTGCTGCTCAGCTGGCCCATCAATACCAA…	22807143	22809543	2401	forward
	Bras_T00810	exon	CATCAAGGTTCGTCGTATACCCATCAAGCTGAGTAATTTGGTTCACACTAGCTTGAACCGAACTGCAGTACTGTTTGTGCTGTGCTTTACCGACTATCAATCATCATAGACAGTCTGTCACACCCTAATTTTCCTCCACCGAAAGCCACAATCAGGAGGAAATGGAATAGAATAAAGTTACCAAATTGAAAAAGAATCAATCGAGCTGCCTACAAAGCTAGCTACAACTTTCTCCATCTTTTCAAAGACAAAGACAAACAGTTTCCTTCCCAACAAAGAAAGCTAGCTACAACAACAATGAGTTGCTTCAGTTCTTGCAGTTCCAAATCCAAATCCAAATCCAAATCCAATACATACTATGACCATCAAACTGCTGCTCAGCTGGCCCATCAATACCAA…	22807143	22808051	909	forward
	Bras_T00810	exon	ACAAGATTTTGGATGCTGCTGAAGTTGCCGAAAAACAAGCCCTTTCTGCTACCTCGGGTGCTGCAACTAGAGTGGTCAGCAACAG	22808870	22808954	85	forward
	Bras_T00810	exon	ATGCATAAAGGAGGGGAAACGACATTGGCTCGTCCAGTTGAGGAGAAAAGGTTTGTGAAACAAGAAAGTCATAGCAAAAATTCTAATGCCGCAAATAAGAGTGGAATGAACAAGAGCTTGAGACGGTACGGTGAAGTCCCAAATTTGAATACAATTTACTTGGAATCTCTTGTGAGCATGATCGAGCAGGTTTTAAGCTTTTCTTCTATTGCTATTTTCAGTGTGAGAAGGTTGTCAAAGATGACGTCAAAGTTGAGCAAATCAATGCTTGATGGGGTTGGTATCGTGACCGGATCAGTGATGGCACCTGTAGTTAATTCCAAAGCAGGGAAGTCATTCCTAGGCATGGTTCCAGGACAAGTCCTCTTGGCTTCACTTGATGCTGTCA	22808402	22808789	388	forward
	Bras_T00810	exon	GTATGGGGAAAGTGCAGGGGAAGCAACTGAGGATGCATTTGCAACGGTGGGGCATTGTGCTAACACTGCTTGGAACATCCTCAAAATACGAAAGGCCATCAATCCAGCATCATCTGTCTCTACAGGACTCAAGAATGCTGCAAAAAATAGAATCAAAAGTTTCTGAAGGCCAACAGAGATCACTGTCATTTGATGGAGGTTGTGCTAACAATTCTCTCTATTGATTGGTTCTAGCTAGTCCTGCTCATCTTGAGTCTTCACAAACACCATTTAGAAGTGAAGATAAATCTTGATGAAATGTAAACTCTACTACTTGTATTGGGTGTCAGGGTGTGTGGATTTCAAGTTTTAAACTTTGTTCTTTCTCTTCCCCTACTTTGGCAGGATGTTATATGTGAA…	22809044	22809543	500	forward
	Bras_T00810	CDS	ATGAGTTGCTTCAGTTCTTGCAGTTCCAAATCCAAATCCAAATCCAAATCCAATACATACTATGACCATCAAACTGCTGCTCAGCTGGCCCATCAATACCAAGAACCCCCCAACAAAAACATCCAACAGCAAATCCTCCTACAAATCCCAGAATGCAGAGTTCACCTCATGGATGAAGGAGAAGCTCTAGAACTCGCTGTTGGCGAGTTCATTCTCGAAAACATTTTCGATGAGAATATCTCTCTAGCCACCATAATCAAAGTCGGTGAAGAGCTCCAGTGGCCCTTGACGAAAGACGAGCCTGTGGTGAAGATTGATGATTTGCACTATCTCTTCACTTTGCCCATGAGAGAGGGTGATCCTCTGAGCTACGGTGTGACTTTTCCGGAGCAGTATGAG…	22807440	22809209	1251	forward
	Bras_T00811	mRNA	ATGGAATCTGTGGTTTCTGCAGCGATTTTATTGTTTCCCATTGTCATAGTCCTCTGTGTCATAATTGGTTTAGAAAAGAAAATCAGAGTCGCCAAACCTGAACTCGGCCCCGCCATAGATATAGTCGTGAGTATGCTCATGTTACTAATTATTTTTCTAGTCCGCACCATGGTGCTTGGTTCCATTTCCAGTGTTGAATATTCCATTGATTCCAGGATCATAACAATCCTCCGCATTGGATTTTCTATCCCAATGTTACCCTGCGTATATGACTTAATAATCACTGCTGGCCCATATATGATTATACTGATGCAACATCTACACAGCAATGCTACTTTTCTTTTGGTGAGATTCGGTGTCAAGAGGCCCCAAGGCTATGAGATTTTCAGTTACCAAATG…	22802964	22804663	1700	reverse
	Bras_T00811	exon	TCCTGGTCGTCCAGTATTGCTCAAGGAGGAAGACGATTGCACTGCTGCAACATCTACACAACAATGCCACTTTTCTTTTGGTGAGAATCGGCGCCAAGAGGCCCCAAGGCTATGTGGTTTTCAGTTACCGAATGGACGAAGAAATTGGGTTTTGCAGCCGCGAGTGTGCTATTTGCTTGACGGAGTACGAGATGAAAGATAAGTGCACTATGCTAGATAAATGTGGACACATATTTCATCATTTATGTATTCATCATTTATGTCTTCATAAATGTTTAGTTGAGTCTACTCGTTGCACACTTTATCGTCAAAATATCAAAAATTGTGCACAAAAATACAAAACTTGA	22802964	22803310	347	reverse
	Bras_T00811	exon	ATGGAATCTGTGGTTTCTGCAGCGATTTTATTGTTTCCCATTGTCATAGTCCTCTGTGTCATAATTGGTTTAGAAAAGAAAATCAGAGTCGCCAAACCTGAACTCGGCCCCGCCATAGATATAGTCGTGAGTATGCTCATGTTACTAATTATTTTTCTAGTCCGCACCATGGTGCTTGGTTCCATTTCCAGTGTTGAATATTCCATTGATTCCAGGATCATAACAATCCTCCGCATTGGATTTTCTATCCCAATGTTACCCTGCGTATATGACTTAATAATCACTGCTGGCCCATATATGATTATACTGATGCAACATCTACACAGCAATGCTACTTTTCTTTTGGTGAGATTCGGTGTCAAGAGGCCCCAAGGCTATGAGATTTTCAGTTACCAAATG…	22804102	22804663	562	reverse
	Bras_T00811	CDS	ATGGAATCTGTGGTTTCTGCAGCGATTTTATTGTTTCCCATTGTCATAGTCCTCTGTGTCATAATTGGTTTAGAAAAGAAAATCAGAGTCGCCAAACCTGAACTCGGCCCCGCCATAGATATAGTCGTGAGTATGCTCATGTTACTAATTATTTTTCTAGTCCGCACCATGGTGCTTGGTTCCATTTCCAGTGTTGAATATTCCATTGATTCCAGGATCATAACAATCCTCCGCATTGGATTTTCTATCCCAATGTTACCCTGCGTATATGACTTAATAATCACTGCTGGCCCATATATGATTATACTGATGCAACATCTACACAGCAATGCTACTTTTCTTTTGGTGAGATTCGGTGTCAAGAGGCCCCAAGGCTATGAGATTTTCAGTTACCAAATG…	22802964	22804663	909	reverse
	Bras_T00812	mRNA	ATGGATTACGCGGTTCTTCGGCCTCTTCTAGCAGCATATGATCAACCTTGGAGCTGTGTGATGTTACTCTATCTCATACTCATTGGACTGCTGGCTTATTTCGATCATGATATAGAGGTCAGACTCGTAGCTTATTGTGATCATGAGATAAAGGTCACCCGCAGATCTAGACTTTACGTCGCCTACAGATTAGTAGGATTGATGCTCCTGTTTCCGGTTGTTTTGATATTACTTATCAGTGGTCCTATGATAGCAGCAACCTTCTTGGTGGGAGTAATTTGTGTGAAGTTATTACACTCCTTCATTGTCCCATTTTGCTCACTCTGCTGGGGGATCATTACAAGACTTCCAGTGCTGATGAAGGAACTGGTGAAGAGCAGCATTGAGGGTCCCCAAGGC…	22801360	22801983	624	reverse
	Bras_T00812	exon	ATGGATTACGCGGTTCTTCGGCCTCTTCTAGCAGCATATGATCAACCTTGGAGCTGTGTGATGTTACTCTATCTCATACTCATTGGACTGCTGGCTTATTTCGATCATGATATAGAGGTCAGACTCGTAGCTTATTGTGATCATGAGATAAAGGTCACCCGCAGATCTAGACTTTACGTCGCCTACAGATTAGTAGGATTGATGCTCCTGTTTCCGGTTGTTTTGATATTACTTATCAGTGGTCCTATGATAGCAGCAACCTTCTTGGTGGGAGTAATTTGTGTGAAGTTATTACACTCCTTCATTGTCCCATTTTGCTCACTCTGCTGGGGGATCATTACAAGACTTCCAGTGCTGATGAAGGAACTGGTGAAGAGCAGCATTGAGGGTCCCCAAGGC…	22801360	22801983	624	reverse
	Bras_T00812	CDS	ATGGATTACGCGGTTCTTCGGCCTCTTCTAGCAGCATATGATCAACCTTGGAGCTGTGTGATGTTACTCTATCTCATACTCATTGGACTGCTGGCTTATTTCGATCATGATATAGAGGTCAGACTCGTAGCTTATTGTGATCATGAGATAAAGGTCACCCGCAGATCTAGACTTTACGTCGCCTACAGATTAGTAGGATTGATGCTCCTGTTTCCGGTTGTTTTGATATTACTTATCAGTGGTCCTATGATAGCAGCAACCTTCTTGGTGGGAGTAATTTGTGTGAAGTTATTACACTCCTTCATTGTCCCATTTTGCTCACTCTGCTGGGGGATCATTACAAGACTTCCAGTGCTGATGAAGGAACTGGTGAAGAGCAGCATTGAGGGTCCCCAAGGC…	22801360	22801983	624	reverse
	Bras_T00813	mRNA	ATTGCAACTGGGTCACTTACTCGAGGTCCAGGCCCATAGGGTCCGTACAATCAGAGAGATTTTCTTGTTTCATACTGCAGTGCAAACTCTCCAGTCTCCACTGAACCTCCGCAGAAAACAGGACATCCAAATTGAATCTCAAGTTAAAGCTAACAGCTCTCTTTCCTTAACACGTAAACACAATTTTAGAATCCAATTTCAGCAGAAAATCGAAGTTCGGGTTTTGCATCACTGGTGCTCTGTAAGTTCTTTTCCCATCTTCAATGGCTTCTGAGATTTTCTTTTTCATGTATGTCTCTTTTCCATGGTTTAGTCTATGCATTGTGTTAAATTAAGTGATACCCATTTGATCAAGATCATAATAGACTTCATTCATTTGTGCTAAATTTTTTTATGCAT…	22798272	22801056	2785	reverse
	Bras_T00813	exon	GGAATTCAAAAAAAGTCAAGTCAAATGCTAAAGCTGAGAAG	22800334	22800374	41	reverse
	Bras_T00813	exon	ACGACCAAGATATACACTAAAGCTGAGGTCTCTTTGCATAATAAAAGAACAGATTGTTGGGTGATTATCAAAAACAAG	22800148	22800225	78	reverse
	Bras_T00813	exon	GTGTATGACCTCACACCATATGTAGAGGTACACCCGGGTGGTGATGCCATCCTCTCACATGCTGGGGATGATTCAACTGCTGGGTTTTACGG	22799964	22800055	92	reverse
	Bras_T00813	exon	ATTGCAACTGGGTCACTTACTCGAGGTCCAGGCCCATAGGGTCCGTACAATCAGAGAGATTTTCTTGTTTCATACTGCAGTGCAAACTCTCCAGTCTCCACTGAACCTCCGCAGAAAACAGGACATCCAAATTGAATCTCAAGTTAAAGCTAACAGCTCTCTTTCCTTAACACGTAAACACAATTTTAGAATCCAATTTCAGCAGAAAATCGAAGTTCGGGTTTTGCATCACTGGTGCTCT	22800816	22801056	241	reverse
	Bras_T00813	exon	TTGAAGGAGCTCAGCTTGAAAATATGATTCTAGCTGTGGTGGCATTGGTTCTCTGTATCTTTTTAGGAGCTTTCATTCTGATCCCATCTG	22800509	22800598	90	reverse
	Bras_T00813	exon	GCCACAGCATGCTAGCCTAGTCTATGACATGGTTCATGAATTCTATATTGGAGATCTGGAGCCTGGAGCCGTAACTAATTAGTCATTGGGAGAATGTCCTTCTATATTAGCCACCAGCATTCATTCTGTATTCAAATATTTTCTAGTTGGTTTCCGCATCACCTTTATCACCCGTTTGCTAATGGATTTGGTTTCTGAGTGTTTTTTCGCCAAAAGCCCCAGATTATTTGTGCTTTAGTGATCAGTCTGATGGTCACTCAATTCTACTTGCATGAAAACCTCACACTTACCACCCCTCTTTTGAAAGTTACCCGTACTAATTATAATTTACTCATCAAGGTAACAGGAGGCATTCTATGTAAAAGGTTAACAGTTAACGGACATGTACTCGGACCAAGA…	22798272	22799380	1109	reverse
	Bras_T00813	CDS	ATGATTCTAGCTGTGGTGGCATTGGTTCTCTGTATCTTTTTAGGAGCTTTCATTCTGATCCCATCTGGGAATTCAAAAAAAGTCAAGTCAAATGCTAAAGCTGAGAAGACGACCAAGATATACACTAAAGCTGAGGTCTCTTTGCATAATAAAAGAACAGATTGTTGGGTGATTATCAAAAACAAGGTGTATGACCTCACACCATATGTAGAGGTACACCCGGGTGGTGATGCCATCCTCTCACATGCTGGGGATGATTCAACTGCTGGGTTTTACGGGCCACAGCATGCTAGCCTAGTCTATGACATGGTTCATGAATTCTATATTGGAGATCTGGAGCCTGGAGCCGTAACTAATTAG	22799299	22800575	360	reverse
	Bras_T00814	mRNA	CAGGTTTTGAGGAGTGGGATTAGCAAAAACCAGAGTGTCCTTAATTAACAAGAAAAACACGACAGTGAGAGATTCGGATCATCAATGAGCATCTTCTTTCTTGGCCAATCCCCAGCTCATTTTCTCCCTATAAATAAATCAATTTTCCAACTGTATCTCTCTCTTTCTACCTTAAAAAAACGAACTTTGCCAGCGACCAAAAAGCGAATAAGAGAAAGGGATTTGATTGATCATTTTGAATTTTGATTGTGTGCTGTGCTGTGCTGTGCTGCGTTGTGCGGTCAATGAGATTAGAGCAGCCAATCAAAGCTCTCATATCTCCCTTCGAATTTTATAAACTTACCCGCTCTGTCACACTTGCCCTTTTCACTCTCTCCCTCTCCGCGAGTCCGCGTTACA…	22793182	22799376	6195	forward
	Bras_T00814	exon	ATATTCATTCAAACTGGATACCCTCTTGATTTACCTTCAGGAAGTTTAGGGAGTTACTGCATTTATGAATATCATATG	22795968	22796045	78	forward
	Bras_T00814	exon	CCTTGCTCAATGGGATTTGCTACTGGTGGAAGGACATTCTTTCTGTGGGGAG	22796306	22796357	52	forward
	Bras_T00814	exon	ATTGTTTGCAGATGCATGCGGATGATTTTAGACTCGATCGCTATGGTGTGGTCTCAGGGCTTCGAGATGGTGGTTACTCTGACGATATGACTCTTGCAGCTATATCTG	22796437	22796544	108	forward
	Bras_T00814	exon	GGGCTCACAAGCGGCTCATCACATCTCCTCCAGTTGCTGTCTTTCCTCATCCCCTTGCAAGTGATCTTAGTTTCTCAAG	22796686	22796764	79	forward
	Bras_T00814	exon	CAGGTTTTGAGGAGTGGGATTAGCAAAAACCAGAGTGTCCTTAATTAACAAGAAAAACACGACAGTGAGAGATTCGGATCATCAATGAGCATCTTCTTTCTTGGCCAATCCCCAGCTCATTTTCTCCCTATAAATAAATCAATTTTCCAACTGTATCTCTCTCTTTCTACCTTAAAAAAACGAACTTTGCCAGCGACCAAAAAGCGAATAAGAGAAAGGGATTTGATTGATCATTTTGAATTTTGATTGTGTGCTGTGCTGTGCTGTGCTGCGTTGTGCGGTCAATGAGATTAGAGCAGCCAATCAAAGCTCTCATATCTCCCTTCGAATTTTATAAACTTACCCGCTCTGTCACACTTGCCCTTTTCACTCTCTCCCTCTCCGCGAGTCCGCGTTACA…	22793182	22793840	659	forward
	Bras_T00814	exon	GGGTGTCTAATCTGTTTGACTCTTGCTTTTGGGTGGGCTTGTGCAGCATATGTCAG	22794322	22794377	56	forward
	Bras_T00814	exon	GAATAGAGAGATTAAACGAATGAAGGATAGTATGAAATGTGGAAATAACTTTGCTTTCCTTTGCCACGATATCATGGAACTTGAGCACTCAAATCAGGTCAATCTGCCAAGAGTATCTGTTGTTATGCCTTTAAAAGGATTTGGAGAACACAATTTACACAATTGGAGAAGTCAG	22794490	22794664	175	forward
	Bras_T00814	exon	ATCACATCTCTCTATGGGGGTCCTTTAGAATTTCTTTTTGTGGTGGAAAGTACAGAAGACCCTGCTTACCGTGCCGTATCTATGTTAATATCAGAGCTTAAG	22795031	22795132	102	forward
	Bras_T00814	exon	GATGAGGTTGATGCTAAGATTGTTGTGGCGGGTCTTTCAACAACCTGTAGTCAGAAAATTCACAATCAATTG	22795343	22795414	72	forward
	Bras_T00814	exon	GTTGGAGTGGACAAAATGCATAAAGACAGCAAGTATGTATTATTTTTGGATGACGATGTTAGGCTCCACCCTGGGTCAATTGGAGCCTTAACTACTGAGATGGAGAAAAATCCTGAC	22795732	22795848	117	forward
	Bras_T00814	exon	GTATTGGAATTACTTGAGGAAGCAGACATTTGTACTGGAATCATATTTAACAAAGGTTAATTGGATTATGAACCGTGCATTGTTTACTACCCACTGCTATCTCTCATGGGGTCTTGTAACACCATACTTGATGGCCATGGTTCATGTCACTGCAGCCCTACGAATGTATATTAAGGGGTATTCAATTGAGGAAACCACCTTCACTTTTGGTG	22796855	22797066	212	forward
	Bras_T00814	exon	GTTTGACACTGGTAGGCTGTCTTGCTGTATGCACTATTGTGGAACTTCTTTCAATGTGGAACTTGACAAGGATAGAAGTCCATCTATGCAACATGTTATCACCAGAGGCACCTAAACTCTCGCTTGCTTCATATAACTGGGGCCTT	22797441	22797586	146	forward
	Bras_T00814	exon	GTATTCATTGCAATTCTTGTAGATAATTTTTTGTACCCCATCTCTGCCTTTCGTTCACATTTTACTCAGTCTATCAATTGGTCGGGTATTCGATATCACCTAAAGGAGGGGAAGATATTCAAG	22798269	22798391	123	forward
	Bras_T00814	exon	ATTGAACGAAGCAAGGATATGGGTCCAATATACACGGATTTGGGAGGAAAGCATTTAGGGAAGAAAGGAGCTCCTCCGAAGTTGTCATTCCTCAGCTCTTTGGCCAGAAGTTTGGCACAGTGGCATCAACCGAAGAAATATGATAGCTAAGAAAATTTCTTAGTTCAAGTGAAACATCTTGTGATCAGTTTGCCGCCCAGCTCTCAAGATCGGATGGGTTACGAGGATGTTGGAAGAAAAATTTGTTGGGGTTGGATTGGTTGGCCATTCAATTATTGGTTATTGATTAGTGTGTTTTTAGGAATTTTTGCTTCATTTTTTAAACCCCATTCAAATCCATTTGATTCTTCAGCCTCCACCCGCTATGTCTGTGGGTTGATTTGTAACTGACACTCCCCC…	22798486	22799376	891	forward
	Bras_T00814	CDS	ATGTCTACATTGGATCCTCCAGATTCGTTCCTCTTCTCCCTCAGCAGAACGCTCTGTACTCCCTTCGCCGTTTTCATCCAGCTCCAGGGGTGTCTAATCTGTTTGACTCTTGCTTTTGGGTGGGCTTGTGCAGCATATGTCAGGAATAGAGAGATTAAACGAATGAAGGATAGTATGAAATGTGGAAATAACTTTGCTTTCCTTTGCCACGATATCATGGAACTTGAGCACTCAAATCAGGTCAATCTGCCAAGAGTATCTGTTGTTATGCCTTTAAAAGGATTTGGAGAACACAATTTACACAATTGGAGAAGTCAGATCACATCTCTCTATGGGGGTCCTTTAGAATTTCTTTTTGTGGTGGAAAGTACAGAAGACCCTGCTTACCGTGCCGTATCT…	22793754	22798635	1557	forward
	Bras_T00815	mRNA	ATGAAGTCAAAAGTTACAGCTCTGTGCAGGACGACGCCTGCATTGTCTGGGAAAAGCTCAGATTGGCTCTCTCTGACAATTGAAAGTGCTTCTTGGACTCAAACCAACATTTTCAAGAGATTAGGGAGTGCATTTGAAGCCCAACACTGCCTCAGAGCTAATGTATGGATTAATCAATTGAGAAACTAAAACTCTTTGCTGCTGTTAAGTGTGCATTAGTGTTGGTTGTTTTCATCAACATTTGATTGTTTGCTACATTCTTTAAGCAATTTAATTTGCAAAGGTGTACTACATATTTTCTCCACTACTTTGTGAATCTTATCTATTAATTACAGTCTGATATTCTGATTTCCATGAAATCTCAGAAAACTAACAATCAACTATTCCCAGAGAATATTG…	22791216	22791785	570	forward
	Bras_T00815	exon	TCTGATATTCTGATTTCCATGAAATCTCAGAAAACTAACAATCAACTATTCCCAGAGAATATTGTAGTTACAAGTCAAAATCAAAAGACTGGTAG	22791551	22791645	95	forward
	Bras_T00815	exon	AATGAGATTGTGTCTTTTGCTAACATGGTCCAATGCCCGCAAAGCTGGCAAGACCATGTGA	22791725	22791785	61	forward
	Bras_T00815	exon	ATGAAGTCAAAAGTTACAGCTCTGTGCAGGACGACGCCTGCATTGTCTGGGAAAAGCTCAGATTGGCTCTCTCTGACAATTGAAAGTGCTTCTTGGACTCAAACCAACATTTTCAAGAGATTAGGGAGTGCATTTGAAGCCCAACACTGCCTCAGAGCTAAT	22791216	22791377	162	forward
	Bras_T00815	CDS	ATGAAGTCAAAAGTTACAGCTCTGTGCAGGACGACGCCTGCATTGTCTGGGAAAAGCTCAGATTGGCTCTCTCTGACAATTGAAAGTGCTTCTTGGACTCAAACCAACATTTTCAAGAGATTAGGGAGTGCATTTGAAGCCCAACACTGCCTCAGAGCTAATTCTGATATTCTGATTTCCATGAAATCTCAGAAAACTAACAATCAACTATTCCCAGAGAATATTGTAGTTACAAGTCAAAATCAAAAGACTGGTAGAATGAGATTGTGTCTTTTGCTAACATGGTCCAATGCCCGCAAAGCTGGCAAGACCATGTGA	22791216	22791785	318	forward
	Bras_T00816	mRNA	ATGATACTCAAGATAGTCAAAGACTTTCCACTTCCACTCGTTCCCCAAGTCTCCTCCCACCTCACCACTCTCTCCCTCCTCCTCCGCCGCTCTATGGCCGCCTCCGCCGAGCCCACCATAAGCCCATCAACCACCCGCGTGGGCTGGATTGGCACCGGCGTAATGGGCCGGTCCATGTGCGGCCACCTACTGAAAGCCGGCTACACCCTCACCGTCTTCAACCGAACGCTCGCCAAGGCCCAGCCCCTCATCGACTTGGGCGCCCACCTCGCCGATTCTCCTCGCGCCGTCGCCTCCCAATCCGACGTCGTCTTCACCATCGTGGGCTACCCCTCCGACGTCCGCTCCGTCCTCCTCGACCCCACCACCGGCGCCCTCTCCGGCCTCCGCCCCGGCGGC…	22789755	22790783	1029	reverse
	Bras_T00816	exon	ATGATACTCAAGATAGTCAAAGACTTTCCACTTCCACTCGTTCCCCAAGTCTCCTCCCACCTCACCACTCTCTCCCTCCTCCTCCGCCGCTCTATGGCCGCCTCCGCCGAGCCCACCATAAGCCCATCAACCACCCGCGTGGGCTGGATTGGCACCGGCGTAATGGGCCGGTCCATGTGCGGCCACCTACTGAAAGCCGGCTACACCCTCACCGTCTTCAACCGAACGCTCGCCAAGGCCCAGCCCCTCATCGACTTGGGCGCCCACCTCGCCGATTCTCCTCGCGCCGTCGCCTCCCAATCCGACGTCGTCTTCACCATCGTGGGCTACCCCTCCGACGTCCGCTCCGTCCTCCTCGACCCCACCACCGGCGCCCTCTCCGGCCTCCGCCCCGGCGGC…	22789755	22790783	1029	reverse
	Bras_T00816	CDS	ATGATACTCAAGATAGTCAAAGACTTTCCACTTCCACTCGTTCCCCAAGTCTCCTCCCACCTCACCACTCTCTCCCTCCTCCTCCGCCGCTCTATGGCCGCCTCCGCCGAGCCCACCATAAGCCCATCAACCACCCGCGTGGGCTGGATTGGCACCGGCGTAATGGGCCGGTCCATGTGCGGCCACCTACTGAAAGCCGGCTACACCCTCACCGTCTTCAACCGAACGCTCGCCAAGGCCCAGCCCCTCATCGACTTGGGCGCCCACCTCGCCGATTCTCCTCGCGCCGTCGCCTCCCAATCCGACGTCGTCTTCACCATCGTGGGCTACCCCTCCGACGTCCGCTCCGTCCTCCTCGACCCCACCACCGGCGCCCTCTCCGGCCTCCGCCCCGGCGGC…	22789755	22790783	1029	reverse
	Bras_T00817	mRNA	CCTTAAACCTGAAAACTCCAAAAATCACCAACACCTCATGGAATCATGTTCGTCCATATGAACAGCCGCCTGACACTGACAGGCCCAATCTCGTAATTTCCCCTCCAAAAACAAGAGCCCATTTGTTTTTTTCTCCCTAGAAACTAGAAAGTATGAGAGAAAATTGGACAGAAGAAAGTTTAGGAAAAGTAAAAATACTCTTATTTTCAAAGAGCACGAAAGCACACTCATTTCTCGTTTCGTTTATATTAAGTTTTCTCTGCTCACAGTTCGCAAGAAATTCGCTGAGAATTTTAACGATTTTCCATTAGTGTCCCTCGCGATTCCGATCTGGGTAGGGCTATTACTCTCCTTATTACGTTTGTTCAATTCCCAATTGGTCTCTGAGCTTCTTCACAC…	22780175	22788990	8816	forward
	Bras_T00817	exon	GGATGAGAAAGGACTATTTTATGCATTGGACCTTGGCGGGACAAACTTCCGTGTCTTGCGTGTACAGCTTGGTGGGAAAGAAAAGCGTGTGATTAAACAAGAATTTGACGAAGTTTCAATTCCACCACATTTGATGACTGGGACTTCAGAA	22781972	22782122	151	forward
	Bras_T00817	exon	GGATTATTTGATTTTATTGCTGAAGCACTAGCAAAATTTGTCGCTACCGAAGGAGAAGGTTATCATCCTGCACCCGGTAGGCTAAGGGAGCTAGGTTTTACCTTCTCATTTCCT	22782211	22782324	114	forward
	Bras_T00817	exon	CCTTAAACCTGAAAACTCCAAAAATCACCAACACCTCATGGAATCATGTTCGTCCATATGAACAGCCGCCTGACACTGACAGGCCCAATCTCGTAATTTCCCCTCCAAAAACAAGAGCCCATTTGTTTTTTTCTCCCTAGAAACTAGAAAGTATGAGAGAAAATTGGACAGAAGAAAGTTTAGGAAAAGTAAAAATACTCTTATTTTCAAAGAGCACGAAAGCACACTCATTTCTCGTTTCGTTTATATTAAGTTTTCTCTGCTCACAGTTCGCAAGAAATTCGCTGAGAATTTTAACGATTTTCCATTAGTGTCCCTCGCGATTCCGATCTGG	22780175	22780508	334	forward
	Bras_T00817	exon	ACTTCATGCACTTACAAAAGCACGAGTCTTTGCATCAATTCGGATTCGGGGGGCTTTGAAACCGATCAAGATTCAATCTTTGGAGTCTAATTCGGTGATTTTGAGTTCAAGAGGTGGGTATGGGGAAGGTGGCGGTGGGGGCGGCGGTGGTGTGCGCGGCGGTGACGTGTGCCGCGGCGGCGTTGCTGGTACGGCGTCGTTTGAAGAGCTCGAGGAGGTGGGCCAGAGCGATGGCGATACTGAGGGAGTTCGAGGAGAAGTGTGACACGCCGATTGGGAAGCTGAGACAGGTGGCGGACGCCATGACGGTGGAGATGCACGCCGGACTTGCGTCAGAAGGTGGCAGCAAGCTCAAGATGCTCATCAGCTATGTTGATAACCTCCCCACTGG	22780581	22780971	391	forward
	Bras_T00817	exon	GGACCCTTATCAAGTGGACAAAAGGATTCAGTATTGACGACGCGGCAA	22782350	22782397	48	forward
	Bras_T00817	exon	GTTGAGCAAGATGTGGTGGCAGAGCTCACCAAATCAGTGGAAAAAATTGGCCTTGATATGCGTGTTACAGCTTTG	22782632	22782706	75	forward
	Bras_T00817	exon	GTCAATGATACAATTGGGACATTAGCTGGAGGTAGGTACCACAATCAGGATGTCATTGCTGCTGTCATTTTGGGCACTGGAACAAATGCCGCCTACGTAGAACGGGCACATGCCATTCCCAAATGGCATGGTCTTCTACCTAAATCAGGAGAGATG	22782858	22783013	156	forward
	Bras_T00817	exon	GACTCCTGACATGTCTGCAGTGCATCACGACTCATCTCCGGATCTGAGAGTAGTTGGGAGCAAACTCAAGGATATCCTAGAG	22783678	22783759	82	forward
	Bras_T00817	exon	ATCTCCAATACATCACTGAAAGTGAGAAAGGCTGTTGTGGCGTTATGCGACATAGTTGCCACTCGTGGGGCCCGCCTATCCGCTGCTGGGATCCTGGGAGTCCTTAAGAAGTTGGGTAGAGACACAGTAAAGGATGGAGAGAAGCACAAGTCAGTGGTGGCATTAGACGGTGGCTTGTATGAGCACTACACTGAATTCCGCGTCTGCATGGAGAGTACTCTCAATGAATTGTTGGGTGATGAAGTTGCCGAGCACATTTCCATTGAGCACTCAAATGATGGCTCTGGAATTGGAGCTGCCCTTCTGGCAGCCTCTCACTCCCACTACCTTGGGGTAGAGGAGTCATAAAATAGTCAAGACCAGGGTAGATGAATGAAGTGTTAAATTCTCAATTTTTGT…	22784071	22788990	4920	forward
	Bras_T00817	exon	GTAATCAACATGGAGTGGGGTAACTTTCGTTCATCTCACCTTCCACTGACAGAATATGATCAAGCCCTTGATGCTGAGAGTTTGAACCCTGGAGATCAA	22783184	22783282	99	forward
	Bras_T00817	exon	ATCTTTGAGAAGATTATTTCTGGGATGTATTTAGGAGACATCATGCGCAGAGTTTTGTTGAAGATGGCTGACGAAGCTGCCTTTTTTGGTGATACTGTTCCACCCAAACTGAAAGTTCCTTTTATATTAAG	22783367	22783497	131	forward
	Bras_T00817	CDS	ATGGGGAAGGTGGCGGTGGGGGCGGCGGTGGTGTGCGCGGCGGTGACGTGTGCCGCGGCGGCGTTGCTGGTACGGCGTCGTTTGAAGAGCTCGAGGAGGTGGGCCAGAGCGATGGCGATACTGAGGGAGTTCGAGGAGAAGTGTGACACGCCGATTGGGAAGCTGAGACAGGTGGCGGACGCCATGACGGTGGAGATGCACGCCGGACTTGCGTCAGAAGGTGGCAGCAAGCTCAAGATGCTCATCAGCTATGTTGATAACCTCCCCACTGGGGATGAGAAAGGACTATTTTATGCATTGGACCTTGGCGGGACAAACTTCCGTGTCTTGCGTGTACAGCTTGGTGGGAAAGAAAAGCGTGTGATTAAACAAGAATTTGACGAAGTTTCAATTCCACCA…	22780700	22784418	1476	forward
	Bras_T00818	mRNA	CTCTACCCCATTGATCACGTTTGTCCAAGTCTTCCACAAAATTGCCAAATGCCTTGATGACCCTTCAATGATGAAATTCAACCCCAAAATTCCACAATTGGTTTCGGCTTCACACCTCTTGAAACAAAGTGATCATATCATTCTCTAATGAGCTTGTCTTGTTCTGCAACATCGCCAGAGTTCAAACAACTCCGAACCTCCGTATCCAAATGAGGACTAACCCAACCCGAATGCGCTTCCTTCTCTTCCTCCTAATTCTCATCCATGCCAACTGTCAGTCCCTTCAAGACAAGGAACAAGCAGTCCTGCTAAAACTCAACTCATATTGGCAATCTCCACCCGCCCTCAGCCATTGGATTTCATCAAACACTACTTCCCACTGTGCCTGGCCGGAGCTCA…	22782859	22788561	5703	reverse
	Bras_T00818	exon	AATATGCACATACCACAAGAGTGAATGAGAAGATTGATGTATATAGTTTTGGCGTCATCCTGCTGGAGTTGACGACTGGTAGGGAACCCAATGAAGGCGATGAACACACTTCTCTTGCCGAATGGGCATGGCGTCATGCTCAAGAGGACAACCCCATGGCCGACGCTCTGGACCAGGACGTCAAAGAACCTTGTTACTTGGATGAAATGTGCGCTGTTTTCCAACTCGGTATCATGTGCACCGAGACACTTCCTTCTAATAGGCCTTCCATGAAGGAGGTTCTGCATATCTTGGTTCGAACGTGTCCTCCATCAGTTCGCAGGGAAAAGACCGAGTATACTGCTGCTCCTCTCCTCAAGAATTCAAAGCGTGAGAGGGTTTTGGAAGAATATAATGGTT…	22782859	22785631	2773	reverse
	Bras_T00818	exon	CTCTACCCCATTGATCACGTTTGTCCAAGTCTTCCACAAAATTGCCAAATGCCTTGATGACCCTTCAATGATGAAATTCAACCCCAAAATTCCACAATTGGTTTCGGCTTCACACCTCTTGAAACAAAGTGATCATATCATTCTCTAATGAGCTTGTCTTGTTCTGCAACATCGCCAGAGTTCAAACAACTCCGAACCTCCGTATCCAAATGAGGACTAACCCAACCCGAATGCGCTTCCTTCTCTTCCTCCTAATTCTCATCCATGCCAACTGTCAGTCCCTTCAAGACAAGGAACAAGCAGTCCTGCTAAAACTCAACTCATATTGGCAATCTCCACCCGCCCTCAGCCATTGGATTTCATCAAACACTACTTCCCACTGTGCCTGGCCGGAGCTCA…	22785733	22788561	2829	reverse
	Bras_T00818	CDS	ATGAGGACTAACCCAACCCGAATGCGCTTCCTTCTCTTCCTCCTAATTCTCATCCATGCCAACTGTCAGTCCCTTCAAGACAAGGAACAAGCAGTCCTGCTAAAACTCAACTCATATTGGCAATCTCCACCCGCCCTCAGCCATTGGATTTCATCAAACACTACTTCCCACTGTGCCTGGCCGGAGCTCAACTGCAACGGGAACTCCGTTACCGGATTGACTCTGTACAACGTAAACCTCACAAAACCAGTTCCACCCTTCATTTGTGACCTCAACAACCTCACACACCTCGATCTCGGCGACAACTACCTCCCGGGAGATTTCCCATTATCTCTCTACAACTGCTCCAAGCTAGAGTATCTAGACCTCTCACAGAACTACTTTGTTGGCAGAATTCCT…	22785216	22788352	3036	reverse
	Bras_T00819	mRNA	ATGGCACCTAAACAACCGCCCAAGAGGAGGAAAATCGCTGAACCTCCGTCTCAATCTAGCAGGTGATCACTAATCCCACATACCCTTTTTGTTCAATTCAAAATTTTCCATTTTGAATTTTGGGTCCGTGAAAGTTAGAATCTTTCCCTGTCAAATTCTCACTCAAAGAGAGAGATTCTTTTCTCTCAGGACAATCCAGTACCAGTAGCGTCGTTTTCTTTGGAATTTGAATTGGGTTTTCGTAACACGACAATTAATAACTGAAAAGAGCATCGTCCCCTTCCCCCAAAAGGCAAAACGGACCCCTTCCACAGTCGTCTTCCTAAACGACAAGTCGTTTCCACCAGCACATGTCTGGTTTTTGTTGTTTTTTGGATTCTCATTAACTGGGCTTTTTGT…	22777433	22778150	718	forward
	Bras_T00819	exon	GTTTCAGAGGCTCAAACTAGTAGTGGTGGAGTCAGATTGAGTAGTAGTATTCAGCAGGCTAGAGATTTTGCAGTAGCACAAGCACAACAAGATGGTGTCCTTGGAAACTTCAAGATCTTTGATTCACCCTTTGGCAATTTTCTTGTTCCTGTAATTCCAACTGCCAAGGAACTGGCTGATGATTAG	22777965	22778150	186	forward
	Bras_T00819	exon	GGATGTGAGGAAAGGCACTATTGCAACTTCAGTAACA	22777841	22777877	37	forward
	Bras_T00819	exon	ATGGCACCTAAACAACCGCCCAAGAGGAGGAAAATCGCTGAACCTCCGTCTCAATCTAGCAG	22777433	22777494	62	forward
	Bras_T00819	CDS	ATGGCACCTAAACAACCGCCCAAGAGGAGGAAAATCGCTGAACCTCCGTCTCAATCTAGCAGGGATGTGAGGAAAGGCACTATTGCAACTTCAGTAACAGTTTCAGAGGCTCAAACTAGTAGTGGTGGAGTCAGATTGAGTAGTAGTATTCAGCAGGCTAGAGATTTTGCAGTAGCACAAGCACAACAAGATGGTGTCCTTGGAAACTTCAAGATCTTTGATTCACCCTTTGGCAATTTTCTTGTTCCTGTAATTCCAACTGCCAAGGAACTGGCTGATGATTAG	22777433	22778150	285	forward
	Bras_T00820	mRNA	ATGGCATATTTCAGAAAGAAAAAAAAATCAGCATGTGTAGGTGGAAAGGTAAGAGTAAAGAGTTTGCTTTGCGGTTGCTTGTGCCTTTTTGCAGATCAATGTGATCCTGAGGAATGAGGATCGAGAGCAAAGCTTTTTCTCAAAAGAGAATGAGGTCATAAAAAATCTTAGGATCGATATGAAAAAAGGCCAAGTTATGGGAATAGCTTCTCTGCTTCTTCTTGCCAAATCAGGGTGTTGCCACGCGTCCCATATAGTTATAATGTTCAACATTTCGTTTTAA	22773369	22773651	283	reverse
	Bras_T00820	exon	ATCAATGTGATCCTGAGGAATGAGGATCGAGAGCAAAGCTTTTTCTCAAAAGAGAATGAGGTCATAAAAAATCTTAGGATCGATATGAAAAAAGGCCAAGTTATGGGAATAGCTTCTCTGCTTCTTCTTGCCAAATCAGGGTGTTGCCACGCGTCCCATATAGTTATAATGTTCAACATTTCGTTTTAA	22773369	22773557	189	reverse
	Bras_T00820	exon	ATGGCATATTTCAGAAAGAAAAAAAAATCAGCATGTGTAGGTGGAAAG	22773604	22773651	48	reverse
	Bras_T00820	CDS	ATGGCATATTTCAGAAAGAAAAAAAAATCAGCATGTGTAGGTGGAAAGATCAATGTGATCCTGAGGAATGAGGATCGAGAGCAAAGCTTTTTCTCAAAAGAGAATGAGGTCATAAAAAATCTTAGGATCGATATGAAAAAAGGCCAAGTTATGGGAATAGCTTCTCTGCTTCTTCTTGCCAAATCAGGGTGTTGCCACGCGTCCCATATAGTTATAATGTTCAACATTTCGTTTTAA	22773369	22773651	237	reverse
	Bras_T00821	mRNA	ATGTGTAACCCAAACCCTTGTGTTAATGCTTCTTCAACCCAGAAACCAGAGCAGCCACAAGCCCATCTCTTTCTAGACCTCTTCTTATCTCTACCCAACTCAAAAGATGAGAAGGACGAGCAGCCACAACTAGGTGTAAAGCAATTACAACCACAGCCACAGTTCACAAGCAGCCCAATTAGCATCACAGACATAGCCACAGAGACCAAGTCCCTCTTCCACCTGGCCTTCCCTATCCTCATCACAGCTCTCATCCTCTACTCCCGCTCCGTCCTCTCCATGCTTTTCCTGGGCCGGTTGGGCGATTTAGAACTCGCCGCCGGTTCATTGGCCATAGCCTTCGCAAATATCACTGGCTATTCCGTACTGTCGGGGTTGGCCTTAGGCATGGAGCCGCTC…	22764704	22766326	1623	reverse
	Bras_T00821	exon	ATGTGTAACCCAAACCCTTGTGTTAATGCTTCTTCAACCCAGAAACCAGAGCAGCCACAAGCCCATCTCTTTCTAGACCTCTTCTTATCTCTACCCAACTCAAAAGATGAGAAGGACGAGCAGCCACAACTAGGTGTAAAGCAATTACAACCACAGCCACAGTTCACAAGCAGCCCAATTAGCATCACAGACATAGCCACAGAGACCAAGTCCCTCTTCCACCTGGCCTTCCCTATCCTCATCACAGCTCTCATCCTCTACTCCCGCTCCGTCCTCTCCATGCTTTTCCTGGGCCGGTTGGGCGATTTAGAACTCGCCGCCGGTTCATTGGCCATAGCCTTCGCAAATATCACTGGCTATTCCGTACTGTCGGGGTTGGCCTTAGGCATGGAGCCGCTC…	22764704	22766326	1623	reverse
	Bras_T00821	CDS	ATGTGTAACCCAAACCCTTGTGTTAATGCTTCTTCAACCCAGAAACCAGAGCAGCCACAAGCCCATCTCTTTCTAGACCTCTTCTTATCTCTACCCAACTCAAAAGATGAGAAGGACGAGCAGCCACAACTAGGTGTAAAGCAATTACAACCACAGCCACAGTTCACAAGCAGCCCAATTAGCATCACAGACATAGCCACAGAGACCAAGTCCCTCTTCCACCTGGCCTTCCCTATCCTCATCACAGCTCTCATCCTCTACTCCCGCTCCGTCCTCTCCATGCTTTTCCTGGGCCGGTTGGGCGATTTAGAACTCGCCGCCGGTTCATTGGCCATAGCCTTCGCAAATATCACTGGCTATTCCGTACTGTCGGGGTTGGCCTTAGGCATGGAGCCGCTC…	22764704	22766326	1623	reverse
	Bras_T00822	mRNA	AAAGCCTTTCCTTGAATCCGAGTTGCCCATTGACGGGTCCAAAACCAAACCACCACTGTTAATCTTTTTCTTCTCCTTTAAAAAAATCCCCATTATTTTACTCCCTCCGTTTTTGGCCTCCACTCTAACTTCCCGTTTTAAATTCAAACTTGGGGATTTGGGATTTTGTGGCGCAAAATCCTCGTCCCCCTTCGTTTTTAATAATCTTCAAAAACACAAATTTGAAAAAATTGAGAGAGATGCTAGTGTTTCAAACATTAACGTTTTTTTGTGTGTAGCAAAAGATTTCATTCTTTAACAACTCTGTTTCACCCTTTTCCGCAACCGGGGAAAGTACCTAAGATTGTGAGCTGTATCCCTGAAACCGTCCTTGTCTTCCTTGTTTGCTTTCACATTCAA…	22755240	22757507	2268	reverse
	Bras_T00822	exon	AAAGCCTTTCCTTGAATCCGAGTTGCCCATTGACGGGTCCAAAACCAAACCACCACTGTTAATCTTTTTCTTCTCCTTTAAAAAAATCCCCATTATTTTACTCCCTCCGTTTTTGGCCTCCACTCTAACTTCCCGTTTTAAATTCAAACTTGGGGATTTGGGATTTTGTGGCGCAAAATCCTCGTCCCCCTTCGTTTTTAATAATCTTCAAAAACACAAATTTGAAAAAATTGAGAGAGATGCTAGTGTTTCAAACATTAACGTTTTTTTGTGTGTAGCAAAAGATTTCATTCTTTAACAACTCTGTTTCACCCTTTTCCGCAACCGGGGAAAGTACCTAAGATTGTGAGCTGTATCCCTGAAACCGTCCTTGTCTTCCTTGTTTGCTTTCACATTCAA…	22756605	22757507	903	reverse
	Bras_T00822	exon	GCCAGAAAAGCCCTGAGAGCTCTGAAAGGACTGGTGAAGTTACAGGCATTAGTGAGAGGGTATTTAGTGAGGAAACAGGCCACTGCTACACTCCATGGTATGCAAGCTTTGGTCAGAGCACAAGCCACTGTTCGTTCTCATAAATCCCGGGGACTCAATCTCAGCCTGTACAATAGTGAACCCAACAGATTCGAAATCCGATCACGAAAATCCACG	22756269	22756484	216	reverse
	Bras_T00822	exon	GAGAGGTTTGATGAGAATAGAAGCGAGCACACGGCTCCGAGCCACAGCAGGAGGCTCTCTGCTTCATTGGACAGCAGTTTTAACACCATTGATGAAATCCCCAAGATTGTGGAGGTTGACACAGGAAGGCCCAAATCAAGGTCTCGCAGAACCAACACTTCCATCTCTGAATTCAGTGACGACCCATTTTACCAGGCAGTGTCTTCTCCACTACCCTGTTGCTGTCCGGCTCGCATAACCCTCCCGGACCCCCGGAATTTTCAAGATTCCGACTGGGGATTCACCGGAGAGGAATGCAGGTTCTCCACTGCGCAGAGCACGCCGAGATTCGTGAACTCGTGCGGGTCTAATGCCCCGGCGACGCCTGCGAAGAGTGTCTGCGCCGACAATTTTTACAGG…	22755240	22756175	936	reverse
	Bras_T00822	CDS	ATGGGTAGAGCAACAAGGTGGCTCAAGGGCTTGTTTGGCATTAAGAGAGACAAAGACAGAGACCAACACCACAAACCCAGTTCAAATTCAACTTCAGTTTCCTGTTTTGAATACAAGAAAGGTTCAAGCTTTGGGAGGGAGCCGACTTCTCCGGCCAGTGTGCTCTGTCATAATCCGGCCACTATCCCACCCAACATTTCACCGTCCGAGGCCGCCTGGCTCAGATCCTTCTACGGTGAAACAGAGGATGAGCAGAGCAAGCACGCAATTGCAGTGGCGGCCGCCACCGCCGCCGCTGCTGATGCGGCAGTCGCTGCGGCACAGGCGGCTGTGGCGGTCGTCCGCCTCACTAGCAATGGTAGAGGCACCATGTTTGGCGGCGGCCGGGAGAGATGGGCC…	22755510	22757039	1317	reverse
	Bras_T00823	mRNA	TTCCTCCCTCACATGTAAACAAAGAAGAAGAAGAAGACCACCCGTGACTTCTTTGATTCTCCATTTCTGAACTTTCCACCTAAACCAAACCACCAAAAACTTGTATATAAACCAAAACTAATAACATACTCTTTTCTCATTCCCTATTCTCTTTTTTTAAATGCCGACATTATTCCAAAGCATTTTCTATGTTTCACTTCTTCTTCTTGTCCTAAACTCTACACAAACCCTATGCCACACCAAGGGAATTCGGCCGGGGAACTCCGCCGGAAAAGTACATCTATCCAAGAACATGACCCGAGCCCAATTCTCGGAGCAGCAATTCATGAAATGGGTCAAGTTTGTTGGGAGCCTCAAACACTCGGTTTATAAGAATGCGAAGAACAAGCTCTTCCCTTC…	22749383	22752339	2957	forward
	Bras_T00823	exon	TCTCGAGCACGTACAAGCTCATCACATATTCACATGTATGCGTGCGAATTTGGGCAGGGATGTCACGTGCATGCAATAGCAACAAACACAGGGGCATTAACTGCGCAAGGGAGGAGCAGTTTACTGGAGGAAACGGGGTTCTCGTTTGTGAACTGTAAGGTCACGGGTTCAGGAGCTCTCTATCTTGGAAGGGCTTGGGGACCCTTCTCTAGGGTAGTCTTTGCCTACACATATATGGACAACATTATCACGCCAAAGGGCTGGTACAACTGGGGTGACCCTAATCGTGAAAT	22750989	22751281	293	forward
	Bras_T00823	exon	AATACTACACCGGTGCCGGCGCCGGGAGCAATTGGGAAGCAGGCAGTGGCGTTCAGAATTTCAGCAGATACAGCAGCCTTTTTGGGGTGTAGATTTTTGGGAGCACAAGACACGCTCTATGACCATTTGGGAAGGCATTATTACAAGGATTGCTATATTGAAGGTTCTGTTGATTTCATTTTTGGAAACGGGCTCTCCCTATTTGAG	22750342	22750548	207	forward
	Bras_T00823	exon	GACTGTGTTTTATGGGCAATACAAGTGCACAGGACCTGGGGCTCAATATGCAGGGAGGGTATCATGGTCTAGGGAACTCACTGATGAGGAAGCTAAGCCTTTTATTTCCCTTACCTTCATAGATGGCTCTGAGTGGCTCAAGTTCTGATCATCACCTACTAATATATACATGACTAATTGTTTATCTTTGTAAAAGCCCATTTTTACTTATAACCTTGGTTAATATATGATTGTGATTATATATGCCATATCAAGCACATCTTTTACCAGA	22752069	22752339	271	forward
	Bras_T00823	exon	TTCCTCCCTCACATGTAAACAAAGAAGAAGAAGAAGACCACCCGTGACTTCTTTGATTCTCCATTTCTGAACTTTCCACCTAAACCAAACCACCAAAAACTTGTATATAAACCAAAACTAATAACATACTCTTTTCTCATTCCCTATTCTCTTTTTTTAAATGCCGACATTATTCCAAAGCATTTTCTATGTTTCACTTCTTCTTCTTGTCCTAAACTCTACACAAACCCTATGCCACACCAAGGGAATTCGGCCGGGGAACTCCGCCGGAAAAGTACATCTATCCAAGAACATGACCCGAGCCCAATTCTCGGAGCAGCAATTCATGAAATGGGTCAAGTTTGTTGGGAGCCTCAAACACTCGGTTTATAAGAATGCGAAGAACAAGCTCTTCCCTTC…	22749383	22749907	525	forward
	Bras_T00823	exon	GGAAAAGGTGAACATACCGCCATTGAAATCGTTTATAACTATAGAAGGAGCAGGGGCAGATAAAACAATTGTTCAATGGGGAGACACAGCTCAAACGCCATCAGGTCCCAAAAAACAACCAATGGGGACTTTCAATTCTGCAACTTTTGCTGCGAATTCGCCTTATTTCATTGCCAGGAACATTACTTTCAAG	22750070	22750262	193	forward
	Bras_T00823	CDS	ATGCCGACATTATTCCAAAGCATTTTCTATGTTTCACTTCTTCTTCTTGTCCTAAACTCTACACAAACCCTATGCCACACCAAGGGAATTCGGCCGGGGAACTCCGCCGGAAAAGTACATCTATCCAAGAACATGACCCGAGCCCAATTCTCGGAGCAGCAATTCATGAAATGGGTCAAGTTTGTTGGGAGCCTCAAACACTCGGTTTATAAGAATGCGAAGAACAAGCTCTTCCCTTCTTACACACTCAATGTGGCTAAGAACCCTTCAAAGGGAGACTTCACCAAAATTCAGGACGCCATTGATTCTCTACCCTTCATCAATCTCGTTAGAGTCGTCATCAAGGTCCATGCAGGTGTCTACACGGAAAAGGTGAACATACCGCCATTGAAATCGTTT…	22749543	22752216	1206	forward
	Bras_T00824	mRNA	CTACCATACTCATAAACTAAAAATCCGAACAATGTACTCGTTTATTTTTTTAATTGGGTCACTATAATTTATTTAGTTGACAACTTTTCTCACACATTTTATCAAACACCTCATAGGCATCACAAAGCTACAAACAACAAGTCACTCTGGGTGTTGCAGAAGCCAGAAAGCGATATTTGTATTTTTGCACTTGGTATACAATACCTTACAATTTTCTTTAAGAACAAATGTAGTGTAAAATCCGTGCGAGAGGAGAGTCAGTGGCAAGTACGTAAATAAATAACCAATCATGGCTCTTCTATTAGTTATATCTATTTTATCTAAAAGAGGGAAAAGTTTTTGTTTTTTTTTTGTTGTCAAACGAGGGAAAAATATATTGAAGTTGACATTGTGAAGACA…	22738413	22742729	4317	reverse
	Bras_T00824	exon	GGAAAGCAAGTAATAGGGAAAATTGAGAATGTGATTGGTGTCATAGAAGGAGCAGAAGAACCTGATAG	22740927	22740994	68	reverse
	Bras_T00824	exon	CTACCATACTCATAAACTAAAAATCCGAACAATGTACTCGTTTATTTTTTTAATTGGGTCACTATAATTTATTTAGTTGACAACTTTTCTCACACATTTTATCAAACACCTCATAGGCATCACAAAGCTACAAACAACAAGTCACTCTGGGTGTTGCAGAAGCCAGAAAGCGATATTTGTATTTTTGCACTTGGTATACAATACCTTACAATTTTCTTTAAGAACAAATGTAGTGTAAAATCCGTGCGAGAGGAGAGTCAGTGGCAAGTACGTAAATAAATAACCAATCATGGCTCTTCTATTAGTTATATCTATTTTATCTAAAAGAGGGAAAAGTTTTTGTTTTTTTTTTGTTGTCAAACGAGGGAAAAATATATTGAAGTTGACATTGTGAAGACA…	22741184	22742729	1546	reverse
	Bras_T00824	exon	ATTTGTCATTCTGGGTAATCACCGAGATGCATGGACATTTGGAGCTGTCGACCCAAATAGTGGCACTGCAGCACTGCTAGAG	22740695	22740776	82	reverse
	Bras_T00824	exon	ATTGCTCAAAGATTGGGGAAGCTGCAGGAAAAAGGTTGGAAACCTCGACGCACAATTATCTTGTGCAATTGGGATGCTGAGGAATATGGCCTG	22740514	22740606	93	reverse
	Bras_T00824	exon	ATTGGCAGGCTGGGAAGTGGAGAATCTGATTTTGCAGCTTTTGTTCAATATGTTGGAATTCCGTCAGCTGACATGGCTTTCGGTAAAG	22739828	22739915	88	reverse
	Bras_T00824	exon	GGTACCCAGTATACCATTCAATGTATGACGACTTTGTATGGATGGAAAAATTTGGTGATCCTTTCTTTCATAGGCATGTTGCAG	22739612	22739695	84	reverse
	Bras_T00824	exon	ATAGGATCAACTGAATGGGTAGAAGAAAACAGAGACATGCTAGCTTCGAAGGCTATTGCTTACTTGAATGTTGACAGCGCAGTATATGCGCCAGGATTCTGGGCCTCGGCAACTCCACAGCTTGATGAACTTCTTAAGCAAGCTACTCAACAG	22740290	22740442	153	reverse
	Bras_T00824	exon	GTCAAAGATCCAGATAACTCATCACAAACTCTCTACCAAGCATGGGTTGGTTCCAGCAGTTCGCCTACG	22740142	22740210	69	reverse
	Bras_T00824	exon	GAAATAGAACAAAACAAAGGTTGGCCTTCAATATGGAAGAAAGATCATTTTAAGGCGAGAGAGCTGAATGACAGACTAATGATGGCAGAGCGGTCATTTACAGATCAAGATGGACTATTTGGAAGGTCATGGTATAAGCATTTG	22738978	22739121	144	reverse
	Bras_T00824	exon	ATTTATGGGCCCTCAAGGCACGATGATTACGGATCTAAATCGTTCCCAGGTGTAGATGAAGCCATTGAAAAGGCAAAGAGACTGAAGACAGCAGAGTCATGGAAATTTGTACAACATGAAATTTGGAGAGTCGCTAGAGCTGTGAGACATGCAGCACAAATCATCAATGGTGAACTAACATGATCGATAGCTAACTGCGGACTGAAATACCATGCAGATCGATTTCAAATGATAGCTTGTATAGTTTAAAGCTATCTCAGAATATGAAGCCATTAATTTAAGGGTTCTTGACCCATAAGGACAAAATTGAATAAATATTTACAAGGAAAAACAGCGGCTCCCTCCCGGCCCATTAATTGACCAATTTACGTTTTTGAATTATACATTTCACAAAAATTA…	22738413	22738817	405	reverse
	Bras_T00824	exon	TGGCAAGCTTATGGGGTTTGATAGCTCTTTGGCTAGCAGATGCAGAATTCTTGCCTTTTAATTATACCTCCTACGCACTGGAGCTACAG	22739423	22739511	89	reverse
	Bras_T00824	exon	AAATACATGAAGGATTTGGAAGTCGAGATCACAGATAAAAATATAAACCTAACTCCTATGTTCAAGTCCATCGAGGAGCTCACAAAAGCAGCTACAAAAATCAACAACCAGAGAAAG	22739209	22739325	117	reverse
	Bras_T00824	CDS	ATGATCAAAACTGCCACCGCCACTTTGCTGGCCCTACTCTCCTCATTCACTTTCCTCCTCTTTTCTCCGACCCCGAAATCCTTCTACCACTCCCTCTTCATCTCCGATTCCCTCTCCTCCAACGCCTCCGTCTCCCGCCACCTCCACACCCTCACGCGCCGCCCCCACGTCGCCGGAACCGAAGCCAACGCCGAGGCCGCCGCCTACGTCCTCTCGATCTTCAACTCCTCCAATCTCCGATCCCGCATAACCCCGTACCACGTGGCCCTCACATACCCTCTCTCCCGCTCCCTAACCCTAATCCCTTCACCGTCATCCCCGCCCATCAGTTTCAATCTCCAACAGGAAACCTACGCCGGCGACCCCTACGCTGACGTGGCAGGCCAAGTCCTCCCCACA…	22738635	22742125	2112	reverse
	Bras_T00825	mRNA	ATGAAGAAGAGTGGGAACGGGAAGAGTCACAAGGGAAACGGGAAAGAGGAGGTGAAGAAGGAAAGGAAATCAGGGACGGGCATGAATGGGTCGCCCAAGAAAGGAGGCCATGGCGGCAAGTTCACCTGGGCCGGTGATCTGGGCTACTCTACAGCCGAGATGGGTTTCCAGAAGGAAGTCGTTGATGCCAAGGATCCAAACTTTGAAGACTCAGTCGAGATCGCAACCGTCTGA	22598391	22598624	234	forward
	Bras_T00825	exon	ATGAAGAAGAGTGGGAACGGGAAGAGTCACAAGGGAAACGGGAAAGAGGAGGTGAAGAAGGAAAGGAAATCAGGGACGGGCATGAATGGGTCGCCCAAGAAAGGAGGCCATGGCGGCAAGTTCACCTGGGCCGGTGATCTGGGCTACTCTACAGCCGAGATGGGTTTCCAGAAGGAAGTCGTTGATGCCAAGGATCCAAACTTTGAAGACTCAGTCGAGATCGCAACCGTCTGA	22598391	22598624	234	forward
	Bras_T00825	CDS	ATGAAGAAGAGTGGGAACGGGAAGAGTCACAAGGGAAACGGGAAAGAGGAGGTGAAGAAGGAAAGGAAATCAGGGACGGGCATGAATGGGTCGCCCAAGAAAGGAGGCCATGGCGGCAAGTTCACCTGGGCCGGTGATCTGGGCTACTCTACAGCCGAGATGGGTTTCCAGAAGGAAGTCGTTGATGCCAAGGATCCAAACTTTGAAGACTCAGTCGAGATCGCAACCGTCTGA	22598391	22598624	234	forward
	Bras_T00826	mRNA	CCAACTCAACCGGTACAAAAAAAAAAATAGTAGTTAGAAAGCCGTTTCTCCAAGCAAAAAACCGGAAAAGGCAAAAAGGAAAAAAAAAACATAAATAAAGAAATTCGAGGGAGAACATAAAAGCAATGTTAGGGTCCTCCATAAACCTGATAGTACCGCCGCCGATCTCTCCTTCGCCGTTTCTCTCTCTCAGTCGACTCTCTCTGCCTTCTTTCCCCGCCGCCGGTAATCTCTCAACTCTCTCTCTCTCTCTATATATATATATCGCTTCTTTCTTATGCGTGCTTCTACTTGGATGCTGAGAATTTCATACTTCATTCTGTCAGAGTCCTTTAGGTTTTACACTAATTCAATATAGGAAATTCATAGTTGTAGTTGTAATTTGATGTTGTCATTGTG…	22591000	22597484	6485	reverse
	Bras_T00826	exon	ACGGGGGAAATTGTGTTGGATCATGTGGGTGAGCGTGAATTGGCGCTTCACTTATTAAAGTTCACTGAG	22591619	22591687	69	reverse
	Bras_T00826	exon	GGAAACACTGCTGTTTACTTGCTCTACATGCATGCTCGGATCTGTTCGATAATAAGGAAATCTGGTAAAGACATTGACGAATTGAAAAAA	22591848	22591937	90	reverse
	Bras_T00826	exon	GTATGCTGATCTGAAGAACAACAGATTGACCAATTACACTTTTGATTTCAATCAGATGCTAAATGATAAG	22592290	22592359	70	reverse
	Bras_T00826	exon	TTCAGGGTCAAGACTGGACTGAAGAGGAGCTTGAGCAAACTGCAGAAGCTGTTGGTTATGGTGCTGTGAA	22592952	22593021	70	reverse
	Bras_T00826	exon	GTAAATGGGTCGCCAGAGGAAACGAGCAGACTCTTGCTTTGTGAGGCAACAGCCATAGTCATGAGGAAATGCTTTTATCTTCTCGGGATTGAAGCAGTGTACAAGATGTGATATGTTCATCCATTCGACAATATAATTTTACAGTCACCTTTAACATATGGATTTTGAATTCTTGATTTCTATTTTGCACTGTAAAATTGTATTAGTGGATGACATTTTTGATGAAATATATTTAATTTGTCAGCTATGGATTTTATTTTATTTACTAAATATTGGGTAAATGTT	22591000	22591284	285	reverse
	Bras_T00826	exon	ACCGTGGAGGAGGCTATCACTAATCTGTTGCCAAGTGTTTTGTGTGAATACTTGTATAATCTATCAGAAATCTTTAGCGGAAAGTTTTATTCCAATTGCCAG	22591391	22591492	102	reverse
	Bras_T00826	exon	GCAGCTACACTTGCAGGTTGGCTTCCAGCTGATGGCTACCCTAAAGTTAACCATGTTGGTTTTGGTCTTGTTCTTGGAGAAGATGGCAAACGCTTCCGGACTCGCTCTTCTGAGGTGGTTCGATTGGTTGATTTACTTGATGAAGCCAAGAGCCGAAGCAAAACAACTCTTGTCCAGCGTG	22593218	22593398	181	reverse
	Bras_T00826	exon	GTATCGTCTCAATGAGGAGAGAGCTGAATGGATCATATATGTTACTGATGTTGGGCAGCAGCAACACTTTCAGATGTTTTTCAAG	22593561	22593645	85	reverse
	Bras_T00826	exon	GCCATCATGGGAAATCTTCCGCAATCAGAAATAATAGAGTCATGCTCTGTGGCAGGGCCTGGATTTGTTAATATTGTGTTGTCGAACAATTGGATGGCTAAG	22596359	22596460	102	reverse
	Bras_T00826	exon	TAACAATGCTATGGACTTATGGTCTAAAATTAAGGGAAAGGGAACGGCATTCAGGGGTCCTCCATCTGTTGGACAG	22596581	22596656	76	reverse
	Bras_T00826	exon	GGAGAAGAGAATGTTGCCAGTTTAAAGCGGCAATTAGGAAAACTGTTTGAAGTATCCCTTAGAGCAGTTGCGCCTGATGAGCCAAATGTTGAGCCAGTGGTTGTTCCTTCCGCTGGGAGATTTGGAGACTATCAATG	22596766	22596902	137	reverse
	Bras_T00826	exon	AACTGTTGAAGACAACATCTAGAAAGCTTATTACTGCAACAAAGGCACACTCAGTATCAACGATGGCAGCT	22597004	22597074	71	reverse
	Bras_T00826	exon	GGTGGGACACCCAAGTACCGTGAGGCATGGCTCCAAATCTGTGAAATCAGCCGTAGAGAGTATCAAATGGTGTATCAACGCCTCAGAATTCAGATAGAGGAAAAG	22594715	22594819	105	reverse
	Bras_T00826	exon	GAATTCTATAAGGAATCAAAAAAGAAATTTGATGAGGATCCTGCTTTCAAGGAGAGAGCACAAGCCGCAGTAGTATCCCTGCAG	22594909	22594992	84	reverse
	Bras_T00826	exon	TTTGGCATGTTGATTCAACATCTTTTCGAAATGTTTCCAAACGTTGAAGATGTTAATGAAATGGCCATTGGTGATCTTCAG	22595403	22595483	81	reverse
	Bras_T00826	exon	AGCTTACAAAAGATGCTTGTTGATGGGATCGACACATGGGCACCACAGCTTCAGATCAAAAGGGCTATTGTTGACTTTTCCTCACCTAATATTGCAAAGGAAATGCACGTTGGCCACTTGAGATCTACTATTATTGGGGACACGCTAGCTCGCATGCTTGAGTTTTCAAAAGTTGAAGTTCTTCGGCGCAATCATGTTGGTGATTGGGGAACACAG	22596014	22596229	216	reverse
	Bras_T00826	exon	GGAGAAAGCTTTTATAACCCATATATTCCTGGGGTCTTGGAGAAATTGAGCGGCAAAGGACTGATTGAGGAAAGCCAGGGTGCTCGTGTAATCCATCTTGAGGGTTTTAACATCCCCCTTATTGTTGTGAAGAGCAATGGCAGTTATAATTATGCTTCAACTGATTTGGCAGCTCTTTG	22593815	22593993	179	reverse
	Bras_T00826	exon	CCAACTCAACCGGTACAAAAAAAAAAATAGTAGTTAGAAAGCCGTTTCTCCAAGCAAAAAACCGGAAAAGGCAAAAAGGAAAAAAAAAACATAAATAAAGAAATTCGAGGGAGAACATAAAAGCAATGTTAGGGTCCTCCATAAACCTGATAGTACCGCCGCCGATCTCTCCTTCGCCGTTTCTCTCTCTCAGTCGACTCTCTCTGCCTTCTTTCCCCGCCGCCG	22597260	22597484	225	reverse
	Bras_T00826	CDS	ATGTTAGGGTCCTCCATAAACCTGATAGTACCGCCGCCGATCTCTCCTTCGCCGTTTCTCTCTCTCAGTCGACTCTCTCTGCCTTCTTTCCCCGCCGCCGAACTGTTGAAGACAACATCTAGAAAGCTTATTACTGCAACAAAGGCACACTCAGTATCAACGATGGCAGCTGGAGAAGAGAATGTTGCCAGTTTAAAGCGGCAATTAGGAAAACTGTTTGAAGTATCCCTTAGAGCAGTTGCGCCTGATGAGCCAAATGTTGAGCCAGTGGTTGTTCCTTCCGCTGGGAGATTTGGAGACTATCAATGTAACAATGCTATGGACTTATGGTCTAAAATTAAGGGAAAGGGAACGGCATTCAGGGGTCCTCCATCTGTTGGACAGGCCATCATGGGAAAT…	22591174	22597359	1929	reverse
	Bras_T00827	mRNA	TTCTGATCATCAAGACGACTCCTTTACGCCGCCGCGGCGTGGCGCGACGGACATGGAAGAGAGATGAGTTTCAGGGCCTAATGGAGGTGGAGAAGTTTTTCCAACGTGGATGGGGTTGAGAGAGTTCTAGGGGTTTAGGGTTTAAGGTTTTTTTTTTTTTTTCTTCCTTAAACCTCTTATGGGTTTAACATTATTCAAATATTGGATGAGACTGGGAATTGAAATTGATGTGCAATGTGCAAGTCAGCCCAATATTGATGAGATTTGGGCCTTCAGCAGTCAAGGGCCTAGAAGCTTTTAGTAGACTCGTCCGTACAAAACCGTATCCCACCTCAACACTATGATTGACGATCTGATTGAACCATAAAACGGTAGAACCGTCTATACCTGATTGAACCG…	22584677	22590608	5932	forward
	Bras_T00827	exon	TTCTGATCATCAAGACGACTCCTTTACGCCGCCGCGGCGTGGCGCGACGGACATGGAAGAGAGATGAGTTTCAGGGCCTAATGGAGGTGGAGAAGTTTTTCCAACGTGGATGGGGTTGAGAGAGTTCTAGGGGTTTAGGGTTTAAGGTTTTTTTTTTTTTTTCTTCCTTAAACCTCTTATGGGTTTAACATTATTCAAATATTGGATGAGACTGGGAATTGAAATTGATGTGCAATGTGCAAGTCAGCCCAATATTGATGAGATTTGGGCCTTCAGCAGTCAAGGGCCTAGAAGCTTTTAGTAGACTCGTCCGTACAAAACCGTATCCCACCTCAACACTATGATTGACGATCTGATTGAACCATAAAACGGTAGAACCGTCTATACCTGATTGAACCG…	22584677	22585334	658	forward
	Bras_T00827	exon	GACTGCCAGTGGCACATTTCATGATGGGGATCTGCTTCTGAACCAGAAAGGTTTGCGACTTATCTCCGAAGAAAAGGAGGTCCGA	22585677	22585761	85	forward
	Bras_T00827	exon	CCTTCTGATAGTAAAGAGCTCAACGTTGAATTTTCCTTGGAAGATCTTGAGACTATCAAAGTCATTGGGAAAGGAAGTGGTGGTGTAGTACAACTTGTTCGCCACAAATGGGTTGGAAAACTATTTGCCTTGAAG	22586395	22586529	135	forward
	Bras_T00827	exon	GTGATCCAGATGAACATACAAGAGGAAATTCGTAAACAGATTGTGCAGGAGCTAAAAATAAACCAAGCAGCACAATGTCCACATGTGGTGGTTTGCCACCACTCCTTTTATCACAATGGGGCCATTTCTCTTGTGTTAGAATACATGGATCGTGGATCTCTTGCAGATGTGATCAGACAAGTTAAGACAATTCTTGAACCATATCTTGCAGTCGTTTGTAAACAG	22586983	22587207	225	forward
	Bras_T00827	exon	GTTTTACAAGGTCTTGTCTACTTGCACAATGAAAGGCATGTAATACATAGAGACATAAAACCATCCAATCTGCTAGTAAACCACAAAGGGGAGGTCAAGATTACTGATTTTGGTGTCAGTGCCTCGCTTGCTAGCTCTATGGGTCAAAGGGACACATTTGTTGGTACATACAATTACATGTCG	22587316	22587498	183	forward
	Bras_T00827	exon	CCAGAGAGAATTAAAGGGGGTACTTATGACTATAGCAGTGACATTTGGAGTTTAGGCATGGTGGTACTCGAGTGTGCTATCGGGCGGTTTCCTTACATGCAATCTGAAGATGAACAAAGCTGGCCAAGCTTTTATGAGCTTTTGGAGGCAATTGTTAGTAGTCCACCGCCGACTGCTCCACCGGATCAATTCTCCCCCGAGTTCTGTTCTTTTGTGTCTGCCTG	22587620	22587843	224	forward
	Bras_T00827	exon	GGACATCTTTCCGATTATGGTGACGAAAGCCATGATTTAATGACCCAAAAAAATGATTGCATGAACATGGAGGCTAATCAGGCTATCTTCACCTTCAACATAAAGGTCAAGTTAGGGTTTCTAACATGGTCAAAGAGGACAAAGAAGGAAGAAACACAATGTACGCCAGCAGCATTGTCCCAACCAAGTGGGGAAACAAG	22589012	22589211	200	forward
	Bras_T00827	exon	TCTAGCTACAAAGTCCTTCAACGCCGAGTCTAAGATCTTCTTCTTCATGGGTCTTCAAGAAGCAAAGGTTTCCGGAGATCAAAACAAGAAAGAAAGCGAGATTGCTTATCAGGGTTTTCAAGACAATTGGGTGATCAAGGAAGACTTCCCTGAAGATATTTGTGATTCAAGATCCATCGACTCCATGGAATCATCATCGTCTTCTTCTTCATCAGATTTGGTGGAGGATGCATCTTCTTCTTCCTCATCATCATCATCTTCAAATGGGCCTCTTTATGAATTATCTGAGCTACTGATTCATCTTCCTATGAG	22589718	22590029	312	forward
	Bras_T00827	exon	GAGAGGTCTATCAAAGTTTTATCAAGGAAAGTCCCAATCTTTCACATCTCTGGCAGGTGTGACGAGCTTAGAAGATCTTGCAAAGAAGGCGGCACCTTACAGAAAGAAAATGAAGCCATGCAAGAGCTATGGAGGGGATTTAGATCATGGTCATAAATCCTATAGTACAAGTCCTAAAGCCATTATCTCAAAGAAAGCTATTTCAAGGGGTTCTTTCTTATATTCCATAAGTTCTAATACTACGAGGAAATAATGTATTGGGTAGCTCTAGGCCAGCCATTCCAGAAGAATTTCTTGCATGGATTCTGTATTGGGGAGTTGGTTTTTGATCTGGGTTTTTTTGTATGCCATGGAATAGTTATTGTTAGTTTGGGACATTTTGAGGCTCTACAATTTCAA…	22590132	22590608	477	forward
	Bras_T00827	exon	CATACAGAAGGACCCTCAGCACAGATCATCATCTTTAGACCTTTTG	22587932	22587977	46	forward
	Bras_T00827	exon	TTGAAAATTGATAGAAAACTCACTTTGTTCTTTCAGAGTCACCCCTTCATCAAAAAGTTTGAAGACAAGGACATTGATCTTGAGATTCTGGTCGGTAGCTTGGAAGCCCCT	22588050	22588160	111	forward
	Bras_T00827	CDS	ATGAAGACGAAGACGCCATTGAATCTGAAGAAGCAGCTCAAGCTTTCTGTTCCCGCTCAAGAAACCAACATCGCCTCCTTCTTGACTGCCAGTGGCACATTTCATGATGGGGATCTGCTTCTGAACCAGAAAGGTTTGCGACTTATCTCCGAAGAAAAGGAGGTCCGACCTTCTGATAGTAAAGAGCTCAACGTTGAATTTTCCTTGGAAGATCTTGAGACTATCAAAGTCATTGGGAAAGGAAGTGGTGGTGTAGTACAACTTGTTCGCCACAAATGGGTTGGAAAACTATTTGCCTTGAAGGTGATCCAGATGAACATACAAGAGGAAATTCGTAAACAGATTGTGCAGGAGCTAAAAATAAACCAAGCAGCACAATGTCCACATGTGGTGGTTTGC…	22585252	22590384	1857	forward
	Bras_T00828	mRNA	ATGATCAGAAAACTGACGGCCAGGATCAGCCCATTCAAGCAACAACGCTTCTTCCTCCTCTCTTCCACCGCTTCTCCTCCAGGACCACTCGACAATCTCCCTTCCCAGCTCTTCGCCATCCTCTCCCGCCCAAATTGGCAAAAACACCCCTCCCTCAAAAGCCTAATCCCCTCCATATCCCCATCCCACGTCTCCTCCCTCTTCTCCCTCAACCCGGTTCACCCCCGAACCGCCCTCCACTTCTTCAATTGGATCGCCCTGAAACCCAAATTCAAGCACAACGTCCACTCCCACTCTTCCATCCTCACCCTCCTCCTCCGAAACGGCTTCTTAAGCCCCGCCGAGAGGATCCGAATTTCGATGATCAAGTCCGCCACCTCACCCGCCGACGCCCGGTTC…	22582008	22584686	2679	reverse
	Bras_T00828	exon	TGGACTTACAGTGTTATCATCGACACTCTCTGTAAGTTGGGGAGATTAGAAGAAGCTCAATCCCTCTTCGATTCTCTCAAGGAGAAAGGCATCAAGTCTAATGAAGTCATTTTTACTGCTTTAATTGATGGTTACTGCAAGGTTGGCAAAATCGATGATGCTCGCACTTTATTTGATAGAATGCTTACTGAGGGTTGTTTCCCAAACTCATATACTTACCGTGCCTTCATAGGTGGGCTGTGCAAAGAGGGAAAAACAAAGGAAGCATTATCAGTGGTGGAACAGATGTTAAGTACTGGTGTGAAGCCTACAGTCCACACTTGTAACGTTCTAATTAACCACGTGCTGAAAGAAGGGGATTTCGACCATGCTCACAGGTTTTTGAATGAATTTGTTTCT…	22582008	22583288	1281	reverse
	Bras_T00828	exon	ATGATCAGAAAACTGACGGCCAGGATCAGCCCATTCAAGCAACAACGCTTCTTCCTCCTCTCTTCCACCGCTTCTCCTCCAGGACCACTCGACAATCTCCCTTCCCAGCTCTTCGCCATCCTCTCCCGCCCAAATTGGCAAAAACACCCCTCCCTCAAAAGCCTAATCCCCTCCATATCCCCATCCCACGTCTCCTCCCTCTTCTCCCTCAACCCGGTTCACCCCCGAACCGCCCTCCACTTCTTCAATTGGATCGCCCTGAAACCCAAATTCAAGCACAACGTCCACTCCCACTCTTCCATCCTCACCCTCCTCCTCCGAAACGGCTTCTTAAGCCCCGCCGAGAGGATCCGAATTTCGATGATCAAGTCCGCCACCTCACCCGCCGACGCCCGGTTC…	22583802	22584686	885	reverse
	Bras_T00828	CDS	ATGATCAGAAAACTGACGGCCAGGATCAGCCCATTCAAGCAACAACGCTTCTTCCTCCTCTCTTCCACCGCTTCTCCTCCAGGACCACTCGACAATCTCCCTTCCCAGCTCTTCGCCATCCTCTCCCGCCCAAATTGGCAAAAACACCCCTCCCTCAAAAGCCTAATCCCCTCCATATCCCCATCCCACGTCTCCTCCCTCTTCTCCCTCAACCCGGTTCACCCCCGAACCGCCCTCCACTTCTTCAATTGGATCGCCCTGAAACCCAAATTCAAGCACAACGTCCACTCCCACTCTTCCATCCTCACCCTCCTCCTCCGAAACGGCTTCTTAAGCCCCGCCGAGAGGATCCGAATTTCGATGATCAAGTCCGCCACCTCACCCGCCGACGCCCGGTTC…	22582008	22584686	2166	reverse
	Bras_T00829	mRNA	ATGTCACAACCATACGAAGAAAAACAAACCGGGTTCAGTGACTTACCGCAGGAAGTTATTTGTGAAATACTTGGTTACCTTGATATAGAAGACCTTGCTCGATCAAACACCTTGTCGAAAGATATGAACAAGTGGTGCACATTAGTTCCTAGATTGCATATCAATAGACCAAACATGAACGGCGAGGAAAACACAAATAAGAGAGACAACTTCTTTGAGTTTCTCAAAGGGTACTCTCAGAAAGTGTTTGAACAAAAAAGGTTGCGTTGTATCAAACTGTGTTGGGATTTTTCGCTCTGTATTGACGAGGAAGAAGATCATGTGGAGGCTTGGCTTAGTAGAGCTGCAAGAGACACTAATGTCAAAGAGATCGATATTGACATCAGCTGTACAAGTGCA…	22579807	22581534	1728	forward
	Bras_T00829	exon	CCATCGGACATCGGTATTGAACTTGATCATGAGTATTCGACAAGGCTTGTTCTGCAACCTGTTGGAACATTTAGACTCGATACTGCTAGTTTGGTTCAAGTGTAG	22581430	22581534	105	forward
	Bras_T00829	exon	ATGTCACAACCATACGAAGAAAAACAAACCGGGTTCAGTGACTTACCGCAGGAAGTTATTTGTGAAATACTTGGTTACCTTGATATAGAAGACCTTGCTCGATCAAACACCTTGTCGAAAGATATGAACAAGTGGTGCACATTAGTTCCTAGATTGCATATCAATAGACCAAACATGAACGGCGAGGAAAACACAAATAAGAGAGACAACTTCTTTGAGTTTCTCAAAGGGTACTCTCAGAAAGTGTTTGAACAAAAAAGGTTGCGTTGTATCAAACTGTGTTGGGATTTTTCGCTCTGTATTGACGAGGAAGAAGATCATGTGGAGGCTTGGCTTAGTAGAGCTGCAAGAGACACTAATGTCAAAGAGATCGATATTGACATCAGCTGTACAAGTGCA…	22579807	22580796	990	forward
	Bras_T00829	exon	ATTCTTGACGATAGTGAGCTGCAATTCAGTGATGTACAGGACTTGATTGTACATGTTGATTGCGTTGCAAAGATTTCCCCAGACCCAGTGATG	22580908	22581000	93	forward
	Bras_T00829	CDS	ATGTCACAACCATACGAAGAAAAACAAACCGGGTTCAGTGACTTACCGCAGGAAGTTATTTGTGAAATACTTGGTTACCTTGATATAGAAGACCTTGCTCGATCAAACACCTTGTCGAAAGATATGAACAAGTGGTGCACATTAGTTCCTAGATTGCATATCAATAGACCAAACATGAACGGCGAGGAAAACACAAATAAGAGAGACAACTTCTTTGAGTTTCTCAAAGGGTACTCTCAGAAAGTGTTTGAACAAAAAAGGTTGCGTTGTATCAAACTGTGTTGGGATTTTTCGCTCTGTATTGACGAGGAAGAAGATCATGTGGAGGCTTGGCTTAGTAGAGCTGCAAGAGACACTAATGTCAAAGAGATCGATATTGACATCAGCTGTACAAGTGCA…	22579807	22581534	1188	forward
	Bras_T00830	mRNA	TCCCCTTTCTGTTTTTCTTGAACGTTTTGCAAACTCGGCCGAAATTTCAAAATTTGATGATAAGTACCAAGAATTTCTTCCTAACCTTTTCAGTTTCTCTCGATTAGTTTACAACTGAAATTTAGAACCCTTTATTTTGTGATTTTTTTTCTCCAATTATTAATCCTAGTAATCTAGGACTAGTACATTTACGGTTTTACCCTATATTTTTCACTTCACAAACAAAAAACGAGGGGAAGGAGACCAAAATCCAAAAAGCAAGAAACAAAGATTTGTTTCGCTGCAGAAGAATTGAATATTTAAACCCATGTAGGCGCAGGCAGGCCTGGGAATGGAACCGTTTAAGTGGCGTCTAGTTAAACAGTGACTTTGGTAGACGTATAAACTTGTGGGGAACAG…	22575607	22579542	3936	reverse
	Bras_T00830	exon	GAGCAACAAAACTATAGCAAGTAATACGACAGCAATATCTTCTACTTCTTCCTCCGCCGCAGTTAAGGGAGTTCCAGCATGGATTTTCACTTGCTGTCTTGTGACTTTCATATCATATCTTTTTATAAGTTGACCGTGGCTGAGAGAGAAGCAGAAAATATTGTGCCACGAAAATTGGTTATCCTTGTATTGCAGTGATTCATGTACTGCAGGGAGTGGTGTTGTGTAAGTGTTGGTTTGGTAGTTTTTCAGTCAGATGCATGAGAAAGAATGTAACTGCTGTATTAGATCAAAATCTGCTCCCCCAGTTTTTTGTATAATAGTGTTAATTCTTCTGAAGGTGGGATGGCATGAATTTAGAGGCGTAAGTTTTAATTAAAGAGGTTGCAGCATCTAATG…	22575607	22576165	559	reverse
	Bras_T00830	exon	GCTATGACAGCTGCCTCTATATGACTGCTGG	22576275	22576305	31	reverse
	Bras_T00830	exon	ATCTTTGCCAAGGAAGCATTGTGGGAATTTGCTATGGAAGAAATGCTGATGACCTTCCTACACCTGACAAAGCGGCACAGCTTGTGCAGCTTCACAACATCAAATATGTTAGAATTTATGACTCTAACATACAGGTCCTCAAGGCCTTTGCAAACACTGGTATTGAACTTATGATTGGGGTTCCGAATTCAGACTTGTTGCCATTTTCCCAGTTCCAATCTAATGCAGACACCTGGCTGAAGAACAGCATTCTGCCTTACTATCCGGCTACAAAGATCACATACATAACAGTTGGCGCTGAAGTTACCGAGACCACCGGTAATGTCTCTGCCCTTGTAGTACCTGCCATGAGAAATGTCCTCACAGCACTGAAGAAAGTTGGTCTTAGTAAGAAGATTA…	22576417	22577694	1278	reverse
	Bras_T00830	exon	TCCCCTTTCTGTTTTTCTTGAACGTTTTGCAAACTCGGCCGAAATTTCAAAATTTGATGATAAGTACCAAGAATTTCTTCCTAACCTTTTCAGTTTCTCTCGATTAGTTTACAACTGAAATTTAGAACCCTTTATTTTGTGATTTTTTTTCTCCAATTATTAATCCTAGTAATCTAGGACTAGTACATTTACGGTTTTACCCTATATTTTTCACTTCACAAACAAAAAACGAGGGGAAGGAGACCAAAATCCAAAAAGCAAGAAACAAAGATTTGTTTCGCTGCAGAAGAATTGAATATTTAAACCCATGTAGGCGCAGGCAGGCCTGGGAATGGAACCGTTTAAGTGGCGTCTAGTTAAACAGTGACTTTGGTAGACGTATAAACTTGTGGGGAACAG…	22578808	22579542	735	reverse
	Bras_T00830	CDS	ATGGCGAGTGGGTTCAGTCTTGTCTTTGCCACTTCACTGCTGCTTGTGCTTTTGGATCTTTGCCAAGGAAGCATTGTGGGAATTTGCTATGGAAGAAATGCTGATGACCTTCCTACACCTGACAAAGCGGCACAGCTTGTGCAGCTTCACAACATCAAATATGTTAGAATTTATGACTCTAACATACAGGTCCTCAAGGCCTTTGCAAACACTGGTATTGAACTTATGATTGGGGTTCCGAATTCAGACTTGTTGCCATTTTCCCAGTTCCAATCTAATGCAGACACCTGGCTGAAGAACAGCATTCTGCCTTACTATCCGGCTACAAAGATCACATACATAACAGTTGGCGCTGAAGTTACCGAGACCACCGGTAATGTCTCTGCCCTTGTAGTACCT…	22576033	22578862	1497	reverse
	Bras_T00831	mRNA	ATGGAGCTGCTAGCAAGAGAACGTGCCCGAGCTGAGTTCCAAGATTGGGAGAAGAAAGAAGAAGAGTTCATCTTTGAACAAAGCAGAATCAAGTCAGAGAAAAGATTGCGTGAAGGGCGTTTCAAGCCGATTGATCATCTAGTTCTAATGTCTAAGTATCTCAATGGCGGCTCCGAATCGGATGACGATTTTGATGATATGGGGATGGATAAGGAGGAGCCTTACATGCATGCTTTCAAGGGCTTGGCAGTGGAGGGATTGGAAGAGCTTCGCGACGACATCAAAATGCATCTTGATCATTGTGACAGCGCAGCACCAGCCGATGCAGATCTTCATCGGTTTTGGGAGGCTGTTTTGGTGGTTTGTGAATCAGAGATAGTCGAGGCTCGGAGGAAAGAT…	22573885	22575300	1416	forward
	Bras_T00831	exon	ATGGAGCTGCTAGCAAGAGAACGTGCCCGAGCTGAGTTCCAAGATTGGGAGAAGAAAGAAGAAGAGTTCATCTTTGAACAAAGCAGAATCAAGTCAGAGAAAAGATTGCGTGAAGGGCGTTTCAAGCCGATTGATCATCTAGTTCTAATGTCTAAGTATCTCAATGGCGGCTCCGAATCGGATGACGATTTTGATGATATGGGGATGGATAAGGAGGAGCCTTACATGCATGCTTTCAAGGGCTTGGCAGTGGAGGGATTGGAAGAGCTTCGCGACGACATCAAAATGCATCTTGATCATTGTGACAGCGCAGCACCAGCCGATGCAGATCTTCATCGGTTTTGGGAGGCTGTTTTGGTGGTTTGTGAATCAGAGATAGTCGAGGCTCGGAGGAAAGAT…	22573885	22575300	1416	forward
	Bras_T00831	CDS	ATGGAGCTGCTAGCAAGAGAACGTGCCCGAGCTGAGTTCCAAGATTGGGAGAAGAAAGAAGAAGAGTTCATCTTTGAACAAAGCAGAATCAAGTCAGAGAAAAGATTGCGTGAAGGGCGTTTCAAGCCGATTGATCATCTAGTTCTAATGTCTAAGTATCTCAATGGCGGCTCCGAATCGGATGACGATTTTGATGATATGGGGATGGATAAGGAGGAGCCTTACATGCATGCTTTCAAGGGCTTGGCAGTGGAGGGATTGGAAGAGCTTCGCGACGACATCAAAATGCATCTTGATCATTGTGACAGCGCAGCACCAGCCGATGCAGATCTTCATCGGTTTTGGGAGGCTGTTTTGGTGGTTTGTGAATCAGAGATAGTCGAGGCTCGGAGGAAAGAT…	22573885	22575300	1416	forward
	Bras_T00832	mRNA	ATGGCCAGTGATGATATGGAGAAGGTCAAATATGAAGAGAAGTTCATCTCAAACTCCAGAGGAAAGAAGCTTTTCACATGCAAATGGCTTCCGAAAAATAACAAACCTCCCAAAGCCTTGATCTTCATCTGCCATGGATATGCCATGGAGTGTAGCATCACCATGAACAGTACTGCAATCAGACTAGCCGAAGCAGGCTTTGCAGTATACGGGATAGATTACGAAGGCCATGGAAAATCGGCAGGCCTTAAGGGCTATGTCAAGAGTTTTGATGATGTTGTTAACGACTGCACCAACCACTTCACAAACGTATGTGAGAACAAAGAGAACAAAGGAAAAATGAGGTATCTATTGGGAGAGTCAATGGGAGGAGCAGTGGCTCTGCTTGTTCATAGGAAA…	22572215	22573147	933	reverse
	Bras_T00832	exon	ATGGCCAGTGATGATATGGAGAAGGTCAAATATGAAGAGAAGTTCATCTCAAACTCCAGAGGAAAGAAGCTTTTCACATGCAAATGGCTTCCGAAAAATAACAAACCTCCCAAAGCCTTGATCTTCATCTGCCATGGATATGCCATGGAGTGTAGCATCACCATGAACAGTACTGCAATCAGACTAGCCGAAGCAGGCTTTGCAGTATACGGGATAGATTACGAAGGCCATGGAAAATCGGCAGGCCTTAAGGGCTATGTCAAGAGTTTTGATGATGTTGTTAACGACTGCACCAACCACTTCACAAACGTATGTGAGAACAAAGAGAACAAAGGAAAAATGAGGTATCTATTGGGAGAGTCAATGGGAGGAGCAGTGGCTCTGCTTGTTCATAGGAAA…	22572215	22573147	933	reverse
	Bras_T00832	CDS	ATGGCCAGTGATGATATGGAGAAGGTCAAATATGAAGAGAAGTTCATCTCAAACTCCAGAGGAAAGAAGCTTTTCACATGCAAATGGCTTCCGAAAAATAACAAACCTCCCAAAGCCTTGATCTTCATCTGCCATGGATATGCCATGGAGTGTAGCATCACCATGAACAGTACTGCAATCAGACTAGCCGAAGCAGGCTTTGCAGTATACGGGATAGATTACGAAGGCCATGGAAAATCGGCAGGCCTTAAGGGCTATGTCAAGAGTTTTGATGATGTTGTTAACGACTGCACCAACCACTTCACAAACGTATGTGAGAACAAAGAGAACAAAGGAAAAATGAGGTATCTATTGGGAGAGTCAATGGGAGGAGCAGTGGCTCTGCTTGTTCATAGGAAA…	22572215	22573147	933	reverse
	Bras_T00833	mRNA	TATAGGCATAGCCTATAAACAACAAAGAAGAAGCAAGAAAGTAAACAACATCAGAGACACAAAGAGTAACCAAAGAAGGAAAAATGTCTTGGCAAACTTACGTGGATGAACACTTGATGTGTGACATTGATGGCCAAGGCCAGCATCTTGCTGCTTCTGCCATCGTCGGCCATGATGGCAGCCCCTGGGCCAAGAGTGCTACCTTCCCTCAGGTCCAACCCCACTATTAGTACTCCATCCATCTTTATCTCTTTTATGTTAGCGGAATAATGTCAACATAACATATCGTGATTCACAATCTGACAACATAACATGTCATTATCTTTTTGTCTAGTGTTAAACGTGGCTGCATTGCATATGCAACATTGTGCTTGATGAAAAAAAAAATGCTTGTGCTAA…	22567268	22571293	4026	forward
	Bras_T00833	exon	GGCCCTGGTGGAGTTACTGTGAAGAAGACCACTCTGGCTTTACTGATTGGTATTTATGATGAGCCAATGACTCCTGGTCAATGCAACATGATTGTTGAGAGGCTTGGTGATTATCTGGTTGAGCAGGGTCTCTAGACACCTTGTATGTCTTGCTTGGTTTGGTTGCACTGAATGCAGCTACATGTACTAGTTGTGCTGGGTGATAACAAATTTGGTGCTTGAGAAATGATGATTATTGTCTTTGTCTTATTGTCTGTGTACTACTATTTTGATGGATAGTATTGTAAGATTTGAAAGTGAGGTACTTGTTACCACTGGATTTCAGTAGATGGATGT	22570958	22571293	336	forward
	Bras_T00833	exon	TTGAAGCCTGAAGAAGTAACTGGCGTTATGAATGACTTTAATGAACCTGGTTCACTTGCTCCAACTGGGTTGTATCTTGGAGGCACAAAGTACATGGTGATCCAAGGAGAGCCAGGAGCTGTCATAAGAGGGAAGAAG	22570729	22570866	138	forward
	Bras_T00833	exon	CGTGCGGTGCGTAGTTTCAACGCTGAAATTCACTAGAAGAGGACTAGAGACTGAGCAAAACCAAAAGCAAAAGCTTGTGACTTTCTTCCCCACAACTCCGATCACTGCAAAATCAAAGCACAGAGACCTCAAGATGTCGTGGCAAACTTACGTTGATGACCATCTGATGTGCGAAATCGAAGGCAACCACCTCTCCGCCGCCGCCATCATCGGCCAAGACGGCAGCGTTTGGGCCCAGAGCGCCACTTTCCCTCAG	22570285	22570540	256	forward
	Bras_T00833	exon	GGCTCTGGAGGCATCACTATAAAGAAAACCGGACAAGCTCTAGTATTCGGAATCTATGAAGAACCAGTGACTCCAGGACAGTGCAACATGGTTGTTGAGAG	22568294	22568394	101	forward
	Bras_T00833	exon	TTTAAGCCCGAGGAGATCAATGGTATCATGAAGGATTTCGATGAACCTGGACACCTTGCTCCGACTGGCTTGCACCTTGGGGGAGTAAAGTACATGGTAATCCAGGGAGAGCCTGGTGCTGTTATCCGCGGAAAGAAG	22567703	22567840	138	forward
	Bras_T00833	exon	TATAGGCATAGCCTATAAACAACAAAGAAGAAGCAAGAAAGTAAACAACATCAGAGACACAAAGAGTAACCAAAGAAGGAAAAATGTCTTGGCAAACTTACGTGGATGAACACTTGATGTGTGACATTGATGGCCAAGGCCAGCATCTTGCTGCTTCTGCCATCGTCGGCCATGATGGCAGCCCCTGGGCCAAGAGTGCTACCTTCCCTCAG	22567268	22567479	212	forward
	Bras_T00833	CDS	ATGTCTTGGCAAACTTACGTGGATGAACACTTGATGTGTGACATTGATGGCCAAGGCCAGCATCTTGCTGCTTCTGCCATCGTCGGCCATGATGGCAGCCCCTGGGCCAAGAGTGCTACCTTCCCTCAGTTTAAGCCCGAGGAGATCAATGGTATCATGAAGGATTTCGATGAACCTGGACACCTTGCTCCGACTGGCTTGCACCTTGGGGGAGTAAAGTACATGGTAATCCAGGGAGAGCCTGGTGCTGTTATCCGCGGAAAGAAGGGCTCTGGAGGCATCACTATAAAGAAAACCGGACAAGCTCTAGTATTCGGAATCTATGAAGAACCAGTGACTCCAGGACAGTGCAACATGGTTGTTGAGAGCGTGCGGTGCGTAGTTTCAACGCTGAAATTC…	22567351	22571092	897	forward
	Bras_T00834	mRNA	GGAACCTCTTGTTTTCCTTTTCTTAATTTCGTACTTGTTTCAGTTTCACAGAAGCAGCGAGCAGTTTTAGAGCGAGAGAGAGATCTCAGCTGGGTTATCACTGAAATCAGTTTTGAATTCTGGGTCTGCAATGTCTACTCCTGCTGAGTAATACCCTTATTTCCTTCCTCTTTATTTCTCAGATTCATAGATTTTTGTTTCCTCTTCTTCTTTGCTGCTATGACTGCTTTCGTTTCTATGATGGGTTTTGTATTAGTTTACATAATGCCAGTTTATTGCTTTCTGCAAGTTGAATTCTGGGTTTGCTTTGCTTTAGTTATTCATTGGCAACAATTGGTGTCCTGGACTTGAATTTAACTACGTTTAGGTGACGCTGGACTCATCCCAATACATTATATA…	22563531	22566645	3115	forward
	Bras_T00834	exon	GCATTTTATTTCCCCTGGGCGATGCTTGCTTTGGACGTCATTTTTGGTTCACCAATTTGGCCAGACCTGCTGGGAATCATTGCTGGACATCTGTATCACTTCTTGACTGTGTTGCATCCATTGGCAGGTGGAAAGAACATATTAAAGACTCCAAGATGGGT	22565714	22565874	161	forward
	Bras_T00834	exon	ACATAAGATAGTTGCAAGATGGAGGATAGGAGCTCCTCCACCAACAAGCCGAACCCAACCTGCCGCTGCTCCGGGTGCTGGTGCGGCTTTCAGAGGGAGGTCTTATCGACTTAATGATTAATTGTGGTCTGTCAAGGGGCTAAGACACCCCCAATAATTTCAACATTCTCACAATCTTTGCTGAAGGCGAAACTAACAAGCGGAAAGGAAGCACTTTGGTGATAGGGCTTTAACTGTTGCATATGTAGCAAAAATTTGTTTTCCCCCCTTGAGGAGTCATTTTCATAATTTGTTAAACATGTGAAGACTGAAGAGGAAGGAATTACTTTAGACATAGCTTATAGCATGACTACATGAGTAACTCAGTACTCGTATTGAATGGATGCGAATGGTGTAGAG…	22566203	22566645	443	forward
	Bras_T00834	exon	GTATTGATTTCATGGAATAG	22564601	22564620	20	forward
	Bras_T00834	exon	AGCAAGGTACGGAGTTCAACTTGAAAAGGGACCCTTTGAACGGCGTACTGCTGATTTCTTGTGGATGATGATATTTGGAGCCTTGACATTATTG	22565030	22565123	94	forward
	Bras_T00834	exon	GTTTTATCTGCCATCCCTCTGTTTTCATCTCCATTCTTGGGGATATCTCTTGTGTTCATGCTTGTTTATGTCTGGAGTAGAGAATTCCCAAATGCTAATATCAACTTATATGGCCTTGTGCAACTTAAG	22565477	22565605	129	forward
	Bras_T00834	exon	GGAACCTCTTGTTTTCCTTTTCTTAATTTCGTACTTGTTTCAGTTTCACAGAAGCAGCGAGCAGTTTTAGAGCGAGAGAGAGATCTCAGCTGGGTTATCACTGAAATCAGTTTTGAATTCTGGGTCTGCAATGTCTACTCCTGCTGA	22563531	22563677	147	forward
	Bras_T00834	exon	ATTCTATCAGTCACTCCCACCCATAAGCAAGGCTTACGGGACCATCTGTGTGTTGACAACTGCCGCTTTTCATTTGGGACTTTATGATTATCGAACTATTGCATTAGAGTATGGACTT	22564465	22564582	118	forward
	Bras_T00834	CDS	ATGTCTACTCCTGCTGAATTCTATCAGTCACTCCCACCCATAAGCAAGGCTTACGGGACCATCTGTGTGTTGACAACTGCCGCTTTTCATTTGGGACTTTATGATTATCGAACTATTGCATTAGAGTATGGACTTGTATTGATTTCATGGAATAGAGCAAGGTACGGAGTTCAACTTGAAAAGGGACCCTTTGAACGGCGTACTGCTGATTTCTTGTGGATGATGATATTTGGAGCCTTGACATTATTGGTTTTATCTGCCATCCCTCTGTTTTCATCTCCATTCTTGGGGATATCTCTTGTGTTCATGCTTGTTTATGTCTGGAGTAGAGAATTCCCAAATGCTAATATCAACTTATATGGCCTTGTGCAACTTAAGGCATTTTATTTCCCCTGGGCG…	22563661	22566323	660	forward
	Bras_T00835	mRNA	CGTTAAAACTGCCAAACCGGTAACATGCAAACCAACCCATCTGACATACCATATAATCATCTACATGGTACATGCATGTCAACACTACCAAACAAGCAAAACCTAAGCTGTCTCCACTTTATCTATCTCCGTCTCTCTCATTCGACCCTCCATATAAACAGTCACAGAGAGACCGACATTCACCTTAATCTGAGAAAAAGGAATTTAAACATTAATTGCTTTCATGGATCCGTGTCCCTTTGTTCGGGTCATGGTCGACTCTCTCGCTCTGAAGCTCCCCCACGCGACCAAACCGGCCGGTTCCGGAGTTCACTCATCCACCACCCCTTGCTTCTGCGAGCTCAGAATCAAGAATTTCCCTCCCCAAACAGCCCTTCTCAGTCTCTCTACTTGTCCAAA…	22545965	22548536	2572	reverse
	Bras_T00835	exon	CGTTAAAACTGCCAAACCGGTAACATGCAAACCAACCCATCTGACATACCATATAATCATCTACATGGTACATGCATGTCAACACTACCAAACAAGCAAAACCTAAGCTGTCTCCACTTTATCTATCTCCGTCTCTCTCATTCGACCCTCCATATAAACAGTCACAGAGAGACCGACATTCACCTTAATCTGAGAAAAAGGAATTTAAACATTAATTGCTTTCATGGATCCGTGTCCCTTTGTTCGGGTCATGGTCGACTCTCTCGCTCTGAAGCTCCCCCACGCGACCAAACCGGCCGGTTCCGGAGTTCACTCATCCACCACCCCTTGCTTCTGCGAGCTCAGAATCAAGAATTTCCCTCCCCAAACAGCCCTTCTCAGTCTCTCTACTTGTCCAAA…	22547718	22548536	819	reverse
	Bras_T00835	exon	ATCTCTGCCACCAGATTTCACCAGCAACAATAATAGAGGATGGTGGAGAACCTTTTCCTTTGAAAGAGAAAGGCCAGGAAGGGAAAGAAAGGGTTGGATGATAACGATTCATGATCTATCAGGCTCCCCTGTGGCAGCCGCTTCCATGATCACGCCCTTTGTACCCTCCCCCGGGTCTGACAGGGTCTCTAGGTCCAATCCGGGTGCGTGGCTCATCCTCCGACCCCATGGCTTCTCTGTCAACAACTGGAAGCCATGGGGCCGTTTGGAGGCTTGGCGCGAGAGAGGCCCTATCGATGGCTTGGGCTACAAGTTTGAGCTTGTCACCGACAATGGGCCTAGTAGCAGCATTACCATTGCCGAAGCTACATTGAGCATCAAAAGGGGTGGGGAGTTTTG…	22545965	22546870	906	reverse
	Bras_T00835	CDS	ATGGATCCGTGTCCCTTTGTTCGGGTCATGGTCGACTCTCTCGCTCTGAAGCTCCCCCACGCGACCAAACCGGCCGGTTCCGGAGTTCACTCATCCACCACCCCTTGCTTCTGCGAGCTCAGAATCAAGAATTTCCCTCCCCAAACAGCCCTTCTCAGTCTCTCTACTTGTCCAAATGACTCCCCTCCCGACTCGTCCACCTCAGCGCACGGGTTCAACTTGGACCCGATCGCGCTGAGACGGCTTTCGGGAAAGCCCATTACGCTCCGCGTCTCTGTTTACACGGGGCGGATGGGCCGGACATGCGGTGTCACCAGCGGGAGGCTACTGGGCCGGGTCAACCTCAGCATTGACCTCGACGCCGCCCGGTCCAGCGCCAGGGTGATCCACAACGGGTGG…	22546204	22548313	1263	reverse
	Bras_T00836	mRNA	CTAAAAAGACTGTATTTCAAATACTTTTTTACCGGCCAAAATTTTGACATGACTTTTGTGTTGGAAGATAAGAAGAAACAGATAGGTTTTCGTTTTGCAGGTCTCTCTCTTATATTTCTCTCTCTCCCTCCCTTTCGATTCTCAATCTCCGAAGGACCGAAAAACCAGAAAGCTCTTTTGCTGCAAAGACCTTTCTGGGTTTTCCGTCAATGGCCTCCGTCCGCCTCCTCCTCCTCATCGTCCTCGTCACAATCCCCACCGCCTTGTCTCAGTCCATCCTCCAAATCACGCCGAACAAACACATCTCCGACAGCCGAAAACTCGGGGCAAACGACAACCTCTACTGCGACAGCTGGCGATTTTCCGTTGAGACCAATAACGCCGGGACCTGGTCCAGCA…	22541418	22544986	3569	reverse
	Bras_T00836	exon	CTAAAAAGACTGTATTTCAAATACTTTTTTACCGGCCAAAATTTTGACATGACTTTTGTGTTGGAAGATAAGAAGAAACAGATAGGTTTTCGTTTTGCAGGTCTCTCTCTTATATTTCTCTCTCTCCCTCCCTTTCGATTCTCAATCTCCGAAGGACCGAAAAACCAGAAAGCTCTTTTGCTGCAAAGACCTTTCTGGGTTTTCCGTCAATGGCCTCCGTCCGCCTCCTCCTCCTCATCGTCCTCGTCACAATCCCCACCGCCTTGTCTCAGTCCATCCTCCAAATCACGCCGAACAAACACATCTCCGACAGCCGAAAACTCGGGGCAAACGACAACCTCTACTGCGACAGCTGGCGATTTTCCGTTGAGACCAATAACGCCGGGACCTGGTCCAGCA…	22544389	22544986	598	reverse
	Bras_T00836	exon	GGGACCTTCGGATAAAGGAAAACTCGCAACCGTCTACAAATCTGAGAAGAGACTAGAACTGATAAACCAAGGTTATCGAATTCATGGGAGCTCGGGAGATCAATGGAGCGACTTGTTGGGTTTTGCAGTTGCCCGACGTTCCTTTAAACTTCCCAATCCAATGTATTACATTGCCTAAGCATTTGTGTAATATGTACGACTTAGCATTCTTCTACTTTTTCCTCATGGCCGGCTATTTGGACAAGCCTTGTATAATAACTAATGTATGCATTTTTCTCAACTTGTATCAATGTCTGCTACATTTTTTTTTCTTCAGTTACCTTGTTTCAGGTTCCATTGAATTCTACTAATTTCTCATCAGAAACATGGAGCTTCATGCCTTTTTAGATATTTATATAT…	22541418	22543687	2270	reverse
	Bras_T00836	exon	ATCAGAGACATTCAATGAAAAATATTTTGATGAGTGGGTGGATTTGGCTGAGGCCCCTGCTATCCCAGCAAGTTTGAATCTGTACAAGGGGCTCGAACGGTTGGGTTTCAAGATTTTCCTGTTGACTGGGCGGAGCGAATTTCAGAGAAATGCCACGGTGAAAAACCTCCTATATTCAGGTTTCAACAATTGGGAGAGACTGCTACTGAG	22543768	22543977	210	reverse
	Bras_T00836	CDS	ATGGCCTCCGTCCGCCTCCTCCTCCTCATCGTCCTCGTCACAATCCCCACCGCCTTGTCTCAGTCCATCCTCCAAATCACGCCGAACAAACACATCTCCGACAGCCGAAAACTCGGGGCAAACGACAACCTCTACTGCGACAGCTGGCGATTTTCCGTTGAGACCAATAACGCCGGGACCTGGTCCAGCATTCCGTCCAGGTGCGTCGGATTCGTCCAGGAGTACATGAGCGGCGACCGGTACGCGTCCGACTCGGGGGTCGTTGCGAATTACTCGCTGGCGTTCGGTCAGGCCGTGAAGCTCGGCGGCGATGGTAAGGACGCGTGGGTCTTCGACATCGATGAGACTCTGCTCTCCAACTTGCCGTACTATGAGGCTCATGGATTCGGATCAGAGACA…	22543510	22544777	777	reverse
	Bras_T00837	mRNA	ATGGAGAACTGCTGGCTTCTAGTTTTTCTCCTACTACTCATAATCCCCATTGAAGCTGGTTTTGGTGTGGGTGGTGGTGTTGGAGTCAATGTTGGCCCTGTTGGTGGTGGTGGTGGTGGCAGTGTTTGGATTGGTGGAGGCATCAATGGCCCAAATCCCCCATCTGAGTCTTCATCTTCAGGGCTTGACAGAGCCTACACTGCTCTCCAGGCATGGAAATCAGCAATCTCTGATGACCCAACTAAGGTTTTAGACACTTGGGTTGGCCCAGATGTGTGTTCTTACAAAGGGGTTTTCTGTGCAGATTCTGAGGATAGCCAACAATCTGTTGTGGTTGGAATAGATCTCAACCATGCCAATCTCAAAGGCACTCTTGTCAAAGAGCTCTCCTTTCTCACT…	22541675	22542889	1215	forward
	Bras_T00837	exon	ATGGAGAACTGCTGGCTTCTAGTTTTTCTCCTACTACTCATAATCCCCATTGAAGCTGGTTTTGGTGTGGGTGGTGGTGTTGGAGTCAATGTTGGCCCTGTTGGTGGTGGTGGTGGTGGCAGTGTTTGGATTGGTGGAGGCATCAATGGCCCAAATCCCCCATCTGAGTCTTCATCTTCAGGGCTTGACAGAGCCTACACTGCTCTCCAGGCATGGAAATCAGCAATCTCTGATGACCCAACTAAGGTTTTAGACACTTGGGTTGGCCCAGATGTGTGTTCTTACAAAGGGGTTTTCTGTGCAGATTCTGAGGATAGCCAACAATCTGTTGTGGTTGGAATAGATCTCAACCATGCCAATCTCAAAGGCACTCTTGTCAAAGAGCTCTCCTTTCTCACT…	22541675	22542889	1215	forward
	Bras_T00837	CDS	ATGGAGAACTGCTGGCTTCTAGTTTTTCTCCTACTACTCATAATCCCCATTGAAGCTGGTTTTGGTGTGGGTGGTGGTGTTGGAGTCAATGTTGGCCCTGTTGGTGGTGGTGGTGGTGGCAGTGTTTGGATTGGTGGAGGCATCAATGGCCCAAATCCCCCATCTGAGTCTTCATCTTCAGGGCTTGACAGAGCCTACACTGCTCTCCAGGCATGGAAATCAGCAATCTCTGATGACCCAACTAAGGTTTTAGACACTTGGGTTGGCCCAGATGTGTGTTCTTACAAAGGGGTTTTCTGTGCAGATTCTGAGGATAGCCAACAATCTGTTGTGGTTGGAATAGATCTCAACCATGCCAATCTCAAAGGCACTCTTGTCAAAGAGCTCTCCTTTCTCACT…	22541675	22542889	1215	forward
	Bras_T00838	mRNA	TTTTGAATTGCTAGTTCTAGTTCAAGGTGAAGGAATATCCATGTGACACCTCTTTTAGGTCTTTTCGAAACCATCAGTTTGTTCTCTTTGATCCTTTTGAGGAATGGGGACCAGGTTTCAAAAACAAGCAGCTCTACCCAAGTACCCAACTATGACCAAAAGCCTAAAGCTACCCTTCTTCTTCTTGTATTTTTGAAACTTCCACTCACTGCCTAAAACCTATATTTGAGCTCAAACTTCAAAGTCCACACCCATCAATCTAATCTCAGCACACAAGAATAATCAAGAAAATTCTTTCTTTTGCAAGTGAAGGGAATAGTCATTAGTCGAGCCAAAACATACTTGTTTGGTTTTTTTTTTTAGGTGTGAAGAAAGCACATTTTAAATTATCTCTTAAAT…	22535549	22539049	3501	reverse
	Bras_T00838	exon	TTTTGAATTGCTAGTTCTAGTTCAAGGTGAAGGAATATCCATGTGACACCTCTTTTAGGTCTTTTCGAAACCATCAGTTTGTTCTCTTTGATCCTTTTGAGGAATGGGGACCAGGTTTCAAAAACAAGCAGCTCTACCCAAGTACCCAACTATGACCAAAAGCCTAAAGCTACCCTTCTTCTTCTTGTATTTTTGAAACTTCCACTCACTGCCTAAAACCTATATTTGAGCTCAAACTTCAAAGTCCACACCCATCAATCTAATCTCAGCACACAAGAATAATCAAGAAAATTCTTTCTTTTGCAAGTGAAGGGAATAGTCATTAGTCGAGCCAAAACATACTTGTTTGGTTTTTTTTTTTAGGTGTGAAGAAAGCACATTTTAAATTATCTCTTAAAT…	22538201	22539049	849	reverse
	Bras_T00838	exon	GCTGTTCAAGAATACAGCAGTTGTAGTCGAGCTACTATTGCATGCTCTCCCTCAGGAGATGCAGTTTTTATTACGAAAGATGATCTCGAAGGGTATCATGGCAGTTATGACAACAATGCTGGCAAGCAGTTGGCAATGGTACCTAAGATGGTGAAATCCAGTCCCATGATAGCGCGGTTATCCTGCCTTTTTGCATCCTTGAAAGTTTCTGGGGGACCAGTTACAAGGCGGCTGCCAGTTCCAGAGCCACGCGCTTGCTGAGCCCCTCATAGAAGAAGTGGCACGAGTTGTTTGTTTGTACAGGAGGAAACAATTTTGGAAGTTTTACAAAGTTCCAAGGTTTTCGGTATCTTCATGTTCATGAGAGAGAAGGTAAAATGAAGAAATCAAGGGAAAAAA…	22535549	22536282	734	reverse
	Bras_T00838	exon	AGAACACATCATGTGGTAGAACTACTTACGTTCACTGTAAAGCAGGCCGCGGAAGGAGCACTACCATTGTGCTTTGCTATTTG	22536640	22536722	83	reverse
	Bras_T00838	exon	GTGGAATACAAGAATATGACCCCGTCTGCTGCCCTGGAGTATGTGCGGTCTAGAAGGCCGCGTGTGCTGCTTGCTCCCTCACAGTGGAAG	22536439	22536528	90	reverse
	Bras_T00838	exon	GGTTTTATTAGGTGGCGGCGGGAGATGAAGATCGAGCAATTGGATGAGCCGGATTTGGATCGGAGCGACGGGGCTCAGGGGAGGCAGATAGTGAGGGTTGATGACGCCAAGAGAGCGCTGGTCGGAGCCGGGGCTCGGATCCTTTTTTACCCGACCCTTTTGTATAATGTGCTTCGGAACAAGATGGAAGCTGAGTTCAGATGGTGGGACGAAGTTGACCAG	22537908	22538129	222	reverse
	Bras_T00838	exon	TTTGTGCTCCTTGGCGCGGTTCCATTCCCCAAAGATGTTCCCCAGCTGAAGCGACTTGGTGTTGGTGGTGTTATCACGCTCAATGAACCTTATGAAACTTTGGTCCCTTCCTCCCTGTATCATGTGCGTGACTTCTCTGCACCATATGCTTATTGGTTGCTAGTTGCTGTTAGCATGTTAGCTATACAATTTCTTTACCTATTTT	22537192	22537396	205	reverse
	Bras_T00838	CDS	ATGAAGATCGAGCAATTGGATGAGCCGGATTTGGATCGGAGCGACGGGGCTCAGGGGAGGCAGATAGTGAGGGTTGATGACGCCAAGAGAGCGCTGGTCGGAGCCGGGGCTCGGATCCTTTTTTACCCGACCCTTTTGTATAATGTGCTTCGGAACAAGATGGAAGCTGAGTTCAGATGGTGGGACGAAGTTGACCAGTTTGTGCTCCTTGGCGCGGTTCCATTCCCCAAAGATGTTCCCCAGCTGAAGCGACTTGGTGTTGGTGGTGTTATCACGCTCAATGAACCTTATGAAACTTTGGTCCCTTCCTCCCTGTATCATGTGCGTGACTTCTCTGCACCATATGCTTATTGGTTGCTAGTTGCTGTTAGCATGTTAGCTATACAATTTCTTTACCTA…	22536721	22538105	405	reverse
	Bras_T00839	mRNA	TTTTTTTACAAACTAAAACCAACTTGGCATGGTTTCCTTTCTTTATATCCTGTTGTTTCTGTTCTTGTGTGGGTTTCTCTCTTTCTCTCTCTAGCTCTCTCTGTCTCTCTCACCTAGCTAAACCGCCAAGCTTATTAGGCTAGCTTCTTAGATTAGCAAAGCTAGCTGCTGGCTTAAAGGTACAAGGGTTTGAGGGCAACTTTTCCCTCTTTTTCTCTCAGCCCCTTCAGTTAAAGTAGAGACTGGACAAGGATTTCTGGTGTTTCCATATGGTTAAAGCAGAAGAAGAAGCAGGTTTATAGCTCAACCTCACTCTCTTTCACAGTTTCTTCTTTCCCAATTCTCTCCTACCTCCCTCTTCTTCTTCTTCTTCTTCTTCTCCTTGCTATATTTTTTCTT…	22525315	22530688	5374	forward
	Bras_T00839	exon	GTGGGGATAGGAGAGGCTTCAACGGCAAGGGAAGCCAACCTTGCATCTGGCACTTGCGAAGACATGCGTGAGAGACCACAGCATCACCACGTGGCACATGATCAACTACTTCATCATCATCAACATCAACAACAAGTACAACATGAGCAACAACAACATCAGCAGCATGGCCATGCGCATCATCAACAACAAATTGCGACGGCAGCCAGCTTCCACATCAGTCGGCCTTCGCACCCCATATCCACCATCATCTCTCCGCCTCCTCTCCACCACACCACCTCCATCATTCTCGATCAGGACGCCTACCATGTCTCCCGATCAATAATGCTCCAAAACGAACATTTCCAG	22528125	22528472	348	forward
	Bras_T00839	exon	CATGACTACAAATGTCATGGACCTCTCTTGATTATCACTTTCAGCCAGAAAAATCTAGAACTTACTCACCAAATGAAAAGG	22527914	22527994	81	forward
	Bras_T00839	exon	GAGTGACAAGAGATGGGTTGAGTAGGCACTTCTTCCACAGACCCTCCAAAGCCTACACGACCGGGACAAGAAAGAGGCGAAAAATCCAAACTGAATGCGACCACTTGCAAGCCGGCGGAGAGACACGGTGGCACAAAACAGGCAAAACCAGGCCAGTGATGGTAAATGGCAAGCAAAAAGGGTGCAAGAAAATCCTGGTCCTCTACACAAACTTTGGGAAGAATCGAAAACCCGAGAAGACCAACTGGGTGATGCACCAGTACCATCTGGGCCAGCACGAGGAAGAGAAGGAAGGGGAGCTCGTAGTTTCGAAGATATTCTATCAGACGCAGCCGAGGCAATGCAACTGGTCGTCTGACAGAACAAGTGCTGCAAGTGCAAGTTTAACTGGGGAAGGAA…	22526974	22527602	629	forward
	Bras_T00839	exon	GACTGGTTAGGTCTACCAGCAGGAGTGAAATTTGACCCAACAGACCAAGAACTGATTGAACACCTTGAAGCAAAAGTAGAAGCCAAAGACACAAAGTCTCACCCTTTGATTGATGAGTTTATTCCTACCATTGAAGGAGAAGATGGCATTTGTTACACCCATCCTGAAAAACTCCCTG	22526586	22526763	178	forward
	Bras_T00839	exon	GAGTCATCATCCATGGCAAACCCTCAAGAGGCAGAGTGGATGAAATACTCTTCATTCTGGCCTGACCCTGACAACCCAGATCATCATGGATAGGCGCGAGAGGAAAATGAAAAAGCAGAACACCATAGAGAATAAAAACAAACAAAACCCCGAGACAACATCATCATCATGATTAGTATTTTGAAGCCACAGCCCTCTGGATCAAGTTGCTTTCACATTCAAACGTGAGGCCAGGAACCATATCCAACCATTGATGGACCATACATGGTTTGGTAGCTCTTTTGCTTTCTTTTTCTCTCTACCTATATTCTCTTGGCTCTCAACTGAATTGAACTAACTAAGCAACGGTCCATGTTTTCGAAAAGAAAGAGAGAAAAGAGAACAAAAGGGGAAAAAGAA…	22529914	22530688	775	forward
	Bras_T00839	exon	CAGCAGCAGCAGCAGCAACAACAACAACAACAACAACAACAACAACAACAGCAGCAGCAGCAGCAGCAACAACAGCATCAGCATCATAAACAGATGGGAGCGAGGTCAGCATCGGGCTTGGAGGAGCTCATAATGGCCTGCACTTCGTCCAGTAATGTCAAAGAA	22529076	22529240	165	forward
	Bras_T00839	exon	CACGAGAGCAAAGAGGTGGTGGGATATGAGAAGCAGGCAGTTTTACAAGGATGATCACAACTTCATACAAGACTGTTACAAGTTGACGAGTTTTCGAGAAAGAAGATAGCCGCATACATCTTAATCATATATTTCTTCACATAAGGTTGAAATAATGAATAAGAGTAATATCAGAAGCTCTGATCTCATTGATGCCAAGCTTGAAGAACATCAGATGTGTGGATCCAAGCAGTGCCCCGGTTGTGGACATAAACTTGAAGGAAAGCCG	22526065	22526332	268	forward
	Bras_T00839	exon	TTTTTTTACAAACTAAAACCAACTTGGCATGGTTTCCTTTCTTTATATCCTGTTGTTTCTGTTCTTGTGTGGGTTTCTCTCTTTCTCTCTCTAGCTCTCTCTGTCTCTCTCACCTAGCTAAACCGCCAAGCTTATTAGGCTAGCTTCTTAGATTAGCAAAGCTAGCTGCTGGCTTAAAGGTACAAGGGTTTGAGGGCAACTTTTCCCTCTTTTTCTCTCAGCCCCTTCAGTTAAAGTAGAGACTGGACAAGGATTTCTGGTGTTTCCATATGGTTAAAGCAGAAGAAGAAGCAG	22525315	22525608	294	forward
	Bras_T00839	CDS	ATGAATAAGAGTAATATCAGAAGCTCTGATCTCATTGATGCCAAGCTTGAAGAACATCAGATGTGTGGATCCAAGCAGTGCCCCGGTTGTGGACATAAACTTGAAGGAAAGCCGGACTGGTTAGGTCTACCAGCAGGAGTGAAATTTGACCCAACAGACCAAGAACTGATTGAACACCTTGAAGCAAAAGTAGAAGCCAAAGACACAAAGTCTCACCCTTTGATTGATGAGTTTATTCCTACCATTGAAGGAGAAGATGGCATTTGTTACACCCATCCTGAAAAACTCCCTGGAGTGACAAGAGATGGGTTGAGTAGGCACTTCTTCCACAGACCCTCCAAAGCCTACACGACCGGGACAAGAAAGAGGCGAAAAATCCAAACTGAATGCGACCACTTG…	22526219	22530006	1608	forward
	Bras_T00840	mRNA	CGTCCGTCGATGTAGACATTTTCATCAGTCCATTGAACGGACCAGAATTCTTCCTCTGGAAAATTCCACGCTGTCCGACCTCCGCAAGCGGCATTATCAGTGGCGCACATCACACTCACACACAGCGAGTCTCCTTCCTCCAAATTAGTCCGTACAGTCGGTGAATATCGCCGTCGACCGCCATGTACAAGACCGCAGCTTCACGCCTTAGGGCTCTCAAGGTCAGTAATTTCTCTCTCTTCCTCAAACGTCTGATTCTTAATTAACGGTCAGTGATCGTCCGTCCGTGATTGATTGACTGTGTTGTTTAGTACTTTAGTTATGCAGAAACTTATTAGTTGTTTGCGCAGAAAGAGTAAAGTTCAATTCTCTAGTTTAGTAAAGTTTGTTTTGAGCTTA…	22517879	22521813	3935	forward
	Bras_T00840	exon	ATGCTAATGGGAGGAGGTGATTCATTTTCAACTGGTGGACCTGGAAAAGGGATGAAGTCACGTCTAT	22519921	22519987	67	forward
	Bras_T00840	exon	ATATTCGTGTGTTGGCTGAACATGCAGAGTTCCAGTCAATGTCAGCAATCAATAGCATCTACAACAATAGTGCCATTTTCGGTATCCAAGCTTCCACT	22520238	22520335	98	forward
	Bras_T00840	exon	GAAAATTATACTGCTCCTAGGATGGTACTGGCCGCCTATGGTGTTGAACATGAGGAACTTCTGAAAATTGCGGAACCACTTTTGTCTGATCTCCCCAGTGTCACACTTGCCGATGAGCCAAATTCTGTGTATACTGGAGGTGATTACCGTTGTCAAGCTGAATCAGGG	22519461	22519628	168	forward
	Bras_T00840	exon	GATACTGATTTTGCTCTCGCATTTGAACTTCCTGGTGGCTGGCTTAGGATGAAGGATGCAATGATTTTGAATGTTCTTCAG	22519718	22519798	81	forward
	Bras_T00840	exon	ATGGTTGTTATAGACGATATTGGGAGACAAATCCTGACCTACAACGAATG	22520808	22520857	50	forward
	Bras_T00840	exon	GAAATTGGAGCAGCTCATGAAGGCTTTAGATGAGGTTTCTTTGGAGGATATTACTTCAACTGCTCAACAGCTTTTATCTTCCCCTCTTACAATGGCTACATATGGAGATG	22521369	22521478	110	forward
	Bras_T00840	exon	GGTTCAGATTTTGTTGCAAAAGCCATTGATATAGCAGCAAATGAGCTTATTGCACTTGCAACACCTGGAGAAG	22520445	22520517	73	forward
	Bras_T00840	exon	TTGACCTGGTACAGCTTGATCGTGCTAAACTGTCAACGAAGTCTTCCATTCTTATGAATTTGGAATCTAGA	22520608	22520678	71	forward
	Bras_T00840	exon	AAACCTACAGCTTCCATAGGTTTATTTATTAATTGTGGTTCAGTCTATGAGACACCAGAGTCATCTGGGGCCTCACACCTGCTGGAGCGAATGGCTTTCAAGGCCACAAGAAACCGGAGCCATTTGCGTATTGTGCGGGAGGTGGAGGCAATTGGTGGCACCGTGCAAGCCTCAGCTTCTCGGGAGCAGATGAGTTACACCATTAGTTCTCTGAAGACTTATGTTCCTGAAATGGTAGAGCTGCTTCTTGACTCGGTTCGGAATCCTGTTTTCCTGGATTGGGAGGTCAATGAGGAG	22518799	22519095	297	forward
	Bras_T00840	exon	CTTCACAGGGTGAAAGATGATATTGGTGAGGCCTCGAAAAACCCTGAGGCCCTGGTTTTGGAAGCAGTTCACTCTGTTGGTTACAGGGGTGGCTTGGCAAATCCACTCTTAGCCCAGGAATCTTCAATCAGTAGACTAAATAGTGAAACTTTGGAGGAATTTGTTGCT	22519178	22519345	168	forward
	Bras_T00840	exon	TCACTAAAGTCCCAAGCTATGATTCAGTCAGCCAAAGATTTTGCCTACCAAAACAGAAAACATGGTCAGCAAAAAAGACCACTTAAAATGAAATTGCTTTCATATCCCGAACTGCCTACCGTCTTTGTAGTGTTGACGTATATCTAAGCATCATTCAGAAAAATTATGATAGAGTTTGTAATCACTGAAGCAAAATCCATGTTACTCTAATTAGTTATTTTTGTGATTGGATTTGCTAGCTTGACT	22521568	22521813	246	forward
	Bras_T00840	exon	CGTCCGTCGATGTAGACATTTTCATCAGTCCATTGAACGGACCAGAATTCTTCCTCTGGAAAATTCCACGCTGTCCGACCTCCGCAAGCGGCATTATCAGTGGCGCACATCACACTCACACACAGCGAGTCTCCTTCCTCCAAATTAGTCCGTACAGTCGGTGAATATCGCCGTCGACCGCCATGTACAAGACCGCAGCTTCACGCCTTAGGGCTCTCAAG	22517879	22518099	221	forward
	Bras_T00840	exon	GGCCGGACAAGCAATAGAGGACTGGCCAGGTTTTCAACTTTGGGTGAAGTTTCCGCTGCCACCACCACAGCGGCAAAGCCTTCTTGGTCTCCTTTGGGTGGTCTGTTTGGCTGGCTGACCGGAGGACGGTCCAGTTCTATGCCTCCCCTGGACTTCCCACTTGAAGGAGTCAAATTCCCACCTGCATTGCCTGACTATGTCCAATCAGAGAAGCCCAAGATCACAACTCTCCCCAATGGTGTCAAAATAGCTTCTGTGAAGTCAGAG	22518404	22518670	267	forward
	Bras_T00840	CDS	ATGTACAAGACCGCAGCTTCACGCCTTAGGGCTCTCAAGGGCCGGACAAGCAATAGAGGACTGGCCAGGTTTTCAACTTTGGGTGAAGTTTCCGCTGCCACCACCACAGCGGCAAAGCCTTCTTGGTCTCCTTTGGGTGGTCTGTTTGGCTGGCTGACCGGAGGACGGTCCAGTTCTATGCCTCCCCTGGACTTCCCACTTGAAGGAGTCAAATTCCCACCTGCATTGCCTGACTATGTCCAATCAGAGAAGCCCAAGATCACAACTCTCCCCAATGGTGTCAAAATAGCTTCTGTGAAGTCAGAGAAACCTACAGCTTCCATAGGTTTATTTATTAATTGTGGTTCAGTCTATGAGACACCAGAGTCATCTGGGGCCTCACACCTGCTGGAGCGAATG…	22518061	22521653	1575	forward
	Bras_T00841	mRNA	ATGGCAACAACAATGGTTTCGATTTCCTTGACCAAAAATTGCACTGTCCAATGGGGTTTGCCACATGGTTAGCTCTTACTTCCAAGCCAAGTAACATATTTCTAGTTTGTACCTCATAAATTAATGGTTGCCAATAAACTTTGTATTCTGTTGTTTCAGGTTTTCTGCAGAAAACAATTCTGACAGAAACCTCCGGTACTGCCAAACTCAAGTTTTCTTGCTTGCCAATTCTCAGGGCCGGCTTTAAGAAAACAGCAATCCATGTTTTGTCTCCCAATATATCTTCACCAAGTGTGGTGACGCCGGAGTTACTTGATGCATGGAACGACGAATATGGTGGAGTCGTAATTAATCCAGAGAGCTTACCCATGAGTGCAAATGCTTTTGCATCTGCTGTTC…	22514222	22516224	2003	reverse
	Bras_T00841	exon	TGGATGCCTCTTGATGAATTTATTGAGCAGCCATATTATCAAGATGACCACTTGTCAAACAAGGTCATGGACATATGCATTGCGGCTCATGAAGATAGCTACAGTGGATTCATTGGTCATCAGCTCAACTCCAAAATTGATGGAAAATTATCCTACTTGTATTATGACGATATGTGA	22514222	22514398	177	reverse
	Bras_T00841	exon	CCCATTCCCTCACAACTTAAGCTTTATGGGTACGACTAACTTAATCCCTAACTCGATCTTCTTCTATTTGCTTGTTATATTTCATTCTTCTGTTCAACTTGGAAGACATGCACACAAGGTTGCATTTGATCAGTCAGATTTGCTGTTTGTGTGCATGCTTAAGCCTTTGTCATCTGAGATAACCATTGATGACAAGGAAATCCAAGCTGCAAAG	22514526	22514739	214	reverse
	Bras_T00841	exon	ATTGAGACAACTTTTCTTAAAATGGTAGCATTCAG	22514825	22514859	35	reverse
	Bras_T00841	exon	TCTGAAGATATATTCTCTGGTGCTGTAAGAGAAGTGAAAGAAGAAACTGGG	22514945	22514995	51	reverse
	Bras_T00841	exon	GTTCTTGTGGTAAAGGAGAAGTGTCCTTGTAGTTGCTTTGGTGTGTGGAAATTACCAACTGGTTATATCAACAAG	22515108	22515182	75	reverse
	Bras_T00841	exon	GAGGGTTTCAACTATCATCATGCTGAACCAGGATATGTTATGTTAACATACTGGATTCCAAATGAGCCTTGTATGCTTCCTGATAGCCCTTCACATCAAATTGGTATTGGAGCTTTTGTGATCAATGAAAGAAGAGAG	22515312	22515449	138	reverse
	Bras_T00841	exon	GGGAAAAAGGGGTTATGGCTCAAAATACTACAAGAGCAAGCTGATCTTGTCCCAATTGCAATTCAG	22515555	22515620	66	reverse
	Bras_T00841	exon	GTTTTCTGCAGAAAACAATTCTGACAGAAACCTCCGGTACTGCCAAACTCAAGTTTTCTTGCTTGCCAATTCTCAGGGCCGGCTTTAAGAAAACAGCAATCCATGTTTTGTCTCCCAATATATCTTCACCAAGTGTGGTGACGCCGGAGTTACTTGATGCATGGAACGACGAATATGGTGGAGTCGTAATTAATCCAGAGAGCTTACCCATGAGTGCAAATGCTTTTGCATCTGCTGTTCAGGCTTCTCTGTCCAACTGGAAAATGCAG	22515797	22516065	269	reverse
	Bras_T00841	exon	ATGGCAACAACAATGGTTTCGATTTCCTTGACCAAAAATTGCACTGTCCAATGGGGTTTGCCACATG	22516158	22516224	67	reverse
	Bras_T00841	CDS	ATGGCAACAACAATGGTTTCGATTTCCTTGACCAAAAATTGCACTGTCCAATGGGGTTTGCCACATGGTTTTCTGCAGAAAACAATTCTGACAGAAACCTCCGGTACTGCCAAACTCAAGTTTTCTTGCTTGCCAATTCTCAGGGCCGGCTTTAAGAAAACAGCAATCCATGTTTTGTCTCCCAATATATCTTCACCAAGTGTGGTGACGCCGGAGTTACTTGATGCATGGAACGACGAATATGGTGGAGTCGTAATTAATCCAGAGAGCTTACCCATGAGTGCAAATGCTTTTGCATCTGCTGTTCAGGCTTCTCTGTCCAACTGGAAAATGCAGGGGAAAAAGGGGTTATGGCTCAAAATACTACAAGAGCAAGCTGATCTTGTCCCAATTGCAATT…	22514222	22516224	1092	reverse
	Bras_T00842	mRNA	ATAACTTCCAGCCGTTAAGTTTCTATATATTTCCAAACCAGGGGTTTGGTTTCTTCTCCAAGTATCTATGACCTTTTTAAGCTCGTCAAAAACCAAACCTACAGCCGCCTGTTTTTTTCAAAGTAGCCACCGGTTATTGTTCTTCTTCTTCGGTCTATAAATTTGAATTATGATTCTCTTTGGTTCAAATACGACTTCAAACTACTTGTCGTCTATATCTGCTATCCAATGGACTCTGTTTACTCTTCTTCATCTGCAATCATGTCTCTGAAGCCTCCAGGTTCGGATTCAAACTCTGTTGTCACTCCGCGTTCGGCTGGTTCTAGAAATTCGTTTACGAGCTTTTCCGGGTCGGGTCATAAGGTCGGGTCTCCTCGTGTTGTGATGGAAAATAAGCCC…	22509761	22513249	3489	reverse
	Bras_T00842	exon	GGTTTATTGCAATGTATGCAACACTTGCAAGCCGAGATGTAGACTGTTGCTTGATTCCAGAATCACCCTTTTATCTTGAGGGTCCTGGTGGACTTTTTGAATACATAGAAAAACGACTCAAAGAAAATGGGCACATGGTTATTGTCATCGCTGAAGGTGCTGGGCAAGAGCTTCTTTCTGAAAGCATTAATTCTATGGACAAACAAGATGCTTCAGGAAACAAGCTCCTCCAAGATGTTGGCCTATGGATTTCCCAGCAGATCAAGGTCAGGATTCTGATATCCAATCTTTATGTCCTTTGCTTTGCTCAC	22510425	22510735	311	reverse
	Bras_T00842	exon	GATCACTTCTCCAAAAGAAGTAAAATGCCCATCAACCTCAAATATATAG	22510289	22510337	49	reverse
	Bras_T00842	exon	ATCCTACGTACATGATCCGAGCTATTCCAAGCAACGGTTCTGATAATGTGTACTGCACACTTCTTGCTCAGAGTGCTGTCCATGGAGCAATGGCAGGCTACACAGGATTTACAGTAGGTCCTGTCAATGGGAGACATTCTTATATACCTTTCCAT	22510036	22510190	155	reverse
	Bras_T00842	exon	AGAATCACTGAGAAGCAACACAAGGTTGTGATAACTGACCGAATGTGGGCTCGGCTCCTATCTTCGACAAACCAGCCGAGTTTTTTGAGTACTAAAGATGTCCTTGAGGACAAGAGAGATGAAGAAGTTGAGGAACATTGTTCAGATGACAATTTGGTGAACAAGGAAATCAGTTATACCTGTAATTGA	22509761	22509949	189	reverse
	Bras_T00842	exon	GTTTACATAATTGGAGGAGATGGAACCCAGAACGGAGCATCTGTAATATATGAG	22511442	22511495	54	reverse
	Bras_T00842	exon	GAAATTAAAAGACGTGGCCTCAAAGTAGTAGTTGCTGGAATCCCTAAAACCATTGATAATGACATTCCG	22511145	22511213	69	reverse
	Bras_T00842	exon	GTTATTGACAAGTCCTTTGGCTTTGACTCTGCTGTTGAGGAGGCTCAACGCGCAATCAATGCAGCACATGTTGAATCTGAAAGCATTGAGAATGGTATTGGTGTTGTGAAGGTGATGGGTCGGAATAGTG	22510911	22511040	130	reverse
	Bras_T00842	exon	ATAACTTCCAGCCGTTAAGTTTCTATATATTTCCAAACCAGGGGTTTGGTTTCTTCTCCAAGTATCTATGACCTTTTTAAGCTCGTCAAAAACCAAACCTACAGCCGCCTGTTTTTTTCAAAGTAGCCACCGGTTATTGTTCTTCTTCTTCGGTCTATAAATTTGAATTATGATTCTCTTTGGTTCAAATACGACTTCAAACTACTTGTCGTCTATATCTGCTATCCAATGGACTCTGTTTACTCTTCTTCATCTGCAATCATGTCTCTGAAGCCTCCAGGTTCGGATTCAAACTCTGTTGTCACTCCGCGTTCGGCTGGTTCTAGAAATTCGTTTACGAGCTTTTCCGGGTCGGGTCATAAGGTCGGGTCTCCTCGTGTTGTGATGGAAAATAAGCCC…	22512776	22513249	474	reverse
	Bras_T00842	exon	ACGTACACAAATCCATTGCAAGACAATCATGCATACTCTGTAGTCAA	22512526	22512572	47	reverse
	Bras_T00842	exon	GCAGTACTTTGTTAATGTGGATGACACTGTTGCCCAAAAT	22512391	22512430	40	reverse
	Bras_T00842	exon	ATTGTTGTTCACAAGAATAGTCCAAGGGGTATTCATTTTCGGCGTGCTGGACCACGTCAAAGA	22512118	22512180	63	reverse
	Bras_T00842	exon	GTGTATTTTGAGGCGGAGGATGTTCATGCGTGTATTGTGACATGTGGGGGTCTATGCCCTGGACTCAACACAGTGATTAGGGAGATAGTATGTGGCTTGCACCATATGTATGGTGTAAAGAAAGTTTCAGGGATAACA	22511896	22512033	138	reverse
	Bras_T00842	exon	GGAGGATACAAGGGTTTCTATTCGCGAAACACGATTCCTTTGACTCCAAAGAGTGTGAATGATATCCACAAACGTGGTGGAACAATCCTTGGGACATCAAGGGGTGGCCATGACAAATCAAAGATAGTGGACAGCATTCAAGATCGAGGAATCAATCAG	22511604	22511762	159	reverse
	Bras_T00842	CDS	ATGGACTCTGTTTACTCTTCTTCATCTGCAATCATGTCTCTGAAGCCTCCAGGTTCGGATTCAAACTCTGTTGTCACTCCGCGTTCGGCTGGTTCTAGAAATTCGTTTACGAGCTTTTCCGGGTCGGGTCATAAGGTCGGGTCTCCTCGTGTTGTGATGGAAAATAAGCCCAAGATTGTGGTTGGGGACAATGGTTATGTGCTCGAAGATGTGCCGCATTTCTCTGATTACATTCCCAATCTTCCGACGTACACAAATCCATTGCAAGACAATCATGCATACTCTGTAGTCAAGCAGTACTTTGTTAATGTGGATGACACTGTTGCCCAAAATATTGTTGTTCACAAGAATAGTCCAAGGGGTATTCATTTTCGGCGTGCTGGACCACGTCAAAGAGTG…	22509761	22513021	1650	reverse
	Bras_T00843	mRNA	ATGCATAAGCAACTCTTTCGTTATGGGAAGAGGCTCGAATTCGGGTGGGTGTGGGATAGAGTGTTTTACAGCTGAAGCTAATAAGCTTTCACAAATTTTGTTGCAAGGCTAATAAGCTAATAAGCTAATAAGAAGATGATTTTTATGTTCCCATCTGTAAGCATTACCAAATTATCAATCAATTTCTAAGAGATAACAAATAAATATGATACCCAACTAAGCTTCCACAGAATAAATTAATGCTGTGGAAAAAAACTCTGGACCTAAAGATGGACAAGCATACTAACAAGGTTAAAAGCTAAAAGAAGACCAAGGAAATGCCATAGATTTTCCTCATTAGATATAAATTGATTTCACCATCACGTTTGAAGTTTGAAACTTTGAACCAAACCGAACACT…	22507147	22509698	2552	reverse
	Bras_T00843	exon	ATGCATAAGCAACTCTTTCGTTATGGGAAGAGGCTCGAATTCGG	22509655	22509698	44	reverse
	Bras_T00843	exon	GGAGGTCGAGTTTTGTGCTGGTAAGAAACAAACGAGAAGAGAAGAGAAGAGAAGAATGGGGATCAGATTCATATTGATGGTGAACAAACAGGGACAGACCCGTCTTGCCCAGTACTACGAATATCTCACCCTCGAAGAAAGGCGAGCTCTTGAAGCTGAAATCGTCCGCAAATGCCTCGCCCGCAACGAGCAACAG	22508972	22509167	196	reverse
	Bras_T00843	exon	TGTTCATTTGTCGAGCACCGGAACTACAAAATTATTTACAGGCGCTATGCTTCATTGTTTTTCCTGGTTGGAGTAGACAATGAAGAG	22508079	22508165	87	reverse
	Bras_T00843	exon	AATGAGCTTGCAATTTTGGAATTCATACATTTGTTGGTTGAAACCATGGACCGCCATTTTGGCAATGTG	22507598	22507666	69	reverse
	Bras_T00843	exon	TGTGAACTAGACATCATGTTCCATTTGGAGAAAGCGCACTTCATGCTGGAGGAAATGGTCATGAATGGGTGTATCGTCGAGACAAGCAAGTCTAACATCCTGGCACCGATACAGCTGATGGACAAAACCTATTGAAAAGATGCCAGATTAGGTGCTAGACTGCCTAGGGTTGTATCGAGCTTCTTGGCGGCCGGGCTTCGATAACCTATTGAAGTTGTTCATAAAATATTATGGTTTTTTTTTTTATCGCATCACAGCATTCTGGTCTTTCTATATATTAAACATTATGTACTAGAGGACTCTTAGCATAGCAATCATTCATGAATCTGCAGCCTTTG	22507147	22507484	338	reverse
	Bras_T00843	CDS	ATGCATAAGCAACTCTTTCGTTATGGGAAGAGGCTCGAATTCGGGGAGGTCGAGTTTTGTGCTGGTAAGAAACAAACGAGAAGAGAAGAGAAGAGAAGAATGGGGATCAGATTCATATTGATGGTGAACAAACAGGGACAGACCCGTCTTGCCCAGTACTACGAATATCTCACCCTCGAAGAAAGGCGAGCTCTTGAAGCTGAAATCGTCCGCAAATGCCTCGCCCGCAACGAGCAACAGTGTTCATTTGTCGAGCACCGGAACTACAAAATTATTTACAGGCGCTATGCTTCATTGTTTTTCCTGGTTGGAGTAGACAATGAAGAGAATGAGCTTGCAATTTTGGAATTCATACATTTGTTGGTTGAAACCATGGACCGCCATTTTGGCAATGTGTGT…	22507147	22509698	734	reverse
	Bras_T00844	mRNA	GCCAATCAAAACCAGACTTTGTATTGGGTTCAAAAAGCGGACCAGATTAAAAAAGGTGGCAGCGAAATTGTCAATATTTATAATCGAATTATTATCAATGAGGCATCGCCAAAAATCACTAAACTCCAATAATAATTCCTGCCACCTCTTCCTAACTCACCAAACTCTCTCTCTCTCTCTCTCTCTCTCTCTCTCTCTCTCTCTCTCTCTCTCTCTGATTCTGAGGGCTGAGCACAACAGACAGGTATGGGGCAGCAGAGCTTGGCAGCTCCACTACTCTCTGATCAGAACAAGAAGAGCTGGAGTGCTACAACTAGAGCTCTATGGCTTCTCCTTGCATTTACAGCCATAATATGTCAGTTCTCTTTCTTTAATTTGGTCTAAATTTTTCACTTTCTG…	22500397	22503578	3182	forward
	Bras_T00844	exon	TTAATACCAAACATAGTGTCCTACGAAAACTGGACTGTTATCGATGGAGATCATATTGAGCTTTCAGACGAAAGAAAACTCTTCTTGCAAGCACGGGGTCATGAATTGCAGGCTAAAGCCGGGGGAGCCATCACTCAGCTAATTGTTCAAAGACTTGGAAAACCTGTTAAGATGGGCAGGAAAAGTGGTAAAAATTCAAATGAAAAAGTATTCCATGGTACACTCACTGCTGTAAGTGATCCTAGAAAGGATGGAAGGCCCGCAGCTGTATGATAATATTGCAAATTGTTTGTAGATTAAAATGTATGTTGTTGGGGGCGCGCTAGAATCGGGTGCTGCTTGTGTAAATATCAATTGAGGGCCTATGGCATGTTGTGTTTACCAAGACAGAATTTCAAT…	22503042	22503578	537	forward
	Bras_T00844	exon	GTTCTGAACATCTTCAACAGCTATGGAAATTCTGATGCAGTAAACGGAGATCTTGGTCTGCATCGCCTCATTGAAGCATTGAAACACATGTTTGCAGTCCGAATGAACTTGGGTGATCCTGCTTTTGTAGATACGCATGAATACGCATCTGATATGCTTTCCCCATCCTTTGCAAAGGAAATTCAGCAGAAGATATTTGACAACACGACTTTCCCACCAGA	22502127	22502347	221	forward
	Bras_T00844	exon	AACATGTATGAAAACAATCCTGAAGCCAAGTTAATAGGTGCATTGTCAATGGGGATTCCTGGTGAGATAGCTGGTCTTCATGAAGCTTGGTTACAACATGGGAGAATGGCGTGGAGATCTTTATTTCAGCCTGCAATAAAACTCGCTAAAGATGGATTTGAAGTTGCTCCTTATCTTGGAGGACATATAAGGGCATCTGAAGAAAAGATTATAAAAGATCCTGGCTTAAGGCAAGTGTTTGCCCCAAACGGGAAGGTATTAAAGGCAGGCGATAAGTGTTACAATGTGGAGCTTGGCAATAGCTTAGAGTCAATTGCAGAACTGGGGCCACAAGTCTTCTATAATGGTAGTCTTGGTGAAAAACTTGTGAAGGATGTGAGGGCGGCTGGTGGGATTTTG…	22501509	22502027	519	forward
	Bras_T00844	exon	GATAACCAATTGGTTGGGGTGCTTGGAGGTAGTGGTGGGATGAACATTATTCCAGCAGTAACTCAGGTTTTTCTTAATCATTTTATATTGGGGATGGAGCCTTTAGCTGCTGTTCAAAATCCAAGGGTCTACCACAGG	22502810	22502947	138	forward
	Bras_T00844	exon	GTGGAGTCAGCTCAGAGATCACGGAACAAGTCATTTCTGCATTGTAGATGCAGAAAGAAATGCTGTATCAATGACAACCACTGTAAATTATCCTTTTGGAGGTGGAGTGCTTTCTCCTTCTACTGGAATTGTGCTCAACAATGAGATGGATGACTTCTCAATTCCCACTGACATATCGCCAGACCATCTCCCTCCTGCTCCAGCAAATTTCATCGAACCAAGCAAGAGACCTTTATCTTCCATGACTCCGATTATAGTCACAAAG	22502462	22502726	265	forward
	Bras_T00844	exon	TTGTGGAGCTTATATTTGGAGGCAACACAAATGCCTGGGTGGTACTGAGAGAATCAACTAAGGGGATCGAAGCAAATGATTCTGACATTGTTGAGTCAGAGAATGGTGTTGTTGCTGCTGATGATGCCCGTTGTTCCGAAATCGGTGCATCGATTCTTAGGCAGGGTGGGCATACTGTTGATGCTGCGGTGGCAACAGCATTGTGCGTTGGCGTTGTTAATCCAATGGCAAGTGGAATAGGAGGTGGGGGTTTCATGATTGTTCGATCTTCAGCAACCTCGAAAACCCAAGCTTTTGATATGAGGGAAACTGCTCCTTCAGCTGCTTCACAG	22501025	22501356	332	forward
	Bras_T00844	exon	GCCAATCAAAACCAGACTTTGTATTGGGTTCAAAAAGCGGACCAGATTAAAAAAGGTGGCAGCGAAATTGTCAATATTTATAATCGAATTATTATCAATGAGGCATCGCCAAAAATCACTAAACTCCAATAATAATTCCTGCCACCTCTTCCTAACTCACCAAACTCTCTCTCTCTCTCTCTCTCTCTCTCTCTCTCTCTCTCTCTCTCTCTCTCTGATTCTGAGGGCTGAGCACAACAGACAGGTATGGGGCAGCAGAGCTTGGCAGCTCCACTACTCTCTGATCAGAACAAGAAGAGCTGGAGTGCTACAACTAGAGCTCTATGGCTTCTCCTTGCATTTACAGCCATAATAT	22500397	22500751	355	forward
	Bras_T00844	CDS	ATGGGGCAGCAGAGCTTGGCAGCTCCACTACTCTCTGATCAGAACAAGAAGAGCTGGAGTGCTACAACTAGAGCTCTATGGCTTCTCCTTGCATTTACAGCCATAATATTTGTGGAGCTTATATTTGGAGGCAACACAAATGCCTGGGTGGTACTGAGAGAATCAACTAAGGGGATCGAAGCAAATGATTCTGACATTGTTGAGTCAGAGAATGGTGTTGTTGCTGCTGATGATGCCCGTTGTTCCGAAATCGGTGCATCGATTCTTAGGCAGGGTGGGCATACTGTTGATGCTGCGGTGGCAACAGCATTGTGCGTTGGCGTTGTTAATCCAATGGCAAGTGGAATAGGAGGTGGGGGTTTCATGATTGTTCGATCTTCAGCAACCTCGAAAACCCAA…	22500643	22503314	1857	forward
	Bras_T00845	mRNA	GTAGCTTTTAATGGCGGTGGATTTGACGGAACATTATAAGTATATAACCATCAGGTGCCATTAACCTACAATTGGTATAAACTAAGAATAACTTATAGTGGCATTGAAAGGATATTACAAAACGAAATGACATATGCTAGTTTGTAGCAAACGACCATGTCTTTGCACCTGGAAAGTTGGATTGATTACAACGTTGAATTGAATTTTGAGATGGAAGAAGAAGATAATTTATAGGTGTCTTAAAATGAACCTGTGTACCTTAAACACCTCAAAGGAATTTGGCACGTGCCATGCACACGTGTTGTGTCTGTGTCTCTCTGTCTGTTCTCCTTCCACCGGGCATCCACTCTTCGTCTTCTTCCTCTTCCTCCTCCTCTCTGTCACATTCACAAAGCAACA…	22488875	22499912	11038	forward
	Bras_T00845	exon	GTTAGAGGTCAAATTCGTTTATCATGTGGTGCAGTTTTGAGTTTTGGTCTTGCACATTATGCTTCTTCAGAGTTTGAGTTAATGGCAGAAGAGCTTCTAATGAGTGATTCTATCGTCAAGGCAAGTAGCAGAGTCTTTTCTTCTATTCTAATCTTTAAT	22492492	22492650	159	forward
	Bras_T00845	exon	ATATTTGGGGCTCTTCGAATGTCTGTGAAAATGCACTTGATGTGGAATTCCAAAATGCTTATAGATGGTGGTGGTGATGCACTTGTGGCAACATCCTTGCTTGAAGCAAGCAATTTAGTGGTTCTCAGG	22492782	22492910	129	forward
	Bras_T00845	exon	GGGGAAGGAGTTTAGGCTGTCCTGAAAATGCAGGTGCTGCAGGGACATATTATGATGCCGTCCCTCGGAGACTTATAGTCAGCAATCATAACTTCTCCACACAGACTGACACGCTTCTGTTGGAGTTTCCTAAACTGCCTCTTTGGACAAATGTTGATATACAAGATCATGCCAAGGCTTTGGTTCCTTTGTATTGGAGCCGTGTTCAG	22491258	22491466	209	forward
	Bras_T00845	exon	GACACCCCAACTCAACTGTGAACTCCCAAATTGCCCTATGGAGTTACTTCATCCACCTGAAGATTGTAATATGAACTCTACATTGACCTTCACTCTTCAG	22493524	22493623	100	forward
	Bras_T00845	exon	ATCTGTCGAGTTGAAGATGTTATTGTTGAAGGCATTATAACTGGATCTGTTATACATTTTCACTGGGTTAGAGATGTAGTTGTACACTCTTCAGGGGTGATTACTGCATCTGGTCTGG	22493749	22493866	118	forward
	Bras_T00845	exon	GAGTCGTCTGTGATACATTCTAATGCAAATTTGGGAGTTCATGGACAAGGTTTCTTGAATTTGTCTGGGCCAGGAGATATTATTGAAGCACAACACCTGGTTCTGTCTCTATTCTTTAGTATCAAT	22493002	22493127	126	forward
	Bras_T00845	exon	GTTGGACCTGGATCTTTTCTGCGAGGGCCTCTGGATCGCAGCAATAGTAACTTTAC	22493386	22493441	56	forward
	Bras_T00845	exon	GGGAGGATTCGGTAGAGGAAATGGTCGTGCTGGGCAAAATGGGACTATCACCGGAAGGGCCTGTCCCAGAGGGTTATATGGTATCTTTTGTAAG	22495886	22495979	94	forward
	Bras_T00845	exon	GTTGCACTGGTGGGCTGGGTAGAGGAAGATTTTTTGTAAATGGGCTTGGCAGTGGTGGTGGGCATGGTGGCAAAGGTGGAGATGGGTTTTATGACGGAAGTTTTATTGAAGGTGGTGTATCCTATGGAAATGCTGATTTACCTTGTGAACTTGGTAGTGGTAGTGGAAATGATAGTCTAGCTGGTGCAACAGCAGGTGGTGGTATTATCG	22494090	22494299	210	forward
	Bras_T00845	exon	TAATGGGTTCTTTGGAGCGCTCATTGTTTAGTTTGTCTCTTGGGGGCTCTCTTAGAGCTGATGGAGAAACTTTTGGAGAAAGTTTTGCTGAGAAAAATGGTAGGACCATTTCAAATATAGGTCCTGGGGGTGGATCTGGTGGAACCATTCTTTTGTTTGTTCAGACATTAGCACTTGATGATTCTTCTACAATCTCAACTGTTGGCGGGCATGGTAGTCCTAGTGGCGGCGGCGGAGGAGGTGGTGGGAGGATTCACTTTCATTGGTCGGATATACCAGTTGGGGATGCATATCTACCTATAGCAAGCGGGGGCGGAAGCATTAATACTGG	22494675	22495005	331	forward
	Bras_T00845	exon	GTTTTGGAAACAAATAGACACGAGGAATCTCAGAGTCATGTGCATAGGATGTATTTCATGGGGCCAAATACATTCAGTGAACCTTGGCATCTACCTCATTCCCCTCCAGAACAAATAACAGAGATTGT	22497101	22497228	128	forward
	Bras_T00845	exon	ATATGAGGACGCATTCAATAGGTTTGTGGATGAGATAAATGGTTTAGCTGCTTATCATTGGTGGGAAGGATCAGTCTACAGCATTCTTTCTATTCTTGCCTACCCACTTGCATGGTCATGGCTACAGAGTCGACGGAAACTGAAATTACAACAACTTCGTGAATTTGTTCGATCAGAATATGATCATTCTTGCTTGCGCTCTTGTCGTTCACGTGCACTGTATGAAGGGATTAAG	22497419	22497653	235	forward
	Bras_T00845	exon	GAATGCCCTCTTGGCACCTTTAAGAATGTCAGTGGCTCTGATAGATCCCTTTGTCATGCTTGTCCATCTTTTCAGCTTCCACATCGTGCCATATATGTTACCGTTCGAG	22496339	22496447	109	forward
	Bras_T00845	exon	GTGGTGTTACTGAGACTCCATGTCCATACCAGTGCATTTCTGACAGATATCACATGCCAAACTGTTATACAGCACTTGAAGAATTGGTATATACTTTTGGTGGACCATGGTTGTTCTGTCTCATTCTTTTAGGTCTCCTGGTCCTCTTAGCTCTTGTGCTCAGTGTTGCACGAATGAAATATGTTACTGCAGACGAATTACCTGCTGCTGTACCTGCTCGACGGGGCTCTCGTTTAGATCATTCTTTCCCTTTCCTTGAATCGTTAAATGAG	22496704	22496975	272	forward
	Bras_T00845	exon	CACACCAAGAAATCATCGGGGAAACCCATTTGAATATTTGAGACTCATTGACCTTTGGATGTCTCAAAAGAAGTTTTCTGGAGGGATTTTACACGCCAAAAGCTTGAGGACGTTTAAAGAGAAGAAAGCTATATGTTATCCCTTCTCTTTCATAATTTATAATGCTAAACCTGTTGGTCATCAG	22498644	22498827	184	forward
	Bras_T00845	exon	GATCTTGTTGGTTTGGTCATCTCTATTCTACTCTTGGGAGACTTCAGCTTAGTTTTGCTTAGTTTGCTGCAGCTGTATTCTATTTCACTGTTAAGTTTATTCTTAGTCTTGTTCATTCTTCCTCTCGGCCTACTATTCCCCTTCCCGGCTGGAATCAGTGCTTTGTTTAGTCAAGGACCTAGACGTTCAGCAGGTCTAGCACGTGTATATGCTTTGTGGAATATCACATCCTTGATCAATGTT	22498918	22499160	243	forward
	Bras_T00845	exon	GTGGCCGCAACTTCGGATCTGATGCTTGCATATGTGGACTTTTTCCTTGGTGGAGATGAAAAAAGAGCTGGCCTTCATCTTCATCAGAGATTTCCAATGTCTATAATTTTTGGAGGAGATGGAAGTTACATGGCTCCTTTCTCTCTTCACAGTGATAACATTCTTACTAGCCTCATGAGTCAG	22497984	22498166	183	forward
	Bras_T00845	exon	TCTGTTCCACCTACCATCTGGTATCGGCTTGTAGCTGGTCTAAATGCTCAATTGCGTGTAGTCCGGCATGCACACTTAAAATTGACTTTTAGTCATGTTATTAGCTGGCTTGAAACACATGCAAAACCCACTCTTGGTGCATTTGGCATACATGTTGATCTTGCCTGGTTTCAGCCTACAGCGTCTGGATATTGCCACTTCGGACTTGTGGTTTATGCTACAGAAGTTGAAAGTCTACCACCAGAACCGGATGATCATGATGCATTCTTTCTACCAGAAAATCAGTCACG	22498270	22498559	290	forward
	Bras_T00845	exon	GTAGTTGCTTTTATGTGTGGATTGATTCATTATACGACTCACTCAAATAAAAGGCATTCCAACTTTCAATCCTGGACTTTTAGCAT	22499279	22499364	86	forward
	Bras_T00845	exon	GGATGAAAGTGAATGGTGGGTGCTTCCTTGTGGTCTAGCACTGTGTAAACTTGTCCAATCACGACTTATTGATTGTCATGTGGCAAACCAGGAAATTCAGGATCACTCGTTGTACAGCAATGACCCAGAACAGTTCTGGCACTCGTGAAGAGATGCATCGACCCTGAAGAGCCCAAGTTTTTTGTTTCAATTTATATGTTGGTATATATTCAGTCCCTTATAGGAACTCCTTTTTTGATCCAGAATATATTTTTTCTTCGACTGCGGTCTTTTTGTTACAGTACATTGTTGACCTCTACAGTTTTCTCAAAATGTATATGGCAATTTGCCTACTCTTTCTTATGCAGAACCAAATTAATTCTTGACTGATGTTTGATACACTTTGACAATTCCATTACT…	22499475	22499912	438	forward
	Bras_T00845	exon	GTAGCTTTTAATGGCGGTGGATTTGACGGAACATTATAAGTATATAACCATCAGGTGCCATTAACCTACAATTGGTATAAACTAAGAATAACTTATAGTGGCATTGAAAGGATATTACAAAACGAAATGACATATGCTAGTTTGTAGCAAACGACCATGTCTTTGCACCTGGAAAGTTGGATTGATTACAACGTTGAATTGAATTTTGAGATGGAAGAAGAAGATAATTTATAGGTGTCTTAAAATGAACCTGTGTACCTTAAACACCTCAAAGGAATTTGGCACGTGCCATGCACACGTGTTGTGTCTGTGTCTCTCTGTCTGTTCTCCTTCCACCGGGCATCCACTCTTCGTCTTCTTCCTCTTCCTCCTCCTCTCTGTCACATTCACAAAGCAACA…	22488875	22490363	1489	forward
	Bras_T00845	exon	GACTGGAAGCGGCAGGATAAGTGCAGTTGGGGGTCATGGATTTGCTGGAGGTGGAGGTGGAAGAGTTTCTGTCAATGTTTTCAGCAGGCGTGATGAACCAGAAATCTTCAGTCATG	22490944	22491059	116	forward
	Bras_T00845	CDS	ATGGTTCCTTTTGCCTATTTTCTTCGTCACCTTTTCATTCTCAGCCTCTTGATCCTTTTCACCATAAACCCTGCTCTCTGCACTGATTTGGGCAATGAGTTCTCGATCGTTAGCTTTGACTCTGATGATTTTCATGGAGATTACACGCCTCCATCGCCGCCTCCGAGTCCGCCGGAGCCTCACCCTCCCTCACTCTCCTGCCAGGAGGGTCTCGATGGATTTGGGTCTTTCGACACCGTTTGTGAGCTCAATTCAAGCTTGACTCTTGAAAATGATGTGTATATAGAAGGAAATGGGAGCTTTTATATTCTCCCTGGTGTTAATTTGAGCTGCCCATATTTGGGTTGCTCCATTGTGGTTAATATTAGTGGAGATTTTAATTTAGGTAGCAATTCAATG…	22489534	22499622	4356	forward
	Bras_T00846	mRNA	CTAATTTCGTAATCTGGGCTGCAGTCTTATCAGTTTCCCTATTAGCTGTATTTGAATGTATCATTCGTTTTGTGATTTCGATAAAATAGTTATGCAAAAAATAAGTTTTTCAGTTGAGGACTCCATTGCTTCCATATTTTCATGCAAGGACTTTTATCGAACTATAAGAACCCCAGTTTGCCTACATATCTTCACCACAGCGTTTAGTTTCTTCTTTGCTTTGAGTCTTTTTTGTTGGTTGAAACTTTGGAGACAAGGATGACCATCCTCATTGAGCAACCTGACCTTAATGGTATGCATGTATATATCATTAAGCCTTTGTTTTCTTTTTTGATTCTTGTGCATTGTGATCTTAGTATTTGTGTTCACATTTCTTATTATAGTGCCACAATTGGAGGA…	22486005	22488363	2359	forward
	Bras_T00846	exon	CTTTGCACAAGTCAGGGGCATATAAACACCTAATGAACAAGGAGGATGAAGAGAACTTGAAGTGGCTTAACATTTTCAA	22487767	22487845	79	forward
	Bras_T00846	exon	GTGGCCAAGGAAAATGGAACAACTTTGCCTGAAGCTGGATTGTTTGTTATCCGCTATCACTCCTTTTATC	22487595	22487664	70	forward
	Bras_T00846	exon	TATTTCAAGGGCAATCCGGATCACAGCAACCCTTCCTATAACACTAAGAACGGAGTTTACTCCGAAGGCTGTGGACTCGAGAATGTCATGATTTCATGGGGACATGATGACTACATGTACTTG	22487378	22487500	123	forward
	Bras_T00846	exon	GAGACACTCATCCTCTTGGCTGTGCTTTTGATGAGTCCATTGTTCACCACAAG	22487223	22487275	53	forward
	Bras_T00846	exon	ATCTTGGAAAAGTGCTTATTCTTCCTAGCTTTGGAGGGCTTCCTCAATGGGCTGTTGTCG	22487090	22487149	60	forward
	Bras_T00846	exon	GGATTATAATGCAGAAAGTGAGAGGCAGAAAAGTGTGGAGGAATTCTACAGATTGAACCACATTCATCAGACATATGATTTTGTTAAGAAGATGAGGGAGGAGTATAGGAAGATGGATAGAATGGAAATGAGCATATGGGAATGTTGTGAGCTCCTCAACGAGGTTGTGGATGAAAGTGATCCTGACTTGGATGAACCGCAAATTGAGCATTTGCTGCAAACTGCTGAAGCAATTAGGAAAGACTACCCTAATGAAGATTGGCTGCATTTGACTGCTCTTATTCATG	22486665	22486951	287	forward
	Bras_T00846	exon	TGCCACAATTGGAGGACAAGAAGCTTTTTGATTCTGAGACCAATGAAGAAATGTGTGAATTGGTATTGGATGGTGGGTTTGTGCTGCCGAAAGAAATTCCGAACAACAATGGATGTGTGAAACCAGAAGTTCTTGTGTCAAACGATGAATTCATTGCCCCTGACATTAATGCATTTGGCCAGACATTCAG	22486388	22486577	190	forward
	Bras_T00846	exon	CTAATTTCGTAATCTGGGCTGCAGTCTTATCAGTTTCCCTATTAGCTGTATTTGAATGTATCATTCGTTTTGTGATTTCGATAAAATAGTTATGCAAAAAATAAGTTTTTCAGTTGAGGACTCCATTGCTTCCATATTTTCATGCAAGGACTTTTATCGAACTATAAGAACCCCAGTTTGCCTACATATCTTCACCACAGCGTTTAGTTTCTTCTTTGCTTTGAGTCTTTTTTGTTGGTTGAAACTTTGGAGACAAGGATGACCATCCTCATTGAGCAACCTGACCTTAATG	22486005	22486296	292	forward
	Bras_T00846	exon	TATTTCCCAGCAAAGCTCAGATGGTGAGGCATACTAGGGACCAGGGAGACCAACTTTTTGCTCTCATTCATAATGTACAAACATTGGTTACAGAAGAAGAGATGTTGTGCTCCCTCCACTGCAGAGACTTATTTATTAGTTTTATCTATGTATTTACTTTTAAGAAATGTATTCTTGCGCTTGTATCATTGTATGCGCACTACGGCAATCCCCAATTCCACAAATAAATAAAGAAGTTATTCTTGCATCTTTT	22488111	22488363	253	forward
	Bras_T00846	exon	CAAATATGACCTCTACAGCAAGAGCAAGGTTCGAGTTGATGTCGAAAAAGTCAAGCCCTACTATTTATCTCTTATTGGCAAG	22487929	22488010	82	forward
	Bras_T00846	CDS	ATGACCATCCTCATTGAGCAACCTGACCTTAATGTGCCACAATTGGAGGACAAGAAGCTTTTTGATTCTGAGACCAATGAAGAAATGTGTGAATTGGTATTGGATGGTGGGTTTGTGCTGCCGAAAGAAATTCCGAACAACAATGGATGTGTGAAACCAGAAGTTCTTGTGTCAAACGATGAATTCATTGCCCCTGACATTAATGCATTTGGCCAGACATTCAGGGATTATAATGCAGAAAGTGAGAGGCAGAAAAGTGTGGAGGAATTCTACAGATTGAACCACATTCATCAGACATATGATTTTGTTAAGAAGATGAGGGAGGAGTATAGGAAGATGGATAGAATGGAAATGAGCATATGGGAATGTTGTGAGCTCCTCAACGAGGTTGTGGATGAA…	22486263	22488137	1005	forward
	Bras_T00847	mRNA	ATGATGCTCGGAGAACCTCACCGTCCCAATCCGACGATCCACGTTCCTCCGTGGCTGAGCCTCGACGATCCAACGGCGGAGATGTACTCTCCCTACCCCTTGAGTGGCGTCTCCGTCAGCTCTGACGGCAATGCAAACAGCCCGTACCACCTCAACGAAGCCTTGGCGACTCTCCAGTGCTACTTGCCCTCCAACGAGATTTCGGACCCGGACTCGGACTCCGAGTTTTCGGGTCTGGACTTGGATTCTCCTGTTGATGCTTACTCCTGCGACCATTTCCGGATGTTCGAGTTCAAGGTGAGGCGGTGCGCACGTGGCAGGTCGCATGACTGGACCGACTGTCCGTTCGCCCACCCGGGAGAGAAGGCCCGGCGCCGCGACCCGAGGAAGTTTCACTAT…	22471584	22472732	1149	reverse
	Bras_T00847	exon	ATGATGCTCGGAGAACCTCACCGTCCCAATCCGACGATCCACGTTCCTCCGTGGCTGAGCCTCGACGATCCAACGGCGGAGATGTACTCTCCCTACCCCTTGAGTGGCGTCTCCGTCAGCTCTGACGGCAATGCAAACAGCCCGTACCACCTCAACGAAGCCTTGGCGACTCTCCAGTGCTACTTGCCCTCCAACGAGATTTCGGACCCGGACTCGGACTCCGAGTTTTCGGGTCTGGACTTGGATTCTCCTGTTGATGCTTACTCCTGCGACCATTTCCGGATGTTCGAGTTCAAGGTGAGGCGGTGCGCACGTGGCAGGTCGCATGACTGGACCGACTGTCCGTTCGCCCACCCGGGAGAGAAGGCCCGGCGCCGCGACCCGAGGAAGTTTCACTAT…	22471584	22472732	1149	reverse
	Bras_T00847	CDS	ATGATGCTCGGAGAACCTCACCGTCCCAATCCGACGATCCACGTTCCTCCGTGGCTGAGCCTCGACGATCCAACGGCGGAGATGTACTCTCCCTACCCCTTGAGTGGCGTCTCCGTCAGCTCTGACGGCAATGCAAACAGCCCGTACCACCTCAACGAAGCCTTGGCGACTCTCCAGTGCTACTTGCCCTCCAACGAGATTTCGGACCCGGACTCGGACTCCGAGTTTTCGGGTCTGGACTTGGATTCTCCTGTTGATGCTTACTCCTGCGACCATTTCCGGATGTTCGAGTTCAAGGTGAGGCGGTGCGCACGTGGCAGGTCGCATGACTGGACCGACTGTCCGTTCGCCCACCCGGGAGAGAAGGCCCGGCGCCGCGACCCGAGGAAGTTTCACTAT…	22471584	22472732	1149	reverse
	Bras_T00848	mRNA	ATGTACGTGGTCAACATGGTGGAAGTTGCAAAGGCCTTGGCGAGACCTGCTTCTTATACTACCAAGTATCTCGGCTGTGCGCTTGGAACACAATCAAAGCTAGATGAGAAGACTGGAAATTGCCATGTGAATGGTGCTCATGACACTGCAAAGCTTGCCGGACTTGTTGAGAAGTTCATTGGGAAATATGTGCAGTGCTATGGTTGTGGGAACCCTGAAACTGAAATAATCATCACCAGTGTCGACACAGAGGCTCACTCTGAAATCTGCTGCATGTGGGTTTGTGTCTGATGTTGACATGAGGGACAAGCATACCACTTTTATCCTCAAGAACCCTCCAGATCTCAGCAGATAGAAGAAGAACAAAGCCATGGCTGATGAGGAGCAAAATTAAAGAAG…	22463288	22463912	625	reverse
	Bras_T00848	exon	ATGTACGTGGTCAACATGGTGGAAGTTGCAAAGGCCTTGGCGAGACCTGCTTCTTATACTACCAAGTATCTCGGCTGTGCGCTTGGAACACAATCAAAGCTAGATGAGAAGACTGGAAATTGCCATGTGAATGGTGCTCATGACACTGCAAAGCTTGCCGGACTTGTTGAGAAGTTCATTGGGAAATATGTGCAGTGCTATGGTTGTGGGAACCCTGAAACTGAAATAATCATCACCAGTGTCGACACAGAGGCTCACTCTGAAATCTGCTGCAT	22463638	22463912	275	reverse
	Bras_T00848	exon	AACGGCACTTGTGGCTCTACTCGTAGCCAGAGGTAAAAGCACTGGTTCTGATGGGGATCACTCCTCTACTCGTAGCCAGGACCAAGATGCTCAAGACGACGACGATGGTGTTCAGTGGCAGACAGACACTTCCTTGGAGGCAGCCAAGAAGCGAATCCAGGAGCAGCAGTTGAGTGCTGTTACTGTTGAGTGTTGTTATTTGTTTGAACAATAA	22463288	22463501	214	reverse
	Bras_T00848	CDS	ATGTACGTGGTCAACATGGTGGAAGTTGCAAAGGCCTTGGCGAGACCTGCTTCTTATACTACCAAGTATCTCGGCTGTGCGCTTGGAACACAATCAAAGCTAGATGAGAAGACTGGAAATTGCCATGTGAATGGTGCTCATGACACTGCAAAGCTTGCCGGACTTGTTGAGAAGTTCATTGGGAAATATGTGCAGTGCTATGGTTGTGGGAACCCTGAAACTGAAATAATCATCACCAGTGTCGACACAGAGGCTCACTCTGAAATCTGCTGCATAACGGCACTTGTGGCTCTACTCGTAGCCAGAGGTAAAAGCACTGGTTCTGATGGGGATCACTCCTCTACTCGTAGCCAGGACCAAGATGCTCAAGACGACGACGATGGTGTTCAGTGGCAGACA…	22463288	22463912	489	reverse
	Bras_T00849	mRNA	ATGGGAAGAGCTCCATGTTGTGACAAATCTAAAGTGAAAAGAGGACCATGGTCTCCTGAAGAAGACACCACCCTCAAGAACTACCTTCACAAACATGGCACCACTGGTAATTGGATTGCTCTCCCAACCAAAGCAGGTACTAATTGTTATCGTCCTATTGCTTTTGACGCCCATTTTTATCAAATACCATCTTCCTGGTGGTTAATTAGTTTTAACTTTTTTTGTTTAAGGCCTGAATCGTTGCGGTAAGAGTTGTCGTTTGAGATGGCTGAACTATCTTAAGCCAGACATCAAGCGCGGAAGTTTCACCGAGGGAGAAGACAACGTTATCAGCACTCTCTATTGTAGCATTGGAAGTAGGCAAGTCAAAAACTATGGCACTCATATTCATACGTACGG…	22461084	22462282	1199	reverse
	Bras_T00849	exon	GCCTGAATCGTTGCGGTAAGAGTTGTCGTTTGAGATGGCTGAACTATCTTAAGCCAGACATCAAGCGCGGAAGTTTCACCGAGGGAGAAGACAACGTTATCAGCACTCTCTATTGTAGCATTGGAAGTAGGCAAGTCAAAAACTATGGCACTCATATTCATAC	22461890	22462052	163	reverse
	Bras_T00849	exon	ATGGGAAGAGCTCCATGTTGTGACAAATCTAAAGTGAAAAGAGGACCATGGTCTCCTGAAGAAGACACCACCCTCAAGAACTACCTTCACAAACATGGCACCACTGGTAATTGGATTGCTCTCCCAACCAAAGCAG	22462147	22462282	136	reverse
	Bras_T00849	exon	GTGGTCTGTCATAGCTTCTCAACTGCCAGGAAGAACAGACAATGATGTGAAAAACTATTGGAATACAAAGTTGAAGAAAAAGCTACTGGCAGCAGGAAAGTACTACCATGTGGCTACTAGAAACACCAGTGATCTCAACACTGCTCAGCTTTCGGCTTCAGTTCCTCCCAAAATGGAAAACCCTGATCATGTCCCCGAGACGTCATCATCTTGTTTTGGTGGCACATTACCACACCTACCGTATGTAAGCTCGGGGCAAAGTTTTGATCAACTAAAGCAAGATTTTGAACCCTGTAATCATCAATTTTCTCATTCAAAGCCTATGGAAGTTTCTGATTTCGGCACTAGTGAAAGAAACAATTCACTATCTCAGGAAGTTTCAAGTCTTCCCAATTCATC…	22461084	22461636	553	reverse
	Bras_T00849	CDS	ATGGGAAGAGCTCCATGTTGTGACAAATCTAAAGTGAAAAGAGGACCATGGTCTCCTGAAGAAGACACCACCCTCAAGAACTACCTTCACAAACATGGCACCACTGGTAATTGGATTGCTCTCCCAACCAAAGCAGGCCTGAATCGTTGCGGTAAGAGTTGTCGTTTGAGATGGCTGAACTATCTTAAGCCAGACATCAAGCGCGGAAGTTTCACCGAGGGAGAAGACAACGTTATCAGCACTCTCTATTGTAGCATTGGAAGTAGGCAAGTCAAAAACTATGGCACTCATATTCATACGTGGTCTGTCATAGCTTCTCAACTGCCAGGAAGAACAGACAATGATGTGAAAAACTATTGGAATACAAAGTTGAAGAAAAAGCTACTGGCAGCAGGAAAG…	22461084	22462282	852	reverse
	Bras_T00850	mRNA	AGTTGCGTCTCTTTATTTCTTGTCCTTTTTTCTTCAAGGTTTATTTTTCATGCTAAATTTAACTAATCACAATATGCACCTACCAACTCTCTGTGTATGTATAATCAATATTTGAAGAGCCCTAACCAGTTCAGAGATTGGCCCGATCGAGACCAAGTTACTCTCTTAGTCTGATATTGATGATTCACACACACACACATATATATATATAGATATAAATCATATAATGGCTTGGGCAAGTTTAGGCCCTAACAAGAAAATGTCAACTGCTGGCTTCCTCCTCCTGTTTCTGATCTCTGCAAGTTTAGTTCAAGCGCAGCGCCGAATAGGTTAGCATTTTCCTCAGAAACTAAATGCTATAGTTCTTGTTGATGCTTGTTGAAAGAAACTGTATTTTTC…	22455257	22459542	4286	forward
	Bras_T00850	exon	GGATTTGTCGAACAATAACTTAACTGGACCAGTGCCTGAATTTCTGGAAGAACTAAAATCTCTCAAGACTCT	22457314	22457385	72	forward
	Bras_T00850	exon	GAATTTGAAAGGTAATCAGTTGTCTGGTTTTGTTCCAAATTTTCTTATGGAAAGATCAGAAGCTGGATTACTTGGACTAAG	22457464	22457544	81	forward
	Bras_T00850	exon	TGTGGACAGCCAAAATCTTTGTGGCTCAGATTCATGCAAAAAAGAGAAGAAAATTGTTGCTCCAATAGTTGGATCATTATTATCAGCACTAGTAGCCCTTATAGTGCTGATACTTGTATGGAAACTGCGAAGAAAAAGAAAATCAG	22457660	22457805	146	forward
	Bras_T00850	exon	CAACAGAAGGAGAAACCTTTAAGAAAGAAGGAATACCTATTGCATCAAAGAAGTGCCAATTCACTTATGAAGAGGTTGTAGAAATCACCAAAAACTTTGAAACTGAAATCGGGAAAGGGGGATTCGGGGCTGTGTACCATGGCTACATGAAAGATGGCACCCAAGTTGCTGTCAAAATGCTTTCTCCATCATCAACTCAAGGACCCAGGGAGTTCCAAACTGAG	22457960	22458183	224	forward
	Bras_T00850	exon	AGTTGCGTCTCTTTATTTCTTGTCCTTTTTTCTTCAAGGTTTATTTTTCATGCTAAATTTAACTAATCACAATATGCACCTACCAACTCTCTGTGTATGTATAATCAATATTTGAAGAGCCCTAACCAGTTCAGAGATTGGCCCGATCGAGACCAAGTTACTCTCTTAGTCTGATATTGATGATTCACACACACACACATATATATATATAGATATAAATCATATAATGGCTTGGGCAAGTTTAGGCCCTAACAAGAAAATGTCAACTGCTGGCTTCCTCCTCCTGTTTCTGATCTCTGCAAGTTTAGTTCAAGCGCAGCGCCGAATAG	22455257	22455585	329	forward
	Bras_T00850	exon	ACTTCATAAGCATCGACTGTGGTTCTCCCTCGAAGCTTTATGAAGACATTGATACCAACATAACTTACTCACCAGATGACAATTTCATAGACACCGGAATAAACCAGAGCATTTCATCTGAATATATGTATCCAAACAATCCCAACCTGCCCTTTCCTCTCTCGGACCTCAGGAGTTTTCCTCAAGGAAACAAAAACTGCTACACTTTGAAACCTGAAGCTGGCAAAGGAAGTTTGAATTTAATAAGAGCTTCTTTCTTGTACGGAAACTACGATGGAGAGAACAGGCTACCGGAGTTTGATCTCTATCTTGATGTCAACTTCTGGTCCGCGGTGACATTTGGAAATGCTTCTGACATTGTTACAAAGGAGATTATTGGTTTTGCACAATCTGATGTCA…	22455800	22456831	1032	forward
	Bras_T00850	exon	TTGATGCTATCATGAATGTCAGAACTACATATCAAATTAAAAAAACTTGGGCTGGTGATCCCTGTGCCCCTAAGAATTTCTCTTGGGAAGGTCTAAAATGCAACTACACCGTTTCAGTTCCTCGGATTATTTCCCT	22456939	22457074	136	forward
	Bras_T00850	exon	GAACTTGACCTCAAGCAGTTTGAGTGGGATAATAGCAGCTTCCATTGCCAAGCTCTCATCATTAGAGTCTTT	22457164	22457235	72	forward
	Bras_T00850	exon	GCCGAGCTCCTGATGAGAATCCATCACAGAAATTTGGCCTCATTTATTGGATACTGTGACGATGCTGACAACTTGGCTCTTATATACGAGTATATGGGTAATGGTAACCTTAAACATTACCTCTCAG	22458276	22458402	127	forward
	Bras_T00850	exon	ATAAAAGCTCACGTATGACTTGGAAATTGAGACTTCGCATCGCCATAGATGCTGCACAAG	22458505	22458564	60	forward
	Bras_T00850	exon	ATACTACAGTTCTCATAAGTTGAATGAAAAAAGCGACGTGTATAGTTTCGGGGTAGTACTATTGGAGCTGATCACAGGCCAACCTGCTGTCATAAGAAGTGACGAACGAATCCACATTGTGCAGTGGGTGAGTCCTCAGCTTCAGAAAGGGGATATAGCCAGTGTTGTTGATCCAAGAATGGAAGGAGATTTTGATGTGAACTCAGTTTGGAAAGCCTTCGAAATAGCAATGACATGTACAACTAGAACCTCTCAACAAAGAGCCACCATGGGTTTTGTGTTATCTGAGCTAAAACAGTGTTTGGAAATGGAGTTGTCGAGGAATCGAGAAAGAAATTCTGGATTGACTGAAGAAAGTGGGGATACATTTGCATCAACATATAGTAGTTCACCATATAA…	22458924	22459542	619	forward
	Bras_T00850	exon	GGCTAGAGTACTTACACCATGGATGCAAGCCATCTATTGTACACAGAGATGTGAAGACTGCCAACATTCTTTTAAGTGAAAACTTGGATGCTAAGATAGCAGATTTCGGTCTTTCTAAGGTTTTCTCCAACGATAATGAAACCGATGAGGAAACCACAGTTATGGGGACGGCAGGTTATCTAGACCCAGA	22458650	22458839	190	forward
	Bras_T00850	CDS	ATGGCTTGGGCAAGTTTAGGCCCTAACAAGAAAATGTCAACTGCTGGCTTCCTCCTCCTGTTTCTGATCTCTGCAAGTTTAGTTCAAGCGCAGCGCCGAATAGACTTCATAAGCATCGACTGTGGTTCTCCCTCGAAGCTTTATGAAGACATTGATACCAACATAACTTACTCACCAGATGACAATTTCATAGACACCGGAATAAACCAGAGCATTTCATCTGAATATATGTATCCAAACAATCCCAACCTGCCCTTTCCTCTCTCGGACCTCAGGAGTTTTCCTCAAGGAAACAAAAACTGCTACACTTTGAAACCTGAAGCTGGCAAAGGAAGTTTGAATTTAATAAGAGCTTCTTTCTTGTACGGAAACTACGATGGAGAGAACAGGCTACCGGAG…	22455483	22459383	2703	forward
	Bras_T00851	mRNA	TTAACATGGAAAATTAGAGGGGCACATTCAGCTGGCAGTTCTATCCATATCTTTTTTTTTTTTTCCATCCTTCATAAGCTTATATAGCAGCTCAAAATGACATCACTATTTCCATCGAAACGGCATGTCGGTTTTCAACATCAGTGAACAAGGGCATCCCAGTAATTTGAGCATAAACCCGGCGACTCCCGCAATAAATATAAATATTTCCCGCCACACTAGACCTTCATTTCAGAATTGGGAGCGGAGGAGAGGCTTCTTCAACAAGTCGTGAGTCGTCTTCCAGATCCAGCTCGCCTCAATGGTAAAGCACTCTCTCCAAACCCTAATTCTTGTTTAATTTCGATTTCAATTTTTATCTCACTCGTAAACATTAGGTTCAGATCTCTCAGTTCGTAC…	22450996	22454724	3729	reverse
	Bras_T00851	exon	CTAAAGGAGCTTGAGAAGAAGGGCCCAAAGAAAGGTGTTATTACTCAGTCTGTGAAAGATGTGATCCAAAGTTTGGTGGATGATGACCTCGTTTTCAAAGACAAGATAGGAACCTCT	22453763	22453879	117	reverse
	Bras_T00851	exon	CTAAGGAATGTGTACAGCAGACTTGAATCTGATCTCCAAAGCAGTAAGAAGCGGCATGTAGAACTTGTTGACCAATGTAATGCGCTGAAGAAGGGACGAGAGGAATCTGTGAGTGGTTTTAATCTGCATCTCTCTTACATCGTAAGAATGCTCTATGTGGTTGTCATGCATATGAACCTCAAGTTTTTTTACCAGGATGAACGAGACGAGGCCTTAGCTGAGCTAAAAGAGATTGAGCTGAAGTACAATAAGCTGAAG	22453202	22453459	258	reverse
	Bras_T00851	exon	GTGTACTTTTGGAGTCTCCCTAGCTCTGCTGGGAATCAG	22453565	22453603	39	reverse
	Bras_T00851	exon	AGAATGCAATTGAAGTTGCGCATGAAGCAGCTAATCGATGGACAGGTATGACCTTGACAACTATTTTG	22452865	22452932	68	reverse
	Bras_T00851	exon	GAAGAGATGGGGCAGTATGCAGACAATGATCCAGCTGCCCTCGAAGCAATGA	22453065	22453116	52	reverse
	Bras_T00851	exon	ATTGGAATAACAGAAGACTTTGACTATCTGGAGATGTCACCAGTTCCACTGAGCTCAGTTGGTGATTAGATGCTGAGAAAGGCAATCTTACGGTTATATAGTATGCCGCATGCTTCCTTAGGATGTCGAACATAATACACAAGCAGAATCTTCACTCGTTTTTGTTGTATAATTTCAACTTTGCTACTTAAATGCTGCTGTCTGGGTTAGGCTTATGAAATCGTTCTTGTAAGAAAGGTGCATATTTGAATGCCAAGTATGATCATGCAAAGATTCAATCGGGTGTTTTAAGTTGGTGATAAAGCTGGAAAATTATGAGCCCTTTGGCTGTATTTGTGTCAATTACAGGTACTCAAATTTTAGAACCTTCCATTATGAAGAG	22452197	22452578	382	reverse
	Bras_T00851	exon	AACTGTGCAGACAACATTTTCACAGTGCGTCAATGGTGCTCAAATAACTTTCAGTCGGCCAAAGAGCAGCTTGAACACATGTACAAGGAG	22452701	22452790	90	reverse
	Bras_T00851	exon	GGGTAGCAGTGGATCAAGGAATTGCGTATGCGCTAATGGTATTTGCTCTGGTGCTCACCTATATCATTCACTGATGGAGCTTTTTTGGAGAATGAAAATATAGGACATTGTTTATTCATACCAAGGCTTGCTGTGGCTAGCTATGTCTGATTCTTGTTAATTTGTTGTTACCATTTATGGATTCCCATTCGTTCCAAATTCCATTTTGAATGTTTAGCTATTTCATTTCTGCATAACGCACTTGCATACTAATGTCATCAAAAAAACAAAGGGGTTTGTCACTGCACCAAGGCAACTATGGCAATGAAACAAGGTGCTGTTTCCCTCTTGCACTTGTACTTTTTAGCTTCCGG	22450996	22451348	353	reverse
	Bras_T00851	exon	GATCAAGAATGGAGATGCTGAGACTTCACTTTTTTGTCATGGCAATTTTGTCTGCAATCATCGTTTCTCTTCTACTACCTTCCATCAATGCTCAAAGCGTTGCACCGGCTCCTTCCCCTACAAGCGATG	22451529	22451657	129	reverse
	Bras_T00851	exon	ATAATTACGAATTCTCTCCTCTCTATTTTTTTATTATTGCTCTTCAGTCCAAGAAAAGAGGCCTTTCGTTGGAGGAAAAGCGTGAGAAGATGCTTCAGATCTTCTACGAATCTCAGGATTTCTTCCTT	22454050	22454177	128	reverse
	Bras_T00851	exon	TTAACATGGAAAATTAGAGGGGCACATTCAGCTGGCAGTTCTATCCATATCTTTTTTTTTTTTTCCATCCTTCATAAGCTTATATAGCAGCTCAAAATGACATCACTATTTCCATCGAAACGGCATGTCGGTTTTCAACATCAGTGAACAAGGGCATCCCAGTAATTTGAGCATAAACCCGGCGACTCCCGCAATAAATATAAATATTTCCCGCCACACTAGACCTTCATTTCAGAATTGGGAGCGGAGGAGAGGCTTCTTCAACAAGTCGTGAGTCGTCTTCCAGATCCAGCTCGCCTCAATG	22454421	22454724	304	reverse
	Bras_T00851	CDS	GAATTGGGAGCGGAGGAGAGGCTTCTTCAACAAGTCGTGAGTCGTCTTCCAGATCCAGCTCGCCTCAATGATAATTACGAATTCTCTCCTCTCTATTTTTTTATTATTGCTCTTCAGTCCAAGAAAAGAGGCCTTTCGTTGGAGGAAAAGCGTGAGAAGATGCTTCAGATCTTCTACGAATCTCAGGATTTCTTCCTTCTAAAGGAGCTTGAGAAGAAGGGCCCAAAGAAAGGTGTTATTACTCAGTCTGTGAAAGATGTGATCCAAAGTTTGGTGGATGATGACCTCGTTTTCAAAGACAAGATAGGAACCTCTGTGTACTTTTGGAGTCTCCCTAGCTCTGCTGGGAATCAGCTAAGGAATGTGTACAGCAGACTTGAATCTGATCTCCAAAGCAGT…	22452510	22454490	891	reverse
	Bras_T00852	mRNA	ATGGTGGCAAATTTTAAGGTCATGGAGAGGGGCCATAGACCCATTTTTTGATTTGGAGTCAAACTAAAGATGTTTTGTCTGTTACTTCTAAAATTCTAGTCGCTTTTGACTCAGACATATGCTTTATCTTTTGCAGCTGCTATACAATGTTTGAAGAGGAAGAAGCTGTATGAACAGCAAATAGAGCAGCTTGGAAACTTCCAACTGCGAATTCATGATCAGGTGATGTTGGAAATTGGAACTATAATTTCTGATGATTTCAATACTGTTTCATAGATATATTCGGATTTTTGTTTTTTAATTGATGGAATTGTGCTGTATTAACGTAGGGCATGTATTGATTTTGCAGATGATAATGCTAGAAGGTGCAAAAGCCACTACTGAAACTGTAGATGCCTT…	22448837	22450663	1827	forward
	Bras_T00852	exon	GATGAATTGGAAGCGGAACTTGAAGAGCTGGAAGGTGCCGAGTTGGAAGAACAACTTCTTCAGCCTGCTACTACAGCTCCTGCAGCTCCAGTGCAGGTCCCAGCAGGAAGGCAACCAACTCGTCCTGTGCCCCAGAAACGCACTGCTGAAGAAGATGAACTGGCTGCTTTGCAGGCTGAGATGGCACTATAAGAAGGTCCATTTCTCAGTTGTAGCTTGAATTTATCCATATCATCAATGTATTTATTAAGATTACAGTCTCCTGGTTTACAAATTTGTGGCCTTCTGTCACTTTCGTGGAATCAAGTTCATATTTTTGAATGGAATGCTTTGTTAGGACTTATGTAAATTGTATTCAAACGGATTTCACTTATATGCAGTTTGTCGTTTGTATTGCGT…	22449891	22450663	773	forward
	Bras_T00852	exon	TCGCTTTTGACTCAGACATATGCTTTATCTTTTGCAGCTGCTATACAATGTTTGAAGAGGAAGAAGCTGTATGAACAGCAAATAGAGCAGCTTGGAAACTTCCAACTGCGAATTCATGATCAG	22448936	22449058	123	forward
	Bras_T00852	exon	ATGGTGGCAAATTTTAAG	22448837	22448854	18	forward
	Bras_T00852	exon	GAACATAGATGATGTGGACAAGACCATGGATGAGATTAATGAGCAGACAGAGAACATGAAACAGATCCAGGAAGCTTTGTCAACTCCACTTGGTTCAGCTGCTGATTTTGATGAG	22449641	22449755	115	forward
	Bras_T00852	exon	ATGATAATGCTAGAAGGTGCAAAAGCCACTACTGAAACTGTAGATGCCTTGAGAACTGGAGCAGCTGCAATGAAGGCAATGCAGAAAGCAAC	22449186	22449277	92	forward
	Bras_T00852	CDS	ATGGTGGCAAATTTTAAGTCGCTTTTGACTCAGACATATGCTTTATCTTTTGCAGCTGCTATACAATGTTTGAAGAGGAAGAAGCTGTATGAACAGCAAATAGAGCAGCTTGGAAACTTCCAACTGCGAATTCATGATCAGATGATAATGCTAGAAGGTGCAAAAGCCACTACTGAAACTGTAGATGCCTTGAGAACTGGAGCAGCTGCAATGAAGGCAATGCAGAAAGCAACGAACATAGATGATGTGGACAAGACCATGGATGAGATTAATGAGCAGACAGAGAACATGAAACAGATCCAGGAAGCTTTGTCAACTCCACTTGGTTCAGCTGCTGATTTTGATGAGGATGAATTGGAAGCGGAACTTGAAGAGCTGGAAGGTGCCGAGTTGGAAGAA…	22448837	22450082	540	forward
	Bras_T00853	mRNA	TCACGGTGAGCACTGGCCTAAGAATTGCCCTTCAGGACTGTATCGTGGTGCCCCAATGCCTGAACAGTACGGCTGCTTTTATTGGTTCAATTCCAACTCTACGGGAGCCTGACTCGCCTTGCTTGCTTTCAAGTTATATGGTTGTAATTTCGTTTAATTAGCTCGATCTTCCTTGCTGCTGTCAAGGAAGTATAATCTTTGATTTAATTGCCTTGTTTACTACAATGTTTTGCATGCTTTCCAGCTCTTTTAGTACGGCTAAGAGAAGCATTGTGCAGCCTCTATATAAAGGCTTGTCTTGCCAATTTGCCGTTGTAAAACTACACCATGCCAGCTGAATAAGAAAGAGATATTCAAATATAAAAGCGTCCAGTAAGCAATTTAGCTACTGTCCTCAAA…	22437050	22440658	3609	reverse
	Bras_T00853	exon	GGAACTGTTGTTCTTGTTTTCCAACCAGCTGAGGAAGGATGTGCAGGAGCAAAGAAAATGATAGAGGAAGGGGCGCTGGAACATGTCAGTGCCATCTTTGGGTTGCATGTCGCTGGTGAACACCCCATTGGGTCGGTGGCCTCCAGGCCTGGCCCTATTTTGGCTGCGAGTGGATTTTTTGAAGCTGTAATAAGCGGGAAGGGGGGTCATGCTGCGATTCCACAGCACACAATAGACCCAATCTTGGCTGCTTCCAATGTTATTGTCAGTCTGCAACATCTTGTTTCACGTGAAGCCGATCCCTTGGATTCACAG	22438398	22438712	315	reverse
	Bras_T00853	exon	GTTGTGACTGTTGGAAAATTCCAAGGAGGTGGTGCATTCAATGTTATTCCAGATTCTGTTACAATTGGTGGTACCTTCAGGGCATTTTCAAAGGAAAGCTTTATTCAACTTAGACAAAGGATCGAAGAG	22437791	22437919	129	reverse
	Bras_T00853	exon	TCACGGTGAGCACTGGCCTAAGAATTGCCCTTCAGGACTGTATCGTGGTGCCCCAATGCCTGAACAGTACGGCTGCTTTTATTGGTTCAATTCCAACTCTACGGGAGCCTGACTCGCCTTGCTTGCTTTCAAGTTATATGGTTGTAATTTCGTTTAATTAGCTCGATCTTCCTTGCTGCTGTCAAGGAAGTATAATCTTTGATTTAATTGCCTTGTTTACTACAATGTTTTGCATGCTTTCCAGCTCTTTTAGTACGGCTAAGAGAAGCATTGTGCAGCCTCTATATAAAGGCTTGTCTTGCCAATTTGCCGTTGTAAAACTACACCATGCCAGCTGAATAAGAAAGAGATATTCAAATATAAAAGCGTCCAGTAAGCAATTTAGCTACTGTCCTCAAA…	22439680	22440658	979	reverse
	Bras_T00853	exon	GAGATTGTGGAGTGGGAGCACAAGAGCAAAATTCCAGGGAAGATGCATGGATGTGGACATGATGCTCATGTTGCCATGCTTCTTGGAGCTGCAAGTATACTTCAAGAGTATCGCCACGAATTACAG	22439385	22439510	126	reverse
	Bras_T00853	exon	GTTATAACTGGACAAGCCAGTGTTCAGAGGTGCAATGCAACCGTCTTGTTCAATGAAATCGAGAAGCCGTTTTACCCTGCTACTGTAAATGACAAAGATTTGCACGACTTCTTCCGCAAAGTTGCAGGCGATTTGCTGGGCCCTCGGAATATATTTGAGAAGCAACCACTGATGGGGGCAGAAGACTTCTCATTCTATCAAGAAGTAATTCCAGGGTATTACTTCTTTCTTGGTATGAAGAATGACTCTCATGGACAGTTCAAACCAGGGCATTCACCAGATTTCAGAGTAAACGAAGACGTGCTTCCATATGGAGCTGCATTCCATGCATCGCTGGCCACCAGGTACCTCCTGGAAAACCAACCGAAATCTACCTCAATGTCAGACCAAAAAAAGAAA…	22437050	22437691	642	reverse
	Bras_T00853	CDS	ATGGCTTTCCCCAGATGGTTCTTCTTGATTTTCATAGCCATTGTGATCATGCCACTGCCCATTTCCTCAAACCAATCACTGAGCCCAGAAGAGGAGTTGGCTCAAATCCCAGTCTTGTTTCTTGAATACGCTAAAAGGCAGGATCTTTTCGATCGTATGGTGAGTATCAGAAGGAAAATCCATGAAAACCCAGAGCTTTGTTATGAGGAACTAGAGACCAGTAAGCTCATCAGAGCTGAACTGGACCGGCTGGGCATCCATTACAAACACCCTTTGGCTGAAACCGGCGTGGTTGGCTTTGTTGGCACCGGTGGTCCACCTTTTGTTGCAATTAGAGCCGACATGGATGCTCTGGCTATGCAGGAGATTGTGGAGTGGGAGCACAAGAGCAAAATTCCA…	22437254	22440042	1371	reverse
	Bras_T00854	mRNA	GCCAGTTGATCGACGGCACAAGAGAGACGCATTTTCTACGACCAAGAAATAGTCAGAGTTTCACTTTCGCTGAGAAACAAGTTTGCTTCTTTCCCTTCCACTTTCTCGAAAACCAGAAGAAAGAAAAAAACCCAACAAGTGCTGAGAGAAATTGTTTTTTTCGGTCTTTCTGAAGTGAGAGCAATTAATTAATTGTTAGGGGATGAACAAGCTGACCAGAAAATTCAGAAAGTCTCAGCACGATGAGCTCTCTCTTCCTACTCGGGACGACCCGTCTCTCAACCTTTCTCGTCCCATTGACTCCCAAGGTCATCCATCTTCCCTCTCATTTCTATCCATCATTTTGCAGCTGAACCAATTTCAATGGTTTTTTTTTTTGCAGAACATCGTATAACTTCG…	22434229	22436880	2652	reverse
	Bras_T00854	exon	TGGAGCTGGACTCTGTCTTTATGTGGATCATCTGCTAATCGAGTCATCAGAAGAGATAAGAAAACTTCGAGGCTATATGTATGCTTACAAAGCCAGCTGAACATCATCGTTGTTTTATCTTTGATATTGATCCGAGATAGATAAGAAAACTTTGATGCTATGTGCATGTGGAATGGAGTAGACTTTAAGTTTGACTTTGGTGCCGGAACTAGAAGCAAAGATGGTTGTGCTATCGACTACAGAGGGAATGCTCTGCACTCAGCATGTAGTTGTAACAAAGTGAAAGCCTCCATTTATATGGTTTCTCTGCTCACGAGTGCTATTTTTTGTGGGGGGAACCTTATGATTACCAATCTGTCACGATTTTCGGTTCGTTTTAGCTTTTAGGTTGAACTACTT…	22434229	22434762	534	reverse
	Bras_T00854	exon	ATTGCCAAGGTTCCGCTGGGACGTTATCTGGCTTCCATTTGGACCTATAAG	22434853	22434903	51	reverse
	Bras_T00854	exon	ATTGGGTAGCTGTTGTAGCATGTTCATTAGCAATCATAGGATTACTTCATGATTCAAAGCATCACCGTCGATGGATTTGGTACTCATTCCTTACTGGCATCATACTTGCAGTTTTCTGGCTGTATTACATGATGAG	22435294	22435429	136	reverse
	Bras_T00854	exon	CGTTATCATGCTTACTTCATGGAGGAGGTGCACTCATGGATGATTATATCTGCAG	22435786	22435840	55	reverse
	Bras_T00854	exon	ATTTTGTTTGCATCACTTCTCTTTTGCTTCTCCGCGTTTCTACTGTACTCAATATTTCAGCAGGTTTCGTCTCCATGGGAACTG	22436137	22436220	84	reverse
	Bras_T00854	exon	AACAAGAGGAATTGGTTCGATCATTTGAAAGGAATCAAGCTCAACAAAGTCGTTTCTGGAGG	22436306	22436367	62	reverse
	Bras_T00854	exon	GCCAGTTGATCGACGGCACAAGAGAGACGCATTTTCTACGACCAAGAAATAGTCAGAGTTTCACTTTCGCTGAGAAACAAGTTTGCTTCTTTCCCTTCCACTTTCTCGAAAACCAGAAGAAAGAAAAAAACCCAACAAGTGCTGAGAGAAATTGTTTTTTTCGGTCTTTCTGAAGTGAGAGCAATTAATTAATTGTTAGGGGATGAACAAGCTGACCAGAAAATTCAGAAAGTCTCAGCACGATGAGCTCTCTCTTCCTACTCGGGACGACCCGTCTCTCAACCTTTCTCGTCCCATTGACTCCCAAG	22436573	22436880	308	reverse
	Bras_T00854	CDS	ATGAACAAGCTGACCAGAAAATTCAGAAAGTCTCAGCACGATGAGCTCTCTCTTCCTACTCGGGACGACCCGTCTCTCAACCTTTCTCGTCCCATTGACTCCCAAGAACAAGAGGAATTGGTTCGATCATTTGAAAGGAATCAAGCTCAACAAAGTCGTTTCTGGAGGATTTTGTTTGCATCACTTCTCTTTTGCTTCTCCGCGTTTCTACTGTACTCAATATTTCAGCAGGTTTCGTCTCCATGGGAACTGCGTTATCATGCTTACTTCATGGAGGAGGTGCACTCATGGATGATTATATCTGCAGATTGGGTAGCTGTTGTAGCATGTTCATTAGCAATCATAGGATTACTTCATGATTCAAAGCATCACCGTCGATGGATTTGGTACTCATTCCTT…	22434663	22436678	594	reverse
	Bras_T00855	mRNA	ATGGAGAGTCAGAACAATCTGAAGACATGGGTCTCCGACAGGGTAATGACCCTGCTCGGATATTCTCAGCCCTTAATTGTTCAGCACATCATCGCCGTAACTAAACAAGCAACATCGCCGGCCGGTGTGGTTGACATGCTCATCGATTCGGGATGGTCCTCCACCACAGAAACGACGTCGTTCGCCGAAGAAATCTTCGCCAAAGTTCCTCATAAAGCATCTGCTCTGAACCAAAACAGAAAAGCTGCGGTTTTGCGTCGTAAAAGGTACGATCTTGTGGCAGATGAAGACGAACAAGAAGAAGAGAGACGTGTGAAAAGACGAACGTGCCCTGAAGATGATGAAGAAGAAGATCAGAGAGCGAGGGAGCAACTGGAGAGAAATCTAAAGGAGAAGGAC…	22427720	22430698	2979	reverse
	Bras_T00855	exon	ATGGAGAGTCAGAACAATCTGAAGACATGGGTCTCCGACAGGGTAATGACCCTGCTCGGATATTCTCAGCCCTTAATTGTTCAGCACATCATCGCCGTAACTAAACAAGCAACATCGCCGGCCGGTGTGGTTGACATGCTCATCGATTCGGGATGGTCCTCCACCACAGAAACGACGTCGTTCGCCGAAGAAATCTTCGCCAAAGTTCCTCATAAAGCATCTGCTCTGAACCAAAACAGAAAAGCTGCGGTTTTGCGTCGTAAAAGGTACGATCTTGTGGCAGATGAAGACGAACAAGAAGAAGAGAGACGTGTGAAAAGACGAACGTGCCCTGAAGATGATGAAGAAGAAGATCAGAGAGCGAGGGAGCAACTGGAGAGAAATCTAAAGGAGAAGGAC…	22427720	22430698	2979	reverse
	Bras_T00855	CDS	ATGGAGAGTCAGAACAATCTGAAGACATGGGTCTCCGACAGGGTAATGACCCTGCTCGGATATTCTCAGCCCTTAATTGTTCAGCACATCATCGCCGTAACTAAACAAGCAACATCGCCGGCCGGTGTGGTTGACATGCTCATCGATTCGGGATGGTCCTCCACCACAGAAACGACGTCGTTCGCCGAAGAAATCTTCGCCAAAGTTCCTCATAAAGCATCTGCTCTGAACCAAAACAGAAAAGCTGCGGTTTTGCGTCGTAAAAGGTACGATCTTGTGGCAGATGAAGACGAACAAGAAGAAGAGAGACGTGTGAAAAGACGAACGTGCCCTGAAGATGATGAAGAAGAAGATCAGAGAGCGAGGGAGCAACTGGAGAGAAATCTAAAGGAGAAGGAC…	22427720	22430698	2979	reverse
	Bras_T00856	mRNA	ATGAAGACAAAGGTCAGATGGAACATGAAGTCAGTAGGATTGCATATGGCCGGGCAATACTACAGAATCATAATGAGCTATTCAGTTGTGGTATTCACATTGACAATGAGAGATGTGCAGGCGTACAGCTGCTTGATATAGGTTGAATTTCATGGCTACTTTTTACTGAGAAATTTTATTTACAGCTCTACCATGCAGTAAAACTATATTTATGCCACTAAAAGTAATTACTTATTCACTGTTTAGGAAAGTATATGCTTATTAGCCAAAAAAGAAAAAAAGAAGAAGAAGGAAAGTATATGCTTAGCGTCATGTTGATGGCCTGTTTTCTTACCTTCTTTTGTATTGAGATAACTAACTGGTTAAATTTTTAACAGATTTGTATAAGAGCACTGATCA…	22427092	22427612	521	reverse
	Bras_T00856	exon	ATGAAGACAAAGGTCAGATGGAACATGAAGTCAGTAGGATTGCATATGGCCGGGCAATACTACAGAATCATAATGAGCTATTCAGTTGTG	22427523	22427612	90	reverse
	Bras_T00856	exon	ATTTGTATAAGAGCACTGATCAACCGGCACGGAATAGCGTTTCCTATGGAATTGGAGAAAGAACAAAGAAGGAGAAAATATGAGGATATT	22427146	22427235	90	reverse
	Bras_T00856	exon	GGTGATCAGATTATGCAGGTCTGA	22427092	22427115	24	reverse
	Bras_T00856	CDS	ATGAAGACAAAGGTCAGATGGAACATGAAGTCAGTAGGATTGCATATGGCCGGGCAATACTACAGAATCATAATGAGCTATTCAGTTGTGATTTGTATAAGAGCACTGATCAACCGGCACGGAATAGCGTTTCCTATGGAATTGGAGAAAGAACAAAGAAGGAGAAAATATGAGGATATTGGTGATCAGATTATGCAGGTCTGA	22427092	22427612	204	reverse
	Bras_T00857	mRNA	CACAAACAAGATACGGTTCCAATAATCGGACCAAGGCAACGAATAGGTATTGATAGATATAGTTAGGGTTTTAGGAATTATCTTGGCCAACTATAAAGGTGTCGTATGAGAGAAATAGAGGACGGCGTCGTTCATGATATTAAAAAGCGACGTGTCGTAGGACTAAGCAACCCGAGTTTGATGGACGCTTATAAAGGTGTGTAAACTAGGGTTTAGTGTCTCTTCTTTAGTTCATCTTCCAGCGCCTCTCTTCTGCCTCTCTCATTCTGCATCGCTTCAAGCCTTGAGGTTTCTCTCTTCTTCTTCTTCTTCTTCCTCCTTCTCCTCTTTCTCTCTCATATATTCGCTTAACATGAAACGCTACTCTTAACGCTCAAATGGTTCTCTATCCGTTTGGTC…	22419294	22421378	2085	forward
	Bras_T00857	exon	CACATTCAAGAAGAAGGCTCCTAATGCCATTAAGGAGATCAGGAAGTTTGCCCAGAAGGCAATGGGAACAAATGATGTCAGGGTGGATGTGAAGCTGAACAAGCAAATCTGGAGCAGAGGGATCAGGAGTGTCCCAAGAAGGATCAGGGTTCGCATTGCTCGCAAGAGGAATGATGATGAAGATGCAAAGGAAGAGCTGTATTCCCTTGTGACTGTCGCAGAGATCCCAGCTGAAGGACTTAAGGGGTTGGGCACCAAGGTCATTGAAGAGGATGATTAGTTTTTTAATGTCTGTTTCAACTAAGCTACTCTCAGTAAGCGGAAAAGAATTATATTAAGCTTTTTGGCAAAACCTTCAGTGTTATGAGAACAAAAGACTTGTTTTTGTTGTTTCAGGAG…	22420974	22421378	405	forward
	Bras_T00857	exon	GAATGGAGTTAGAGATGGACG	22420321	22420341	21	forward
	Bras_T00857	exon	GTACAGTTGAAGAAGAGGAGAGTGTGAAAATGGTTGAGAAGACAAAGGGACGAAAGGAGGAGGTGGTGACCAGAGAGTTCACCATCAATCTCCACAAGCGCCTTCATGGCTG	22419820	22419931	112	forward
	Bras_T00857	exon	CACAAACAAGATACGGTTCCAATAATCGGACCAAGGCAACGAATAGGTATTGATAGATATAGTTAGGGTTTTAGGAATTATCTTGGCCAACTATAAAGGTGTCGTATGAGAGAAATAGAGGACGGCGTCGTTCATGATATTAAAAAGCGACGTGTCGTAGGACTAAGCAACCCGAGTTTGATGGACGCTTATAAAGGTGTGTAAACTAGGGTTTAGTGTCTCTTCTTTAGTTCATCTTCCAGCGCCTCTCTTCTGCCTCTCTCATTCTGCATCGCTTCAAGCCTTGAG	22419294	22419581	288	forward
	Bras_T00857	CDS	ATGGTTGAGAAGACAAAGGGACGAAAGGAGGAGGTGGTGACCAGAGAGTTCACCATCAATCTCCACAAGCGCCTTCATGGCTGGAATGGAGTTAGAGATGGACGCACATTCAAGAAGAAGGCTCCTAATGCCATTAAGGAGATCAGGAAGTTTGCCCAGAAGGCAATGGGAACAAATGATGTCAGGGTGGATGTGAAGCTGAACAAGCAAATCTGGAGCAGAGGGATCAGGAGTGTCCCAAGAAGGATCAGGGTTCGCATTGCTCGCAAGAGGAATGATGATGAAGATGCAAAGGAAGAGCTGTATTCCCTTGTGACTGTCGCAGAGATCCCAGCTGAAGGACTTAAGGGGTTGGGCACCAAGGTCATTGAAGAGGATGATTAG	22419849	22421253	384	forward
	Bras_T00858	mRNA	GTTTTGAATTCGAGAAAAAAAAATATAGTTAATTCTTTGTCAAAAAGTAACTGAAATCTGAAGCGTATACAATCCAATTCCCAATTTTTAACGGAGAGACAGACAGTGATGGATTTGCTTCCAGCAGAGAATTCAATCATGGTAAAGAAAACTGGGTTCAGGTCACTGAAGCTCGTGAACATAGACATGGACCAAGTTCTGGGAGATAAACCCGTTGGAGTTGACTATGGCAGGCTTGATAATGGTCTATCTTACTATGTTCGTTGCAATTCTAAGCCCAAAATGAGAGCAGCCCTCGCCCTTGCTGTTAAAGTCGGGTATATAATGCTTTCTCTACTTCTTTTTGTTCATAATTCAATTGAATTTGGTTTCTTTTCATTGTATTGGCTCTGCATATTT…	22411851	22418987	7137	forward
	Bras_T00858	exon	GTTTTGAATTCGAGAAAAAAAAATATAGTTAATTCTTTGTCAAAAAGTAACTGAAATCTGAAGCGTATACAATCCAATTCCCAATTTTTAACGGAGAGACAGACAGTGATGGATTTGCTTCCAGCAGAGAATTCAATCATGGTAAAGAAAACTGGGTTCAGGTCACTGAAGCTCGTGAACATAGACATGGACCAAGTTCTGGGAGATAAACCCGTTGGAGTTGACTATGGCAGGCTTGATAATGGTCTATCTTACTATGTTCGTTGCAATTCTAAGCCCAAAATGAGAGCAGCCCTCGCCCTTGCTGTTAAAGTCGG	22411851	22412167	317	forward
	Bras_T00858	exon	TATGCTGAGCGTTTACCTATTGGATTAGAGAAGGTAATTCGCACTGTTTCTCCTGAGACTGTGAAGCAATTTTATCAGAAGTGGTACCATTTAAGCAATATGGCAGTCATAGCTGTAGGAGATTTCCCTGATACAGAG	22413376	22413513	138	forward
	Bras_T00858	exon	AGTGTAGTTGAGTTGATAAAGAAGCAATTTGGACATAAAAGTTCTGCACCTGAACCTCCAATTATACCAACATATCAAGTTCCATCTCATGAAGAGCCACGTTTTTCATGTTTTATTGAATCTGAGGCAACTGGG	22413602	22413736	135	forward
	Bras_T00858	exon	ATCAGTTTTGGAAGAGGAGGTCGAACGAGGAGTTGCCCACATAGTTGAGCATCTTGCATTCAGTGCTACTCAGAAGTACACAAATCATGATATAGTCAGATTTCTTGAAAGTATTGGTGCAGAATTTGGCGCTTGTCAGAATGCAGTGACATCTGCTGATGACACTGTTTACGAATTATTTGTTCCTGTTGACAAGCTTGAACTATTATCTGAGGCCATTTCTGTCTTGGCGGAATTCAGTTCTGAG	22412569	22412815	247	forward
	Bras_T00858	exon	ATTCGTGTCTCAAAAGATGATTTAGAAAGAGAAAGAGGTGCTGTTATGGAAGAGTACAGAGGGAATCGGAATGCTACTGGAAGGATGCAGGATGCACATTGGCTTTTGATGATGGCCGGTTCAAAG	22412889	22413014	126	forward
	Bras_T00858	exon	CATTTTCTCCGTAATGAGCCTGTTATTGGGATTGAGTATGAGGCTCAACTCCAGAAGACCCTTCTACCTT	22414427	22414496	70	forward
	Bras_T00858	exon	ATATAACAGCAGCAGAGATATCCAAATATGCCGAGAAGTTACGAACATCATGCAGCTGTGTCATTAAGACAATTGAACCACGAGCTTCTGCAATAGTAGATGATCTGAAAAATGTTGTATCTAAAATCAGTTCCCTTGAGGAAGAAAGAATCATTTCTCCATGGGATGACGAACATATTCCAGAAGAAATTGTTAGTACAAAACCTAATCCAGG	22414582	22414795	214	forward
	Bras_T00858	exon	TCTGCAGTGATTATTAGCTATAAGACTCCAGCTGGTGAGCTGAATACAGTGAGGGATTATAGGGATTTACTGGCAGAATCAATGTTCCTTTATGCCCTAAACCAGAGGTTCTTTAAACTAGCTCGTAGAAAGGATCCACCCTTTTTCTCATGCTCAACTTCTGCAGATGTTCTG	22413856	22414029	174	forward
	Bras_T00858	exon	GTTGCCAGGGTACGGCTACATGGGTTTTCAGAACGGGAAGTGTCTATTGTTCGAGCATTACTGATGTCAGAGATTGAATCTGCCTATTTGGAACGCGATCAAATGCAGTCAACTAGCTTGCGAGATGAATATTTACAA	22414194	22414331	138	forward
	Bras_T00858	exon	ATTCAAGAGGAAGGTCGGTTAAAAGTTAGACAATCTCTGACCCCAAGAACAGCGCAGTTAGCATTACAAAGCATACTACCTTATCCTTGCAAAAAACAGTACAGTGTAGTGATCTTAATGCCCCGTACTTCTCGCTTTACCAGTTTTGGAAGAGATGCTAAG	22418263	22418424	162	forward
	Bras_T00858	exon	ATTATAGCTGGCCTTGCTGGTCTCGCAGTTTTGGGTCTTAGTTTGTGGAGACGTTCACGAAGTGCACTAAAATCGTAGGTGACATTTACATAGCAGAGCTCTAGATACAAAGGAAGTGTGAAGGTTCCTGTTACAAATTAGGACGGAGATTCTTTCCATCTCTAAACTGTGGAGGAGGTCCATATAAGCTTTGATAGTAGCATGAATTTCTGTAGAACCAGAAATAATGCAGAAGGGTAAGATGGAAAAAATACACAATTCTATTTGGCCCCCATTGGAGGCTTGTAACATTGGTATTTATTTTCTTTGTAGCTCCATAAAATGTAGTATTATTTCTTCAGTAATATTTTTGGGAACAGAAATTTTGCGACAGTGGTTAGAAAAGTTGATTTTCAATTT…	22418520	22418987	468	forward
	Bras_T00858	exon	GTTATCTTTACAGGGTTCTCATATGGGGGTTTATCCGAACTTCTTGAAAGTGAGTACTTTTCTTGCTCGATGGGGCCAACTATTGCAGGAGAAATTGGTGTATATGGTTATAGACCTTCAGTTCTTATGGATATGCTTGCGGGTAAGAGGGCCGAAGTCAGCACAAAGCTTGGAGCATACACGAGAACCTTTGCTGGTGATTGTTCACCCTCAGACTTAGAAACTGCCTTGCAG	22415831	22416064	234	forward
	Bras_T00858	exon	CTTGTGTATCAACTATTTACCACAAATGTAACACCAGGAGACGAAGATGTCAAAATAGTGATGCAAATGGCAGAAGAAATGGTCCGTAATCAAGACAGGGATCCTTATACTGCATTTGCGAATCGTGTGAAGGAGCTAAACTATGGGAACTCCTATTTCTTTAGG	22416279	22416443	165	forward
	Bras_T00858	exon	GAATATTGTGCAGCAATGTGAATATTCAAATATTGGAGCTACTGAACTAATTCTATCAAATGGCTTGAGAGTTTGCTATAAGAGTACAGACTTTCTCGATGACCAG	22415048	22415153	106	forward
	Bras_T00858	exon	AGAAGTGGTTCGCAGCCCTATGGTGGAAGAACAATGTTCAGTCCAGCTTTGCTTCCCTGTGGAGCTGAATAACGGAACTATG	22417167	22417248	82	forward
	Bras_T00858	exon	GTAGAAGATATTCACGTTGTTGGTTTCCTGAGCAAACTTCTTGAAACGAAAATAATGCAAGTTCTCCGGTTCAAGCATGGACAG	22417365	22417448	84	forward
	Bras_T00858	exon	CCTACTAGGATAACTGATCTTCAGAAAGTTGATCCACTGAAAGCTTGTGAATATTTCAACAAATGTTTCAAGGATCCATCAACCTTTTCTATTGTGATTGTTGGGAATATTGATCCCTCTATAGCACTTCCTCTAATATTGCAGTATTTG	22416532	22416681	150	forward
	Bras_T00858	exon	GGCGGAATACCAAAGCCTCCTGAACCACTCATGCAATATAACCGCGATGACCTCACAGGACTGCCATTCACGTTTCCTAGAACCATAATAAG	22416757	22416848	92	forward
	Bras_T00858	exon	GAGAATTACTACTGGCTGGAGAGGATTTTACACAGCTACCAGTCAAGGATCTACTCTGGTGATGTTGGCACTTGTTTTGAG	22417990	22418070	81	forward
	Bras_T00858	exon	ATCTACACTGTAGGTGTTTCAGTATTTCTTGGTGGTAATAAGCCTTCCAGAACTGCTAATGTTCGTGGTGATATAAGCATAAATTTTTCTTGTGATCCAGAAATTTCCTCGAAGCTG	22417525	22417641	117	forward
	Bras_T00858	exon	GTCGATCTTACTTTGGATGAAATATTACGTCTTCAAGAGGAAGGGCCTTCGGCTGAGGATGTCTCAACCATCCTTGAAATTGAACAAAGAGCCCATGAAAATGGGATTCAG	22417729	22417839	111	forward
	Bras_T00858	CDS	ATGGATTTGCTTCCAGCAGAGAATTCAATCATGGTAAAGAAAACTGGGTTCAGGTCACTGAAGCTCGTGAACATAGACATGGACCAAGTTCTGGGAGATAAACCCGTTGGAGTTGACTATGGCAGGCTTGATAATGGTCTATCTTACTATGTTCGTTGCAATTCTAAGCCCAAAATGAGAGCAGCCCTCGCCCTTGCTGTTAAAGTCGGATCAGTTTTGGAAGAGGAGGTCGAACGAGGAGTTGCCCACATAGTTGAGCATCTTGCATTCAGTGCTACTCAGAAGTACACAAATCATGATATAGTCAGATTTCTTGAAAGTATTGGTGCAGAATTTGGCGCTTGTCAGAATGCAGTGACATCTGCTGATGACACTGTTTACGAATTATTTGTTCCTGTT…	22411959	22418597	2913	forward
	Bras_T00859	mRNA	ATGGTTATCCTACACACATGCGCACGGTTTCTTCAAAGTCCCTGCTTTCCCTTATCCTCATTTTCCCGCCAGGAAAACTGCTCACCGCCATTTTGGGCCGTTAGAGTTCCGTTTCAGAGCTTTTGTGGTCAGCCCAAGACCTGTATAATTGTTGCTAAAGCGGGTCGGGGCCTAAAGTTGAAGACCCAGAAAGAGAATGAAGGAGAAGAAGTTGGTTATGGTGATGATGAAGAGGATGAAGCTGATGATGGATTTTCGAGTAGGAGTGGGTTTGTGGGGAGAGGAGAAGGCAAGGAATTTGATCGAGACCCCGAGTTTGCTGAAATTATGGGTGCTTGTCTTGATGACCCACAAAAGGCTAGGTCCAAGGTGAGCCCTTTTTTTTTGCACTATTGGAAT…	22408930	22411267	2338	reverse
	Bras_T00859	exon	ATGGTTATCCTACACACATGCGCACGGTTTCTTCAAAGTCCCTGCTTTCCCTTATCCTCATTTTCCCGCCAGGAAAACTGCTCACCGCCATTTTGGGCCGTTAGAGTTCCGTTTCAGAGCTTTTGTGGTCAGCCCAAGACCTGTATAATTGTTGCTAAAGCGGGTCGGGGCCTAAAGTTGAAGACCCAGAAAGAGAATGAAGGAGAAGAAGTTGGTTATGGTGATGATGAAGAGGATGAAGCTGATGATGGATTTTCGAGTAGGAGTGGGTTTGTGGGGAGAGGAGAAGGCAAGGAATTTGATCGAGACCCCGAGTTTGCTGAAATTATGGGTGCTTGTCTTGATGACCCACAAAAGGCTAGGTCCAAG	22410899	22411267	369	reverse
	Bras_T00859	exon	GGTGGATATTGGTACTAAAGAACCACTGATACTGGATGTTCTCATAAATGCATTGACTCAGATAAGCTCCGA	22409299	22409370	72	reverse
	Bras_T00859	exon	CTTTGTTGGAATCAAGCAGGTGGTGTTTGGTGGATCTGAATTTGAACACTGGAAGGAGAACATGACTTCAGAGGAAGCGGGCTATACTGTTCACAAGATTTAG	22408930	22409032	103	reverse
	Bras_T00859	exon	ACTATTCGATCATGGCACATTATTGGACGCTTGGGTGGATGCAATTCCATGAATATGCAA	22409821	22409880	60	reverse
	Bras_T00859	exon	TTGTCACAATCTCCTTTGGATAAACGACCAAGCTATGATGCCATTCAGGGAGCAAATGTGACACCAACTACATTTTACAATATTGGTGATCTTGAGATTCAAGACAACTTGGGACGTGTTTG	22409516	22409637	122	reverse
	Bras_T00859	exon	ATGGAAGAGAGGTTGAGGAAGAAAAGGAACAAGATATTGCACACAAAATCTGGTTCAGGGGAACCCATGAAAGTGGTATTCAACGA	22410617	22410702	86	reverse
	Bras_T00859	exon	CTTTGGTTTCTCAAATTCGTATATATGGCTCGAGTTCTACAACACTCCATTGGAACAGGATGTTTCCTTAATTTCTGAT	22409961	22410039	79	reverse
	Bras_T00859	CDS	ATGGTTATCCTACACACATGCGCACGGTTTCTTCAAAGTCCCTGCTTTCCCTTATCCTCATTTTCCCGCCAGGAAAACTGCTCACCGCCATTTTGGGCCGTTAGAGTTCCGTTTCAGAGCTTTTGTGGTCAGCCCAAGACCTGTATAATTGTTGCTAAAGCGGGTCGGGGCCTAAAGTTGAAGACCCAGAAAGAGAATGAAGGAGAAGAAGTTGGTTATGGTGATGATGAAGAGGATGAAGCTGATGATGGATTTTCGAGTAGGAGTGGGTTTGTGGGGAGAGGAGAAGGCAAGGAATTTGATCGAGACCCCGAGTTTGCTGAAATTATGGGTGCTTGTCTTGATGACCCACAAAAGGCTAGGTCCAAGATGGAAGAGAGGTTGAGGAAGAAAAGGAAC…	22408930	22411267	891	reverse
	Bras_T00860	mRNA	AGAAAAAGAGCACAAAAAGAAGGTGGAAAAGGGGGCGTTCCGAGAATCGAACTCGGGACCTCTCGCACCCAAAGCGAGAATCATACCACTAGACCAAACGCCCGGTGATATTTATTGTGGTCATTTATTACACTAATAGAATTAATTTCATATTCTTGTTAAGTTTAAGTGTCTAGGGTTTGTAATTAATCGAAGTAGCGAACCATATAAATAAGAGGACCCAACTCATAAACCGGAGCCTCCACAACTCTCTTTGCGGGAAACTCACTGCAGAAGTAAGCGTTCTAAGTTCTCTCATGCGCCGACTTGATTTACTTTACCAAATCAAAATCTGATTAGTCTTGTATTTATCTGATCCCTTTGTTTCGGTGATACAGCTAGCTAGGCTCCAATGGCGAC…	22402067	22408993	6927	forward
	Bras_T00860	exon	GTGCCAGTCCAATCGATGTTTTGGATCCAAGTTGGGAGTTGTATCTCCTGGTCGAGAAGAAAACAGATCAGCAGGGGGACATCTACAATACATTGCTTGGATTTACAGCTCTGTATCGTTTTTACCATTATCCTGACAGTTCTCGGTTGCGACTTAGCCAG	22407353	22407513	161	forward
	Bras_T00860	exon	ATCCTGGTATTGCCTCCTTACCAGCATAAGGGTTATGGACGGCACCTTCTAGAGGTTCTTAATGGTGTTGCAGTATCTGAAAACGTCTATGACTTCACAGTTGAAGAACCATTGGACTACTTCCAACATGTACGCACTTGTGTTGACATACTACGCCTTCAGAAGTTGGATTCAGTTCAGGATGCAGCTAATTTAGCTGTTTCACAACTGACACGAGGAAAATTGTCAAAGAAGGCAAACATCCCTAGACTAATGCCACCCACAAGAGTCATTGAGGATGTGCGGAAAAGCTTGAAAATTAACAAGAAACAATTTCTTCAGTGTTGGGAGGTTTTCATCTATCTTGGCCTTGATCCGGTGGACAAGTACATGGAGGATTTTGTGAGCATTGTCTCTAAT…	22407652	22408993	1342	forward
	Bras_T00860	exon	ATCCATTATCTCAAATGGAGAGGTGTTGCAGCAGATGGCCTCATCCACTTCTGATGTGGAG	22407014	22407074	61	forward
	Bras_T00860	exon	GTTGTTCGCATGGTTGTGGGAAAGACAGCTGCTGGACCCCTTTACAGTCGCTTGATTCCTCTTGTTTTTCTTCTTGTTGATG	22407163	22407244	82	forward
	Bras_T00860	exon	GGAGGCAAAGGGATCACAGATTTGAAATCAGCTCTTCAG	22406718	22406756	39	forward
	Bras_T00860	exon	AAAATCTTTGGAGAGACCCTTGTTGAGAGTGAAGAGGAGTTCATTCAAACCTTTTCAACTCAGAGAAATTTTATTAG	22406839	22406915	77	forward
	Bras_T00860	exon	ATTACCATATGGGTTAGCAGTATATCCTTTCATGCATATGCTGATATTGCATTTGAGAGCACAGCTGAT	22406528	22406596	69	forward
	Bras_T00860	exon	ATTCTGGAGTGGAGGCCAAAGATTGCATCAAGATTTATCTGG	22405353	22405394	42	forward
	Bras_T00860	exon	TTTCTAGCAAAGAAGAAGTGGGTGCTTCAAACAGCTTTTGTATAGATCCAGTTGACTTGAATAACTTTTTTGAGGAAGATGGGAAGATATATGGTTACAAAGGATTGAAG	22406280	22406389	110	forward
	Bras_T00860	exon	GTGGTTGATAACTTTTACAGACCTGATTTGAAGAAAGCAGCCCTTGCCAGGCTCAGTGTAGTTCACAGGAGTCTCAAGGTCTCAAAATCTGGTGTGAAGAAGAGGAATAGGCAGGCTGTTAGGACCCCT	22404000	22404128	129	forward
	Bras_T00860	exon	TCTACTTTTCCCGCCTCTCCCCCTCTCATTTCCCGCTCCGAAAACCCTAACCGGAAAATGGGCCAGAAGAAAGGACCCGCCGACGATACTATCGAGCCTAAGAAACGACGCCGCGTCGGCTTCTCCAGTGTTG	22405061	22405193	133	forward
	Bras_T00860	exon	CTAGCTAGGCTCCAATGGCGACGGTTCCAGGCCAGTTGATCTGGGAGATTGTGAAGAAGAACAACTCCTTCCTGGTGAAGCAGTTCGGTCGAAGCCACGCCGGCGTTCGATTCAGCAAGGAGCCAAACAACCTCTACAACCTCCACTCCTACAAGCATTCCG	22402444	22402605	162	forward
	Bras_T00860	exon	GTTTGGCGAACAAGAAGACTGTGACTATTCAGGCCGGAGACAAAGACCAGTCTGTGGTGCTCGCCACCTCCAAGACCAAGAAGCAGAACAAGCCCGCCAGTTTGCTTCACAAGTCTGTCATGAGGAAGGAGTTCCCCCGCATGGCCAAGGCTGTTACCAATCAG	22402677	22402840	164	forward
	Bras_T00860	exon	AGAAAAAGAGCACAAAAAGAAGGTGGAAAAGGGGGCGTTCCGAGAATCGAACTCGGGACCTCTCGCACCCAAAGCGAGAATCATACCACTAGACCAAACGCCCGGTGATATTTATTGTGGTCATTTATTACACTAATAGAATTAATTTCATATTCTTGTTAAGTTTAAGTGTCTAGGGTTTGTAATTAATCGAAGTAGCGAACCATATAAATAAGAGGACCCAACTCATAAACCGGAGCCTCCACAACTCTCTTTGCGGGAAACTCACTGCAGAA	22402067	22402341	275	forward
	Bras_T00860	CDS	ATGGCGACGGTTCCAGGCCAGTTGATCTGGGAGATTGTGAAGAAGAACAACTCCTTCCTGGTGAAGCAGTTCGGTCGAAGCCACGCCGGCGTTCGATTCAGCAAGGAGCCAAACAACCTCTACAACCTCCACTCCTACAAGCATTCCGGTTTGGCGAACAAGAAGACTGTGACTATTCAGGCCGGAGACAAAGACCAGTCTGTGGTGCTCGCCACCTCCAAGACCAAGAAGCAGAACAAGCCCGCCAGTTTGCTTCACAAGTCTGTCATGAGGAAGGAGTTCCCCCGCATGGCCAAGGCTGTTACCAATCAGGTGGTTGATAACTTTTACAGACCTGATTTGAAGAAAGCAGCCCTTGCCAGGCTCAGTGTAGTTCACAGGAGTCTCAAGGTCTCAAAA…	22402458	22408314	1878	forward
	Bras_T00861	mRNA	ATGTGTCAATACTCAATAGTGGTTGGTGGTGAGTACTCGGATCCTCTCCTCTTTGAGTTCTTCCCAGTTCCCACTGCGATAGCTGCAAATTTAAGCTCAGACTGGTCGTTTAGTCTCCACTCGGTCATATCATCTTCTTCTTCGTACTGGTACATTTCTCTCACTTTCACAATCGAAACTTTATATAGGCATGAAGTTTCGGACTGCAATTTTTTTTTTCTTCTTGTTTTAGATAGGGAAGAAATGAAAAATACCCAAGATTGTAACTTTATGATTAGTAGTAAAGAATTGGGAGACTTGGGAGTTGGGATCAAAATGGGTTATATGTATTCTGATTTTCTCTGTTCATGGAATTATTTGATTGAAACTTTGTGATTATTGTTTAGGCGTCTGTTTCTG…	22397681	22400380	2700	forward
	Bras_T00861	exon	GGAAGAAATGAAAAATACCCAAGATTGTAACTTTATGATTAGTAGTAAAGAATTGGGAGACTTGGGAGTTGGGATCAAAATGGGTTATAT	22397917	22398006	90	forward
	Bras_T00861	exon	TATTTATGAAGACAGCATAATCCGCACCATTGCGCATCATATTCGCATTGCAAATGTGATGTTTGGGCAGGCCTCCTCCGAGGATGATCATTCCAGTCTTCCTCGGACCTGCATGGACAGCTTCACCATTCATGGCCCTAATATCTGTTCAAAGGGCATGCTATTTCGTGAGTTCATTTCTCGAGCTGCTAATTATCAGCTGCAGTGA	22400173	22400380	208	forward
	Bras_T00861	exon	ATGTGTCAATACTCAATAGTGGTTGGTGGTGAGTACTCGGATCCTCTCCTCTTTGAGTTCTTCCCAGTTCCCACTGCGATAGCTGCAAATTTAAGCTCAGACTGGTCGTTTAGTCTCCACTCGGTCATATCATCTTCTTCTTCGTACTG	22397681	22397829	149	forward
	Bras_T00861	CDS	ATGTGTCAATACTCAATAGTGGTTGGTGGTGAGTACTCGGATCCTCTCCTCTTTGAGTTCTTCCCAGTTCCCACTGCGATAGCTGCAAATTTAAGCTCAGACTGGTCGTTTAGTCTCCACTCGGTCATATCATCTTCTTCTTCGTACTGGGAAGAAATGAAAAATACCCAAGATTGTAACTTTATGATTAGTAGTAAAGAATTGGGAGACTTGGGAGTTGGGATCAAAATGGGTTATATTATTTATGAAGACAGCATAATCCGCACCATTGCGCATCATATTCGCATTGCAAATGTGATGTTTGGGCAGGCCTCCTCCGAGGATGATCATTCCAGTCTTCCTCGGACCTGCATGGACAGCTTCACCATTCATGGCCCTAATATCTGTTCAAAGGGCATG…	22397681	22400380	447	forward
	Bras_T00862	mRNA	CTCATTTACACACACAAAAAATAGTGAGCAGTGAGACACCTCAATTTTGTGTACACAGTGAGAGCAAGCGAGTGGAGCAGTCCGAAAATTTCACCTGCATTGTTCGTAAAAACCCTAAAGGTAAGAGCTTTCATTTCACTGCTCTCTCAAAAGCCAACATTTTGACGATCAGGGGTTTAGGGTTCTACCTACACTCTGGTCAAGCGCACCGCATAGCTCTTGTGTTTCTCTTATGGTTTTCTGTTAATAGTTTGATGATCAAAATTGGAAATTTCTGGGTTTAAGTTTGAATATATTTATTTGTTTTTATAAATAAGAAATGTTTCTGGAGGGGCTTTGTTTCTCAAAAAGTTTGTTAGCTTGGATGGGTTTTTTGGTACTGGGTTGACTCTAAATAGG…	22384259	22391494	7236	forward
	Bras_T00862	exon	CTCATTTACACACACAAAAAATAGTGAGCAGTGAGACACCTCAATTTTGTGTACACAGTGAGAGCAAGCGAGTGGAGCAGTCCGAAAATTTCACCTGCATTGTTCGTAAAAACCCTAAAG	22384259	22384378	120	forward
	Bras_T00862	exon	TACCAAATGAGGAAAAAAATTTGAACAAGAATAATAAACCACCAAAATGGGAAAAATTTACCTTCCAAGATTTTCTCGACAAGGGAATAATCGAGCTCATTGGTGCAGAAGAAGAAGAGGATTGCCATACAGCATGGGCCATTAAATATCTATTTATGGAAGAACAGGGGAAGTCAGTTGTCAAGTACACACACTGCGAACTGGACATGTCATATTTGTTAGGTTTAAGCTGTGGTGTCATCCCCTTTGCAAATCATGATCATGCAAGGAGGGTGCTGTACCAGTCTCAGAAGCACTCTCAGCAGGCCATTGGTTTTTCTACTACAAATCCTAATCTCAGAGTGGATACTCTGTCTCACAACCTACACTACCCCCAGAGGCCGCTTTTTCGTACAATGA…	22388761	22389644	884	forward
	Bras_T00862	exon	GCATCCTTCTCACTGGGGTAAGGTTTGCTTTCTCTCAACCCCGGATGGTGAGAACTGTGGACTTGTAAAAAATTTGGCTACCACTGCACTTGTAAGTACAAACATATTGGAGCCCATATTACCCAAATTGTTCCCATGTGGCATGGAGGCGTTGGTAGATGATACTTCTACTTCACTGGATGGGAAGGATAAGGTTTTTCTGAATG	22387826	22388031	206	forward
	Bras_T00862	exon	ACATTTATTGCACAAGAACAGAGCTGTCTGAAGAGACTTTTGATTACAAATAATCAGGGTCTCACAGTAGCATACAGGTCAGAGGTCAAGCGGCACAGGCTTATAATTAGATTATCCGGGATCTCAAAACTTGAAAATATTGAAGGAGTGGAGAAAGTCCTGTCAGTATACTTTATGTCAACAGAAATCCCTGTTTGGATTTGGTTTTTTGCCCTTGGGGTTAGTTCGGACAAAGAAGTTATTGATCTGATTGATTATGGCAAAGAAGATGCAAGCATTTCAAACATACTGTTTGCCTCAATTCGTGATGCTGATGAGCGAAAAGATGACTTTCGTAGGGGGAAGAGTGCTCTGAGATATGTTGATGAAGCGATAAAGAATACAACATTTCCACCTGGG…	22386634	22387517	884	forward
	Bras_T00862	exon	GTATATACTCAAAACCTTGTCAAAAGTGACAAGTTTAAAACTGGAAAAGAGCAATATCTGGACAAGCAGAATGTAAAAACAGAAAGCAGGGACGTCATAATTGGTAGGGTCCCTGTAATGGTGAAATCTGACTTGTGTTGGATGAAAGAAGTCGAGAGAGGTGACTGTGAGTTTGACCAGGGAGGCTACTTTATAATCAAGGGTGCGGAGAAG	22386203	22386415	213	forward
	Bras_T00862	exon	ATATTGAATCCAATGGGAGCGTCATCAGATGCCAAGGGAGAAATAGGTATGAGTAGCAAGGGAAAAGGCTTTTCCAATGGGAATATTGATATCATGGATATTGATGATGATGATGATGAAGAACTTGATGATACAACTAGCATACATGATCTGGGAGAAGTGAATCTGAAGGATTTCTGTAAGGAGGCATCAATTTCATTCTTCAATGAGTATGGCCTTATTAGTCACCAAATAAACTCATACAATGACTTTGTTGAGAATGGTATACAAAGGGTCTTTGATTCTTTCGGTGAGATTCTAGTTGAGCCTGGGTATGACCCGTCAAAGAAGGGGGATGCTGACTGGCGATTTGCTTCTGTGAGGTTTGGGAAGGTTACCCTTAATCGACCATGTTTTTGG…	22385362	22385862	501	forward
	Bras_T00862	exon	GGCTGGATTCTCTAGATGGGGAAATGAGAGAGTGTACAATGGACGAACTGGTGAAATGGTTCGCCAACTGATATTTATGGGCCCAACATTCTATCAGCGGCTGATTCACATGTCTGAAGACAAAGTGAAGTTTAGGAACACTGGGCCAGTTCATCCTCTCACCCGGCAGCCAGTGGCAGACAGGAAGCGATTTGGTGGCATAAAGTTCGGTGAGATGGAGCGCGACTGCCTTATAGCCCATGGAGCATCAGCCAACTTGCATGAGCGCCTGTTCACTCTCAGCGACTCCTCCCTGATGAACGTTTGCCAGAACTGCCAGAATGCAGCAAACGTGATAGAGCGCAAAGTCACTGGTGGCCGCAAAATCAGGGGTCCCTATTGCCGGGTCTGTGATTCTGC…	22390993	22391494	502	forward
	Bras_T00862	exon	GTTCGTTCTCCTTCTCTTGGAGACAAGTTCTCAAGCATGCATGGGCAAAAGGGTGTCCTGGGTTTTTTAGAGTCTCAAGAGAACTTCCCTTTCACAATACAGGGGATAGTTCCAGATATTGTAATTAATCCACATGCATTTCCTTCAAGACAAACTCCTGGTCAACTCCTAGAGGCCGCTTTAGGGAAGGGGATTGCCTGCGGTGGTTCAGAGAGATACGCCACCCCTTTCTCTACTCTCTCTGTTGATGACATCACAGACCAGCTGCATAG	22389932	22390203	272	forward
	Bras_T00862	CDS	ATGGGAGCGTCATCAGATGCCAAGGGAGAAATAGGTATGAGTAGCAAGGGAAAAGGCTTTTCCAATGGGAATATTGATATCATGGATATTGATGATGATGATGATGAAGAACTTGATGATACAACTAGCATACATGATCTGGGAGAAGTGAATCTGAAGGATTTCTGTAAGGAGGCATCAATTTCATTCTTCAATGAGTATGGCCTTATTAGTCACCAAATAAACTCATACAATGACTTTGTTGAGAATGGTATACAAAGGGTCTTTGATTCTTTCGGTGAGATTCTAGTTGAGCCTGGGTATGACCCGTCAAAGAAGGGGGATGCTGACTGGCGATTTGCTTCTGTGAGGTTTGGGAAGGTTACCCTTAATCGACCATGTTTTTGGGGAGGTTCTGAC…	22385374	22391494	3450	forward
	Bras_T00863	mRNA	CACAAAGTTGCAAAGTGTCAAAGTCCGTTCAGTTATTGATTTTTCCCTGCACCTATCCGCACCTGAATTCATTTTCTCATTCCCGTGTGATTAAAGAGAAAAGTCTTCTCTTTGTAATCAATTTCCCGGAAATTTCAGTTGGATTTCCTTTTCCTTCGTCTCCAAGAGTTTATACTTATTTTCCTTATTCATACACCAAATTATTTTTATTATTATCTCACACGCTTTGATACAATCAAGACCCCCATCTTGATTATTTCCCCTCATAAAGTTCAAAGCTTTGCTTTCGAAGAATCACAATTTTGATCGACCATGCTTCACAGGAGCTTCAAGCCCGCCAAGTGGTAATTTTCTTTTTCTCGTTTTTTTTTTTTCGAGAATCGTAGATAAAGATTTGTG…	22369922	22374879	4958	forward
	Bras_T00863	exon	TTAATCGAGAAATTATCTACCAAATCACCTGATGGCCCTACCAAGATGAAATTTTTGGCTGCAATTGCAGAGGAACATAATGTCAAATGGGATCCTGAGGCATTTGAAGAGAAGCCTCCTGAGGACCTGTTG	22371338	22371469	132	forward
	Bras_T00863	exon	AATGGACCAAATACTTTTGGCATGGCCAGTCAAGTTCAGCTGGATACTGCTCCACCTCCACCTAATCATGATGTCAGGGGACCTCCTAATGTCCAAGTTCCGCCTAATAGCATGGCCAGTAAAGCTCATGTGGAACCTCCCCGTGGTCCAACTCCACTTGATCAACCTCCTAATGTTCAAGTTCCACACAGAAATTATGAGAATCATGATGGACCCATGAACTTTAATGAGCAGAATGCAAGATCATCACCTCGCTTCCAGGATTCTGCTTCTACAGATGTTTCTGCGAACAAAGCAACTACATCTGGCAAATTTCATCCAGAAGAGAGATCTTCAG	22371603	22371939	337	forward
	Bras_T00863	exon	GAACTAGAAGTGATAGGATGGAAATGCATGCATTTCCTGGGGATGGACATGCTTCTGGTAGGCAGAACTATAATATGCAATTTAAGGATGCTGCCTCTGCAGCACAGGCAGCTGCTGAATCAGCAGAGCAAGCAAGCATGGCAGCCAGAGCAGCTGCAGAGCTCTCGAGGCAATATTCGTCAGAAATACGCAATAAAAGTAACCAGTCAGCCTCCGCAACAACTAATACATCTTCCATTAACAATAACCATTTGGTGAATAGTCTCAATATGGCAGACCGACATCCTCAAAAGAAGTCACCTAAACATGAAAGGCATAACATTTTAAATGAAGTGAGCATGAAGAGACAGTCTGGTAATTCTGAGGATATGCATGCAAGTGAGATGCAAGCTGGTATCA…	22372046	22374879	2834	forward
	Bras_T00863	exon	AAACTGCCCAATTGATCTGAAGGAAGCAGTATCAAGTGTAATGTTTGCATCTCCGAGATGTGCGGATGTACCAGAACTCATGGATATCCGCAAACATTTCACAGCAAAATATGGAAAGGAGTTTGCCTCTGCAGCTGTTGAACTGCGCCCGGATAGTGGTGTAAGCCGCATG	22371023	22371194	172	forward
	Bras_T00863	exon	CAAAACGGCATTGAAGCTTGCCGTTTCGCGGATAAAGCTGTTGAAGAATAAGAAAGACGCGCAGGTGAAGCAGATAAAGAGGGAATTGGCCCAATTGATTGAGAGTGGTCAGTACCGGACTGCTAGAATTCGG	22370395	22370527	133	forward
	Bras_T00863	exon	GTTGAACATGTGGTCAGGGAAGAGAAGTTAAGGGCAGCATATGAACTTATCGAGATATACTGTGAACTTATTGCAGCACGATTGGCTGTGGTTGAGTCACAAAA	22370696	22370799	104	forward
	Bras_T00863	exon	CACAAAGTTGCAAAGTGTCAAAGTCCGTTCAGTTATTGATTTTTCCCTGCACCTATCCGCACCTGAATTCATTTTCTCATTCCCGTGTGATTAAAGAGAAAAGTCTTCTCTTTGTAATCAATTTCCCGGAAATTTCAGTTGGATTTCCTTTTCCTTCGTCTCCAAGAGTTTATACTTATTTTCCTTATTCATACACCAAATTATTTTTATTATTATCTCACACGCTTTGATACAATCAAGACCCCCATCTTGATTATTTCCCCTCATAAAGTTCAAAGCTTTGCTTTCGAAGAATCACAATTTTGATCGACCATGCTTCACAGGAGCTTCAAGCCCGCCAAGTG	22369922	22370265	344	forward
	Bras_T00863	CDS	ATGCTTCACAGGAGCTTCAAGCCCGCCAAGTGCAAAACGGCATTGAAGCTTGCCGTTTCGCGGATAAAGCTGTTGAAGAATAAGAAAGACGCGCAGGTGAAGCAGATAAAGAGGGAATTGGCCCAATTGATTGAGAGTGGTCAGTACCGGACTGCTAGAATTCGGGTTGAACATGTGGTCAGGGAAGAGAAGTTAAGGGCAGCATATGAACTTATCGAGATATACTGTGAACTTATTGCAGCACGATTGGCTGTGGTTGAGTCACAAAAAAACTGCCCAATTGATCTGAAGGAAGCAGTATCAAGTGTAATGTTTGCATCTCCGAGATGTGCGGATGTACCAGAACTCATGGATATCCGCAAACATTTCACAGCAAAATATGGAAAGGAGTTTGCCTCT…	22370234	22374879	3744	forward
	Bras_T00864	mRNA	ATGGATGCCCTAGCAGAGACAGCCTTTGTAGCAGCAGAGACAAAGAAGGAAGAGAAGAACAAGAAGAGAGAGGAGAGGATCAAGGCACTTGAGGAGGAGAGAAAGAGGAAGAAAGACGAGGAAGAAAAGAAGAGGAGGGAGTTTCTCCTTAAGCAAGCAGTTGCATTGAGAAATCATCAATTTGGTCATAACAATAAACAACTTCCTGTTCCGAAAGCTCATGTCCAAGCGGCTCAAACTCCTCTTCCTGTTGCTTCCGCGAAGACCACCGTGCATCCTACTCTTGATGCTTGGGCAAAGGTGGTGCCAAATACTACTGCAGATGCCTCTATTAGTCGCCAGTCCCCAACTCCGGTAAAACCAGCTGCACCTCTTCCTGCTTCTTTGGCCAAGTCGCTG…	22366700	22369036	2337	reverse
	Bras_T00864	exon	GGTCAGCTGTTTACGTACATCTCAAGAACAACACTGCTCTAGATTCTAAAATAAGAATAGTAAAAGAGAAAGTATACAAGTCTATCAGAGCCGGGATACAAAATAAGATTATGAGTCTATCCTGCGCACTACAATCTGTCATGTTAAATGAGTTCCAATCCCATTCTTCGGCCTTGGAGAGTATTTGTTTTGGGGACAAG	22367264	22367463	200	reverse
	Bras_T00864	exon	ATGGATGCCCTAGCAGAGACAGCCTTTGTAGCAGCAGAGACAAAGAAGGAAGAGAAGAACAAGAAGAGAGAGGAGAGGATCAAGGCACTTGAGGAGGAGAGAAAGAGGAAGAAAGACGAGGAAGAAAAGAAGAGGAGGGAGTTTCTCCTTAAGCAAGCAGTTGCATTGAGAAATCATCAATTTGGTCATAACAATAAACAACTTCCTGTTCCGAAAGCTCATGTCCAAGCGGCTCAAACTCCTCTTCCTGTTGCTTCCGCGAAGACCACCGTGCATCCTACTCTTGATGCTTGGGCAAAGGTGGTGCCAAATACTACTGCAGATGCCTCTATTAGTCGCCAGTCCCCAACTCCGGTAAAACCAGCTGCACCTCTTCCTGCTTCTTTGGCCAAGTCGCTG…	22367830	22369036	1207	reverse
	Bras_T00864	exon	GCAGATCTATCCCTCAAGTTTAAACAATCTCTTTACAATATCCAGGTTGTATTGATTGTTGAATTCTTGATCTGA	22366700	22366774	75	reverse
	Bras_T00864	CDS	ATGGATGCCCTAGCAGAGACAGCCTTTGTAGCAGCAGAGACAAAGAAGGAAGAGAAGAACAAGAAGAGAGAGGAGAGGATCAAGGCACTTGAGGAGGAGAGAAAGAGGAAGAAAGACGAGGAAGAAAAGAAGAGGAGGGAGTTTCTCCTTAAGCAAGCAGTTGCATTGAGAAATCATCAATTTGGTCATAACAATAAACAACTTCCTGTTCCGAAAGCTCATGTCCAAGCGGCTCAAACTCCTCTTCCTGTTGCTTCCGCGAAGACCACCGTGCATCCTACTCTTGATGCTTGGGCAAAGGTGGTGCCAAATACTACTGCAGATGCCTCTATTAGTCGCCAGTCCCCAACTCCGGTAAAACCAGCTGCACCTCTTCCTGCTTCTTTGGCCAAGTCGCTG…	22366700	22369036	1482	reverse
	Bras_T00865	mRNA	ATGTTGGGAGGTGCCGCCGTAACGGCACGTGTCGCCGCGTCATTCGCCGTCGTTGTCATCTTCCTCACCTCCGTCGCCCACTGCTCCACCAACGATTCCGAGGTAATGTGAAGATCGAGAAGAAGCATTGAACAATATAAAAAGTTATTCGGAGCTTCGGATTTTTATTTTTCCAAATTGTAATGTAAATTAAAATGAGGATTTTGGAATGTACAGGCGACATGCAGCCGAATCTGCGCAGCAGAGAACTGCAATTGTAAGCTCGGATCCGTTTTACTTTCTCAAAATTCATCTCTGTACGTTCTAACATTTACTAGATATATATATATATATTATAAATTCTTCTATTGTTTAATGTTTTGTTTATTGCTTGTGAAACTTAAAGCGGTTGGGATTCGA…	22365282	22367247	1966	forward
	Bras_T00865	exon	ATGTTGGGAGGTGCCGCCGTAACGGCACGTGTCGCCGCGTCATTCGCCGTCGTTGTCATCTTCCTCACCTCCGTCGCCCACTGCTCCACCAACGATTCCGAG	22365282	22365383	102	forward
	Bras_T00865	exon	GTATTAATGATGTAAAATGCCATGAGAAGTTCAAGACCTGCATAAAGAAAGCACAAAAATCTGGGAAGGTTGGATTTTCGAAGCAGTGCCCTTATGAGACAGTTGTGCCTACTATGGTGCAGGGTATGGATTTGGCCATTTTATTCAGCCAGTTTAGTAACTCAAAGCTTGAACTATGA	22367069	22367247	179	forward
	Bras_T00865	exon	GCGACATGCAGCCGAATCTGCGCAGCAGAGAACTGCAATT	22365498	22365537	40	forward
	Bras_T00865	exon	CGGTTGGGATTCGATACGGGAAGTACTGCGGAGTAGGGTGGACTGGCTGCCCTGGAGAGAAGCCATGCGATGATGTGGATGCTTGCTGCAAGATTCATGACGAATGTGTTGGTAATAAAG	22365667	22365786	120	forward
	Bras_T00865	CDS	ATGTTGGGAGGTGCCGCCGTAACGGCACGTGTCGCCGCGTCATTCGCCGTCGTTGTCATCTTCCTCACCTCCGTCGCCCACTGCTCCACCAACGATTCCGAGGCGACATGCAGCCGAATCTGCGCAGCAGAGAACTGCAATTCGGTTGGGATTCGATACGGGAAGTACTGCGGAGTAGGGTGGACTGGCTGCCCTGGAGAGAAGCCATGCGATGATGTGGATGCTTGCTGCAAGATTCATGACGAATGTGTTGGTAATAAAGGTATTAATGATGTAAAATGCCATGAGAAGTTCAAGACCTGCATAAAGAAAGCACAAAAATCTGGGAAGGTTGGATTTTCGAAGCAGTGCCCTTATGAGACAGTTGTGCCTACTATGGTGCAGGGTATGGATTTGGCC…	22365282	22367247	441	forward
	Bras_T00866	mRNA	AGTAAAGAAGCCCAAAGTGTAAAACCTCTCTATCTCTCTACCATCGCACATTAGGCCGCAGCGCAAGAGCTTCGCGCAGTCTGATTCTCTCTCTCTCTTTTCGGCTTTGCATTCGAATCCAACGAAGGTAAAGCCCCTCTCGATTGGCTCTCTCTGCCTCCATTTTACTGCTCGTTGATTTATCAAAAGCCTTCCGCGTTTGCTTGCTTAGATCTTGCGCTTTGTAGCTGATCTGTTTGTGCGATACTTTGATTTGGAAATCGAGGCATGAGAATCAGTGTTGAGATGGGGTTTAGACCCAGAAGCGAATGTTTTTGATATTTTTTTTTTCAGTAGTTGGAAGTTTGCTGCTGAATTAATTAGGCAGAATTTTAATGATTAGGGTTTTGAGCTCAATAC…	22360325	22362434	2110	forward
	Bras_T00866	exon	AGTAAAGAAGCCCAAAGTGTAAAACCTCTCTATCTCTCTACCATCGCACATTAGGCCGCAGCGCAAGAGCTTCGCGCAGTCTGATTCTCTCTCTCTCTTTTCGGCTTTGCATTCGAATCCAACGAAG	22360325	22360451	127	forward
	Bras_T00866	exon	GATTGACTTGGGAATTGATGGCATCTCAGTTGCGTCAGTTGCAATCTAAGGCTTGCCAAGCAACTCAATTTTTGTCCAAGCATGGAACTACCTACTACAAGCAGTTGTTAGAGCAGAATAAGCAATACATTCAGGAGCCCGCAACTGTGGAGAAATGCAGCGAGCTGTCAAAGCAATTGTTCTACACTCGACTTGCTAG	22360958	22361156	199	forward
	Bras_T00866	exon	TCTTCCGGGTCGGAAGGAATCACTGCAGAAGGAACTTGAGTATGTCAAGAGTTTGTGGAAGAACAGGCAGGAGCTGAAGGTTGAAGATGCTGGCATTGCTGCTTTGTTTGGGCTGGAGTGCTACTGCTGGTTTTGTGTTGGTGAGATTGCAGGAAGGGGATTCACTATCACCGGTTACCATGTCTGAGAACAACCATTTGGTAAAATGTTTGTAGGGATTTCATGTTTAAGCCTCTATTTTCATTTGCTTCTGAACATCGGGTACTCTACTTGCAATTTTTTGTTTTCCTAAAGAAATTTTTGAAGCTGAGAGGTTGGTATGCAAGTTTGACA	22362102	22362434	333	forward
	Bras_T00866	CDS	GGATTGACTTGGGAATTGATGGCATCTCAGTTGCGTCAGTTGCAATCTAAGGCTTGCCAAGCAACTCAATTTTTGTCCAAGCATGGAACTACCTACTACAAGCAGTTGTTAGAGCAGAATAAGCAATACATTCAGGAGCCCGCAACTGTGGAGAAATGCAGCGAGCTGTCAAAGCAATTGTTCTACACTCGACTTGCTAGTCTTCCGGGTCGGAAGGAATCACTGCAGAAGGAACTTGAGTATGTCAAGAGTTTGTGGAAGAACAGGCAGGAGCTGAAGGTTGAAGATGCTGGCATTGCTGCTTTGTTTGGGCTGGAGTGCTACTGCTGGTTTTGTGTTGGTGAGATTGCAGGAAGGGGATTCACTATCACCGGTTACCATGTCTGA	22360451	22362288	387	forward
	Bras_T00867	mRNA	ATGACCATAAACAAATTGAAATCAAGCAATTTCAAAACTACAGAAGTTTTCTTTCCACATCACCAGTCTATGAAACAAAATGACAAGCTCTATACAATTGCCAACAAAATCACAGAGCCTCTAAAGCCTCGAGCACTTGTTAACAGAAAGAAAAGGATTAGAGAACAGGTACTTTGATCAACCTCTTCACAAGCACTGACTTTTTTAAAACAAATAGAAAGTAGACAGAGGCAATACAAACAAGTCACAGAATCTACCTTCAGTGCAATAACTGCATCTATGACAATTCAAGCTTTGCAGCTTGCTGAGGTTTCTGACTTTCTCTATTTCATGGAATATGAAACAGAAATGAGGTACTGA	22361489	22361848	360	reverse
	Bras_T00867	exon	AGGCAATACAAACAAGTCACAGAATCTACCTTCAGTGCAATAACTGCATCTATGACAATTCAAGCTTTGCAGCTTGCTGAGGTTTCTGACTTTCTCTATTTCATGGAATATGAAACAGAAATGAGGTACTGA	22361489	22361620	132	reverse
	Bras_T00867	exon	ATGACCATAAACAAATTGAAATCAAGCAATTTCAAAACTACAGAAGTTTTCTTTCCACATCACCAGTCTATGAAACAAAATGACAAGCTCTATACAATTGCCAACAAAATCACAGAGCCTCTAAAGCCTCGAGCACTTGTTAACAGAAAGAAAAGGATTAGAGAACAG	22361681	22361848	168	reverse
	Bras_T00867	CDS	ATGACCATAAACAAATTGAAATCAAGCAATTTCAAAACTACAGAAGTTTTCTTTCCACATCACCAGTCTATGAAACAAAATGACAAGCTCTATACAATTGCCAACAAAATCACAGAGCCTCTAAAGCCTCGAGCACTTGTTAACAGAAAGAAAAGGATTAGAGAACAGAGGCAATACAAACAAGTCACAGAATCTACCTTCAGTGCAATAACTGCATCTATGACAATTCAAGCTTTGCAGCTTGCTGAGGTTTCTGACTTTCTCTATTTCATGGAATATGAAACAGAAATGAGGTACTGA	22361489	22361848	300	reverse
	Bras_T00868	mRNA	ATGGCGATAGTTGCATTGTTTTTCCATAATCTTTTCTGCGTGTGTTTTGAGAAAGCCATTGTCTTACATCGTGTGCAGTGCTTAGAACTAATTAAGAAGGCTATGGCTAGCTCGGACACACCACAATCGAGTACTCAGAAAAATTGTAAGCAAAAGTTGTTATCGAGACGAAAATCATACAACAATCGTTCGTCAACATTGAAACGGAAGGCGAAAGAGCTATCTAAGCAATGCAAATCCCAGGTCTGCATTCTTAGCTACAATGACTCCTATGATAAGGATGTCCAGGTGTGGCCTGAAGACCCAACCGTGGCGAAAGACATCATAAAAAATTACACAGAAGCTGTTGGTAAAAAAAGATCGCGTCGTAGTAGCAACCAAGAGCTCAACCTCGCGGAT…	22356810	22358120	1311	forward
	Bras_T00868	exon	ATGGCGATAGTTGCATTGTTTTTCCATAATCTTTTCTGCGTGTGTTTTGAGAAAGCCATTGTCTTACATCGTGTGCAGTGCTTAGAACTAATTAAGAAGGCTATGGCTAGCTCGGACACACCACAATCGAGTACTCAGAAAAATTGTAAGCAAAAGTTGTTATCGAGACGAAAATCATACAACAATCGTTCGTCAACATTGAAACGGAAGGCGAAAGAGCTATCTAAGCAATGCAAATCCCAGGTCTGCATTCTTAGCTACAATGACTCCTATGATAAGGATGTCCAGGTGTGGCCTGAAGACCCAACCGTGGCGAAAGACATCATAAAAAATTACACAGAAGCTGTTGGTAAAAAAAGATCGCGTCGTAGTAGCAACCAAGAGCTCAACCTCGCGGAT…	22356810	22358120	1311	forward
	Bras_T00868	CDS	ATGGCGATAGTTGCATTGTTTTTCCATAATCTTTTCTGCGTGTGTTTTGAGAAAGCCATTGTCTTACATCGTGTGCAGTGCTTAGAACTAATTAAGAAGGCTATGGCTAGCTCGGACACACCACAATCGAGTACTCAGAAAAATTGTAAGCAAAAGTTGTTATCGAGACGAAAATCATACAACAATCGTTCGTCAACATTGAAACGGAAGGCGAAAGAGCTATCTAAGCAATGCAAATCCCAGGTCTGCATTCTTAGCTACAATGACTCCTATGATAAGGATGTCCAGGTGTGGCCTGAAGACCCAACCGTGGCGAAAGACATCATAAAAAATTACACAGAAGCTGTTGGTAAAAAAAGATCGCGTCGTAGTAGCAACCAAGAGCTCAACCTCGCGGAT…	22356810	22358120	1311	forward
	Bras_T00869	mRNA	ATGGCTATAGAGATTGAGCAACCTTCTCCTTCTGTTGAGCTATCGAAAATAGCTGTTTCTGATACTCATGGAGAAGACTCTCCATACTTTGCAGGCTGGAAAGCATATGACGAAAACCCTTACGATGAATTAAGTAACCCTTCTGGAGTTATACAGATGGGACTTGCAGAGAATCAAGTAAGTAATTGCTCATGAGAAACAAATTAATCGAATATATATTATTTGTGAATTAATAGATTCTCATTTCTAAGAATTTTCATCTAATATTAATTTATTATTTATGAACAGGTTTCATTTGATTTGGTGGAAGAGTACTTGGAACAACATCCAGAAGCTTCCAACTTGGGATCAAAAGGGTTTAGAGAGAATGCCTTGTTTCAAGATTATCATGGCCTTTTG…	22342782	22353239	10458	forward
	Bras_T00869	exon	ATTTGATAGAGATTTGAGGTGGAGGACTGGTGTGAACATTGTACCAATCCACTGTGACAGCTCAAACAAATTTCAGATTACTCCTCAAGCGTTAGAGGCTGCATACAATGATGCAGAAGCCTTGAACTTCAAAGTGAGAGGGGTACTAATCACAAATCCATCCAATCCATTAGGTGCAACAATTCAAAAGGTAGTCCTTGAACAGATTCTTGATTTTGTCACCAAAAAGAACATCCATCTTGTCTCTGATGAAATCTACTCAGGATCCGCCTTCTCATCATCGGAATTTATAAGCATTGCACAAATTCTTGAAGCTAGGAAGTACAGGGATTCAGAAAGGGTTCACATTGTTTATAGTCTTTCCAAAGACCTTGGCCTTCCTGGTTTTAGAGTGGGCAC…	22352381	22353239	859	forward
	Bras_T00869	exon	GTTTCATTTGATTTGGTAGAAGAGTACTTGGAAAATCATTCAGAAGCTTCCAATTGGGGATCAAAAGGCTTTAGGGAGAATGCCTTGTTTCAAGACTACCATGGCCTTTTGTCTTTCAGAAAGGCAATGGCAAGTTTCATGGAACAAGTCAGAGGAGGAAAAGCCAAATTTGACACTGAGAGGATAGTCCTAACTGCAGGCGCAACTGCAGCCAATGAGCTATTAACTTTCATTCTAGCTGATCCTGGAGATGCTTTGCTTGTTCCAACCCCATATTATCCAGG	22351933	22352216	284	forward
	Bras_T00869	exon	CTAATCATGGCTATAGAGATTGACCAACGTCCTTCTCCTTCTGTTGGGCTATCAAAAATAGCTGTTTCTGATACTCATGGAGAAGACTCACCATACTTTGCAGGCTGGAAAGCATACGACGAAAACCCTTATGATGAATCAAGAAACCCTTCTGGAGTTATACAGATGGGACTGGCAGAGAATCAA	22351640	22351825	186	forward
	Bras_T00869	exon	CTCAAACGGCTTCCAGATTACTCCTCAAGCTTTGGAAGCTGCATATAATGAAGCAGAATCCAAGAACATGAAAGTGAGAGGGGTACTCATCACAAATCCATCCAACCCATTAGGTGCAACAATCCAAAGGCTAGTCCTTCAAGAGATTCTTGATTTTGTCACCCGCAAAAACATTCATCTTGTATCGGATGAGATCTATTCAGGTTCTGCCTTCTCATCTTCGGAATTCGTTAGCATCGCAGAGATTCTTGAAGCCCAGCAGTACAAGAATGCAGAAAGAGTTCACATTGTTTACAGCCTTTCCAAAGACCTTGGTCTTCCCGGTTTTCGAGTTGGCACAGTATACTCATACAATGACAATGTTGTGACAACAGCAAGAAGAATGTCTAGCTTCACCTT…	22343646	22344390	745	forward
	Bras_T00869	exon	GTTTCATTTGATTTGGTGGAAGAGTACTTGGAACAACATCCAGAAGCTTCCAACTTGGGATCAAAAGGGTTTAGAGAGAATGCCTTGTTTCAAGATTATCATGGCCTTTTGTCTTTCAGAAAGGCAATGGCAAGTTTCATCGAGCAAATCAGAGGAGGAAGAGCCAAGTTTGACCCAAATAGGATAGTCCTCACTGCCGGTGCAACGGCAGCCAATGAGTTGTTGACTTTCATTCTAGCTGATCCCGGTGACGCTTTGCTAGTTCCAACCCCATACTATCCAGG	22343070	22343353	284	forward
	Bras_T00869	exon	ATGGCTATAGAGATTGAGCAACCTTCTCCTTCTGTTGAGCTATCGAAAATAGCTGTTTCTGATACTCATGGAGAAGACTCTCCATACTTTGCAGGCTGGAAAGCATATGACGAAAACCCTTACGATGAATTAAGTAACCCTTCTGGAGTTATACAGATGGGACTTGCAGAGAATCAA	22342782	22342958	177	forward
	Bras_T00869	CDS	ATGGCTATAGAGATTGAGCAACCTTCTCCTTCTGTTGAGCTATCGAAAATAGCTGTTTCTGATACTCATGGAGAAGACTCTCCATACTTTGCAGGCTGGAAAGCATATGACGAAAACCCTTACGATGAATTAAGTAACCCTTCTGGAGTTATACAGATGGGACTTGCAGAGAATCAAGTTTCATTTGATTTGGTGGAAGAGTACTTGGAACAACATCCAGAAGCTTCCAACTTGGGATCAAAAGGGTTTAGAGAGAATGCCTTGTTTCAAGATTATCATGGCCTTTTGTCTTTCAGAAAGGCAATGGCAAGTTTCATCGAGCAAATCAGAGGAGGAAGAGCCAAGTTTGACCCAAATAGGATAGTCCTCACTGCCGGTGCAACGGCAGCCAATGAGTTG…	22342782	22353239	2535	forward
	Bras_T00870	mRNA	GGACTTGAGAAACAAACAACTCTGGCCCTTTGGATTTGAGAAGGTGACTCAAAAATTGTTATTGATTGTATAAATGGAGCAATTTCCATCCTTTGGAGAATTAAGATGCTGATAAGAGATATCACTTCCCTTGTTCATAGATGCCAAAATATCTCGTTCAAGCATATTTTACGAGAAGTAAATTTCGTGACTGATGCAATTGCCGAGTCTGGCCATGTAGGCGTCTCTCTTTAGAATCACTCTTTACCTCTAAATGCTTCAAATGCTTTTTTGTTTGATCAGTTAAGTGGTGGTTGTTTTAGGGGCTCTTCTCTATAGCCTTTGTTGTAATTTTCTGATCGAAAAAAAAAAAATAACTCTGGCCCAAGTTGAGGCTTCGACCCGTCCGACGTATAAATA…	22330927	22336183	5257	reverse
	Bras_T00870	exon	CATATCACGGCAAATGGTTGTAAGAACATGACAAAGGTTCCTCGGGAAATAGGCGAGATCGAAGCAGTAATGGCAGGGGCACCATGGCCGCTTGATAAGTGACGTTGATGTGCTCTCTTTGAATCCTTGTATTCGTGATAGCAACAAGAACTTTTAAATAAAATCATCAGCTGTTCACTATTTGTTATAAACTGAAGTTATGTGTATTGCATTTTCGAAGTCTTTCATGGTTTGTACCATTTATTGGTGCCTAAACACCCAACCAATTGGGTGAACATGTCTCTTAAAATTTTTGGACCCCTTTGTTAAGCTAGCTAGCATCTCCAAATTTCTTATTTTATTTTTTTTCAGTATTCTTTTTCTGCTTTGAACAGTTGAAGAAATCCAAAGCTCA	22330927	22331320	394	reverse
	Bras_T00870	exon	GTGATAACAGTGGAGCCTGGTTGCTACTTCATAGATGCTTTGTTGATTCCAGCCATGGGAAGTCCAAATACCACCAAGTTCTTCAATCATGAAGCAGTTGGTAGATTTAAAGGTTTTGGTGGAGTTCGAATTGAAAGCGACGTG	22331498	22331641	144	reverse
	Bras_T00870	exon	GGAATTGAGAGGCTAAAAGAACCTGGGTTGAAGTCTTTGCGTACAACAAGACAAATGCAAGAGGGGATG	22331798	22331866	69	reverse
	Bras_T00870	exon	TTATCTCAAGTCTCGAAAGGATCTGCTCACTGTGCTTGGTTCTAGTAATGTAAATGATATGATGGTTGAACGACTGGGTGCTGTTTTCATGCCTCATGGGCTTGGGCATATGCTTGGTATTGACACTCATGATCCTGGTGGCTACTTAAAG	22331953	22332103	151	reverse
	Bras_T00870	exon	ATTAGCAGAAAAAGTAATTCTTGAGTCATTGAAGAGAGGGGGAATTCTAAATGG	22332154	22332207	54	reverse
	Bras_T00870	exon	GCTGTTCTTGATGCTCACAATGCTGTTATATCGACACTGAAACCTGGAGTAAGCTGGGTTGATATGCACAA	22332289	22332359	71	reverse
	Bras_T00870	exon	GTGAACAGAAAGTTTACCTCCGACCAATCCCTTGTATATAAT	22332532	22332573	42	reverse
	Bras_T00870	exon	GTGCCCAC	22333009	22333016	8	reverse
	Bras_T00870	exon	ACCTTGGAAGATGGAGATTTGGCATTGCTTGATATGGGAGCGGAATACCATTTTTATGGGTCTGACATAACTTGTTCCTACCCTGTGAGTATAT	22333133	22333226	94	reverse
	Bras_T00870	exon	TTCTGTTCTCCATTATGGGCATGCAGCAGCTCCAAATGACGGG	22333313	22333355	43	reverse
	Bras_T00870	exon	GTCATGAGAAAAGTTAGGGTAGGCATGTATGAGTATCAGCTGGAAAGCATATTCCTTCACCACACCTACATGTATGGTGGCTGTAGACATTGCTCATATACTTGTATTTGTGCTACTGGTGAAAATAG	22333712	22333839	128	reverse
	Bras_T00870	exon	GGGATTGATAAGTTTGACACGGACTTGACTACCTTGCATCCAATTTTGACTGAATGCCGTGTGATAAAGTCAGATCTGGAGCTTGCCCTTATCCAGTTTGCCAATGATATAAGCTCTGAAGCTCATGTCGAG	22334160	22334291	132	reverse
	Bras_T00870	exon	CAAAGATATATGGTTAGCGTAGCATACTATACTGATGAGATTACAAAAGTTTTACAAGATGAATACCAAGGGTCTGGTAAAACTTTATTGTTTCTCTTGCATGGACTCAACACTGATAGTGATAACTTCTCGAAACCAGCTGAGTTTCAG	22334629	22334778	150	reverse
	Bras_T00870	exon	GACATTGCAACTGGTAAATCTTTTCTCTTTGCTCCTAGATTACCTGCTGATTATGCTGTTTGGTTGGGAGAGATAAAGCCTTTATCCTACTTCAAG	22334877	22334972	96	reverse
	Bras_T00870	exon	GCAGGAGAGTTACTTTGCTTACTTGTTTGGAGTAAGAGAGCCTGGTTTCTTTGGTGCTATA	22335132	22335192	61	reverse
	Bras_T00870	exon	GGAGGCGAGGAGCAAACTCGCTATGACACTGATCACATCGAGGTCTTCAG	22335441	22335490	50	reverse
	Bras_T00870	exon	GGGCTCTTCTCTATAGCCTTTGTTGTAATTTTCTGATCGAAAAAAAAAAAATAACTCTGGCCCAAGTTGAGGCTTCGACCCGTCCGACGTATAAATACGTCGTAGCTTTGTTTTTGAGCCGGAAGAAAAGAATCCATGCCATGGCTTTGCTATCTTCTCTCACTCCTCCGACAGTCCCAATCGAACTCCACGTTCGCAACCGCGAAAAGCTCCTCACCTCTATTCGCCACCACCTCTCTCACTCTTCTCGTCCCCTCCATGGTTTCGTCTTACTCCAA	22335604	22335881	278	reverse
	Bras_T00870	exon	GGACTTGAGAAACAAACAACTCTGGCCCTTTGGATTTGAGAAGGTGACTCAAAAATTGTTATTGATTGTATAAATGGAGCAATTTCCATCCTTTGGAGAATTAAGATGCTGATAAGAGATATCACTTCCCTTGTTCATAGATGCCAAAATATCTCGTTCAAGCATATTTTACGAGAAGTAAATTTCGTGACTGATGCAATTGCCGAGTCTGGCCAT	22335968	22336183	216	reverse
	Bras_T00870	CDS	ATGGCTTTGCTATCTTCTCTCACTCCTCCGACAGTCCCAATCGAACTCCACGTTCGCAACCGCGAAAAGCTCCTCACCTCTATTCGCCACCACCTCTCTCACTCTTCTCGTCCCCTCCATGGTTTCGTCTTACTCCAAGGAGGCGAGGAGCAAACTCGCTATGACACTGATCACATCGAGGTCTTCAGGCAGGAGAGTTACTTTGCTTACTTGTTTGGAGTAAGAGAGCCTGGTTTCTTTGGTGCTATAGACATTGCAACTGGTAAATCTTTTCTCTTTGCTCCTAGATTACCTGCTGATTATGCTGTTTGGTTGGGAGAGATAAAGCCTTTATCCTACTTCAAGCAAAGATATATGGTTAGCGTAGCATACTATACTGATGAGATTACAAAAGTTTTA…	22331219	22335741	1533	reverse
	Bras_T00871	mRNA	ATGGGTCGCCGAAAGAACCAAACCACCAAGAACAGCAATCCCAGCTCAACGGGCTTCAGCGACTTGCCCCAAGGCTCCACCACTCGGTTCGAAGACGACGAAGCTCTCATAGACCACGACGAGTCCATGTGCGACCCCGATCTTGACAAAGCCGTTGACGACTCAATGGGCGAGCCTGAGGTCTCATTCGTTGACGCCAATGATAAAACCAGCGCCGACTATTACTTCGACTCCTACTCTCACTTCGGTAATTTTTCTTTCTCTTACTAATGGTTGGTTTAAGTTTTTATTTTTATGATTGGGTTTTATAAAGTACTGAACTTGGTTGTATTAGCTTCAGTTGAGTTGTGGCTTTGGTTTGATTGCTGGAGCAGAAAGCAATAATGTAGTGATGGCACA…	22326559	22329779	3221	reverse
	Bras_T00871	exon	AGTCATTACATGTGCTGACTATTGTTGTGTTGCAGGAGATGTTGAAGGATCTAGTGAGAACTAAGACATATCAAAATGTTATTTATCAGAATAAGTTTCTATTCAAGGACAAAGTTGTTCTTGATGTGGGAGCTGGGACTGGAATTTTGTCCTTATTTTGTGCAAAAGCTGGCGCCAAGCATGTTTATGCA	22328700	22328890	191	reverse
	Bras_T00871	exon	GTTGAGTGCTCAGATATGGCTGAGAGGGCAAAAGAGATCGTTGAAACAAATGGGTTTTCTAATG	22328521	22328584	64	reverse
	Bras_T00871	exon	TTATAACCGTTCTGAAAGGAAAGATTGAAGAACTTGAGCTTCCAGTTGCTAAAGTGGATATAATTATTTCTGAGTGGATGGGATACTTTTTGTTGTTTGAGAATATGTTGAATACGGTCCTCTATGCTCGTGATAAATGGCTT	22328255	22328397	143	reverse
	Bras_T00871	exon	GCAGATGATGGAATTTTGCTACCCGACAAATGTTCTCTCTTTCTGACTGCTATTGAGGATGCAGAGTACAAAGAAGACAAGATAGAAT	22327796	22327883	88	reverse
	Bras_T00871	exon	TTTGGAATAATGTATATGGCTTTGACATGAGCTGCATCAAGAAGCAAGCCATGATGGAGCCTCTTGTGGACACTGTTGACCAAAACCAAATTGTTACAAACAGCCAGCTACTAAAG	22327582	22327697	116	reverse
	Bras_T00871	exon	ACAATGGATATATCTAAGATGACTCCTGGAGATGCTTCCTTCACAGCTCCTTTTAAGCTTATGGCTGAACGGGATGATTTCGTTCATGCTCTTGTAGCCTACTTTGACGTATCATTTACAAAATGTCATAAACTTATGGGCTTCTCCACAG	22327331	22327481	151	reverse
	Bras_T00871	exon	GGCCAAGATCGCGGTCTACACATTGGAAGCAAACAGTGCTGTACTTGGAAGATGTGCTGACAGTATGTCAAGGAGAGTCAATTGTTGGAACCATGACTGTGGCTCAAAACAAAAAGAATCCCCGTGATATTGATATAATGCTCAAGTATTCATTGAATGGCCAGCGATGCACAGTTTCAAGGGTTCAATATTACAAAATGCGCTAAGTCGCGTTATTTTATTGTTCCTTGAGAAATTAATCGATATTTGCAACAACTCAATGTTGTGGATCGTTGCTCAAAATTGTGTTAAGGAAAGCTGCCTCCAACTAGATTCAAATGTTCTTGGAGGCAGCTTTGTAGCATTTGTACTATTAACTATTCATTTCTTGAAGTTGTAATATCAAAATTTTGATGCTAG…	22326559	22327027	469	reverse
	Bras_T00871	exon	ATGGGTCGCCGAAAGAACCAAACCACCAAGAACAGCAATCCCAGCTCAACGGGCTTCAGCGACTTGCCCCAAGGCTCCACCACTCGGTTCGAAGACGACGAAGCTCTCATAGACCACGACGAGTCCATGTGCGACCCCGATCTTGACAAAGCCGTTGACGACTCAATGGGCGAGCCTGAGGTCTCATTCGTTGACGCCAATGATAAAACCAGCGCCGACTATTACTTCGACTCCTACTCTCACTTCG	22329533	22329779	247	reverse
	Bras_T00871	CDS	ATGGGTCGCCGAAAGAACCAAACCACCAAGAACAGCAATCCCAGCTCAACGGGCTTCAGCGACTTGCCCCAAGGCTCCACCACTCGGTTCGAAGACGACGAAGCTCTCATAGACCACGACGAGTCCATGTGCGACCCCGATCTTGACAAAGCCGTTGACGACTCAATGGGCGAGCCTGAGGTCTCATTCGTTGACGCCAATGATAAAACCAGCGCCGACTATTACTTCGACTCCTACTCTCACTTCGAGTCATTACATGTGCTGACTATTGTTGTGTTGCAGGAGATGTTGAAGGATCTAGTGAGAACTAAGACATATCAAAATGTTATTTATCAGAATAAGTTTCTATTCAAGGACAAAGTTGTTCTTGATGTGGGAGCTGGGACTGGAATTTTGTCC…	22326822	22329779	1206	reverse
	Bras_T00872	mRNA	CCAAGTTCGAACCTGGAATAAATCGAAATAATTGATAAAGATTTATATTGTTTTGGTGCAAATCATCAAACTACTTGTGTTCTTCACTGTTTGATGTTCTTTTCATTTATGGGTCTTTTTTAGAGCTATGGCGAAACTAGGGGCAATTTTTACAGTGCTAGTGATCTTAGCATGTGTGTCGATCTCTGAGTGTGCGAAGAAGCCAGTGACTGTTGCTAGGAAGGAAGACATTCCGTACATCAAATGCCAAGTCTGTGAGAAGCTCGCAGCTCAGTTACACCACCAAGTTGAGAAGAAGCAAGCTGAGATCGAACCCAAGAAGGTAACTTTATCATCTGGGTATTCTGCCGGAGACTTGAATATGCTCTTGTTTAGAATTTGATTAATGGGTGTTGTTCA…	22323813	22326497	2685	forward
	Bras_T00872	exon	GGAAAGGCTTTGAGAGATAAAGAAAGTACAAAGAGCGATTTAAAACAGAAAATCACCCATGGAATTTTAAAGACCAAGGACACACTAAAGAAGCATGGAAGCAAAGTCTCTAACTGGTTACGGCAGAGGTGGAGGGGACTCAGAAAGGCAGCTTCAAAGAAGAGTACAAAGGCCGGCAAGGCAGAGCTTTAGAACACTGAATCACCCAACTATAGGAATTGTATTACAGCCATTACATTCTTGTTAAAATTGTATCAATCTGAGTTTTGCCAGTAAGTAGGAAGTTGACGGAAAATCACAGTTGTTTTGTTGAAGATTTTGTTTCCATCACATTCGGAATACCTTGATTTTTTTTTTATTTCCTAATTGGATCAACTTCGGCATTTTACTTGGGTTGAC…	22326080	22326497	418	forward
	Bras_T00872	exon	GGTATGCCAGGAGCCCCAGGCATGAAAATGTACTCGAGAGATGATTTGATGAACATGAAAAATTTTGGTGGCGAAGATGCTGATGACGAAGACGATGATGATGATGACACTCAGTTTCCCTCAAAATTG	22325869	22325997	129	forward
	Bras_T00872	exon	CCAAGTTCGAACCTGGAATAAATCGAAATAATTGATAAAGATTTATATTGTTTTGGTGCAAATCATCAAACTACTTGTGTTCTTCACTGTTTGATGTTCTTTTCATTTATGGGTCTTTTTTAGAGCTATGGCGAAACTAGGGGCAATTTTTACAGTGCTAGTGATCTTAGCATGTGTGTCGATCTCTGAGTGTGCGAAGAAGCCAGTGACTGTTGCTAGGAAGGAAGACATTCCGTACATCAAATGCCAAGTCTGTGAGAAGCTCGCAGCTCAGTTACACCACCAAGTTGAGAAGAAGCAAGCTGAGATCGAACCCAAGAAG	22323813	22324134	322	forward
	Bras_T00872	exon	CTGGTAGAACAAGAAACTGAAGGACAATGCAATTCTGAATGCAAGACAATAGAGCGAGCCTGTCAGGAG	22324721	22324789	69	forward
	Bras_T00872	exon	ATCTCGGAGTATCAGATAATTGAGATCACCGAGAATGTTTGCAATTTGAAGAAGGCAGAAGCGGATTGGATTTTGCTGATTGATATAGTTGAACAAGGAGATAAGTTGCAG	22324255	22324365	111	forward
	Bras_T00872	exon	GATAGGACTCCTGGAGAAGTTTTTGTGCCCAAGTCATCTAAAGAGGCAGAAATGGAAAAGATATTGAAATCTATGGAG	22325709	22325786	78	forward
	Bras_T00872	exon	GTCCTGGGGTATGCTGATACTGATGCCGCTGAATATCTATACAAATCCAAACCTGACATTGATTCCTTTATTAATTATCTATGCAAAGACCTTACTACAACATGCAGTGCCAAGCCTCCCCCAGTTCCTAAG	22325062	22325193	132	forward
	Bras_T00872	CDS	ATGGCGAAACTAGGGGCAATTTTTACAGTGCTAGTGATCTTAGCATGTGTGTCGATCTCTGAGTGTGCGAAGAAGCCAGTGACTGTTGCTAGGAAGGAAGACATTCCGTACATCAAATGCCAAGTCTGTGAGAAGCTCGCAGCTCAGTTACACCACCAAGTTGAGAAGAAGCAAGCTGAGATCGAACCCAAGAAGATCTCGGAGTATCAGATAATTGAGATCACCGAGAATGTTTGCAATTTGAAGAAGGCAGAAGCGGATTGGATTTTGCTGATTGATATAGTTGAACAAGGAGATAAGTTGCAGCTGGTAGAACAAGAAACTGAAGGACAATGCAATTCTGAATGCAAGACAATAGAGCGAGCCTGTCAGGAGGTCCTGGGGTATGCTGATACTGAT…	22323940	22326271	906	forward
	Bras_T00873	mRNA	ACGGTATCAAAAACCGTTCGAAATTCCCTTAAACCCTACACATATAGTTAGGGTTTTGCTTGAGCTCAGCTTCTCACTGAAACAAATTTGAACAATCTCCGAGTTCAACCATGGTTCCCTCTCTAATCGACTACACAGATTCCTTAGGCCGAGAAATCTCCAACCCCCAAATTAGCCAGAACAAGCTAACCCCATCAATTCAGAGCGTTGTAGATGAACTTCACAAGGAAAACCCAGACTTCTCTCACTTGATTCGAAAATTCTATCAACTAATGCAAGCTCGAGTCGACCCACCTCTCGAATCCATCTGGATCTACACGGCATTAATTTTTCGCAGCCGGAACCAACCAAAAGACGACATTTTGGACCGTATATCAGCCGCAAAGGACTTGTTTCAGC…	22320871	22323476	2606	reverse
	Bras_T00873	exon	ACGGTATCAAAAACCGTTCGAAATTCCCTTAAACCCTACACATATAGTTAGGGTTTTGCTTGAGCTCAGCTTCTCACTGAAACAAATTTGAACAATCTCCGAGTTCAACCATGGTTCCCTCTCTAATCGACTACACAGATTCCTTAGGCCGAGAAATCTCCAACCCCCAAATTAGCCAGAACAAGCTAACCCCATCAATTCAGAGCGTTGTAGATGAACTTCACAAGGAAAACCCAGACTTCTCTCACTTGATTCGAAAATTCTATCAACTAATGCAAGCTCGAGTCGACCCACCTCTCGAATCCATCTGGATCTACACGGCATTAATTTTTCGCAGCCGGAACCAACCAAAAGACGACATTTTGGACCGTATATCAGCCGCAAAGGACTTGTTTCAGC…	22322568	22323476	909	reverse
	Bras_T00873	exon	GAAGTAAGATTTTTTGTTTTGAGATGATCTTAAAGGTAAAGACTAAAGAAGATATCATGGTGATTCTTTATATGCAGAGTTCGGAAGACGAAGTTTTGTTGAGGAAAGTGCTGTATGATGCCATCGTATTGGTTGAGTATTCTTTCCTTAATCCTGAGAAAGCGATTCACATATCTGCTGAGCACATGAAAATTATTGCCATGAGAAGATTGATTCTTGCGCATGAAGCAGTGGAGTATTTTAG	22321887	22322130	244	reverse
	Bras_T00873	exon	TCTTTGTATCAACTAGAGGTCCTTTTGAGGATGCTGCTGGAGAAAACTTTACCTGTTACCTCCCTACTG	22322219	22322287	69	reverse
	Bras_T00873	exon	AATGGCTTCTTAACCTCGAGCGTCAAGGCTTCTTAGTGTTTGGTGATAGTATCCTGAAGTATCACAGTCTTGATATATCTAAACCAGACTTCAAGCCACCAGCTTCTAAGTTAGACAGCAATGAAGCGGATGATGACCTTATCTTTTACATTGATAACAAGAGACGAGAGGAACATACGGTTGATGAAAAGGTGAATGAATACATGAGCGCTGCATTTTTAGCTGCTGCTCGTACAATGACATCAGTGGAAAAAAGAGGAAAAAAACGGAAAGGGGAAAACAGCGAAAGTGATGATGATAGCCTAAACAGTGAGAATGAAGATGAGGACTCGGAATGAAAAGAGCATGAGAAGATGAGAATGCACTCTCTGAAGAGCACCAAGGTTATGCTTGGCTATC…	22320871	22321521	651	reverse
	Bras_T00873	exon	GGGCTTCAGGGAGCATGGCGATCAAAGGAGAAGCATCTCTTATACAACTGCATTTTCCAGTTCACAATTGTGTTCCCAAATAGATAAATGGGTAAAGAATCAGATTCCTGTGGAGGATAGTTCACTCAAATCAAAGGGAAATTCACCTAAAGCTCTTATAA	22321610	22321770	161	reverse
	Bras_T00873	CDS	ATGGTTCCCTCTCTAATCGACTACACAGATTCCTTAGGCCGAGAAATCTCCAACCCCCAAATTAGCCAGAACAAGCTAACCCCATCAATTCAGAGCGTTGTAGATGAACTTCACAAGGAAAACCCAGACTTCTCTCACTTGATTCGAAAATTCTATCAACTAATGCAAGCTCGAGTCGACCCACCTCTCGAATCCATCTGGATCTACACGGCATTAATTTTTCGCAGCCGGAACCAACCAAAAGACGACATTTTGGACCGTATATCAGCCGCAAAGGACTTGTTTCAGCTAGTCTCGGCGTGCTCAGCTCCGTGCAGTTCTTCAAAAAGCATCGCTCTGCTTGCTCCGGTGGTGCGGTTGGTATACGACGTCGTTGTGGAGTCGTTTAAGAGGGACTTG…	22321184	22323366	1611	reverse
	Bras_T00874	mRNA	ATGGACTGTGACCTAATTGCTCTGGGAATGTCACCTGGTTTTCGAGGCCTCTCATTGCCAATTTGCCAAAGAACAACCACTTCTTCGGTTCAATTACATAACAAGATTAGTCCCAGTGTCAGTTCACTGTTGCTATCAGTTAGATTCAAGTCTTGTTCTTGTACTGCTCTCAATGTTATTGACTCGAATCCCAACAGTGATTTGGTTCTCAAACATACCCAAAACTCAGAGATCCAGCTTCATCAACTTGGATTAAATAATGGGAATGTGCCTGATCAGGAAATAGTAGGAGACAATGTCAAAGCCAGGCCTTTAGTTTGGAATAGCAAAAAGAACCTTATACTGTATTCTGGGATGCTTCGCACCTGTGCTTCACAAGGGTCTTTGAATGAGGGGAAG…	22316817	22321771	4955	forward
	Bras_T00874	exon	GTCCAGGTTCGTACAGGCTGTGATGTTTAGGAACAGCCTAGGAGCCCAGTCAGTTAATCTCGCATCTCCCTGGAGCATCTCTCCCCCAGAAAGCAGGGGTTTGAAGCTAGGACCAGTGAAGACCCGTGTTACTGAATATGGACGAAAGATAATGTTTCAGAATTGTCCCAGGTTGATGTTGCATCATATTCCCCTTTAATGAAGATTTCTTTGGGTTGCAACTCATAGAATGATGGAAGAGAGATGCATGGATCACAGAGGAATAAGAGTTTGAATCAAAAATGGTTGCAACTTACAAAAAGAAAGGTTTGGCGTCTATTCTGTGGGATTCTTTTGTGCGATCAATAATGCAAAGTAAAAGAACGGCAATAGCCAATAGTAGAAGGGTATCCCCCATGT…	22320479	22321771	1293	forward
	Bras_T00874	exon	ATGGACTGTGACCTAATTGCTCTGGGAATGTCACCTGGTTTTCGAGGCCTCTCATTGCCAATTTGCCAAAGAACAACCACTTCTTCGGTTCAATTACATAACAAGATTAGTCCCAGTGTCAGTTCACTGTTGCTATCAGTTAGATTCAAGTCTTGTTCTTGTACTGCTCTCAATGTTATTGACTCGAATCCCAACAGTGATTTGGTTCTCAAACATACCCAAAACTCAGAGATCCAGCTTCATCAACTTGGATTAAATAATGGGAATGTGCCTGATCAGGAAATAGTAGGAGACAATGTCAAAGCCAGGCCTTTAGTTTGGAATAGCAAAAAGAACCTTATACTGTATTCTGGGATGCTTCGCACCTGTGCTTCACAAGGGTCTTTGAATGAGGGGAAG…	22316817	22319785	2969	forward
	Bras_T00874	exon	GAAATCCGACATAACTGAAGGGTTGAAGATGCTGAG	22320200	22320235	36	forward
	Bras_T00874	CDS	ATGGACTGTGACCTAATTGCTCTGGGAATGTCACCTGGTTTTCGAGGCCTCTCATTGCCAATTTGCCAAAGAACAACCACTTCTTCGGTTCAATTACATAACAAGATTAGTCCCAGTGTCAGTTCACTGTTGCTATCAGTTAGATTCAAGTCTTGTTCTTGTACTGCTCTCAATGTTATTGACTCGAATCCCAACAGTGATTTGGTTCTCAAACATACCCAAAACTCAGAGATCCAGCTTCATCAACTTGGATTAAATAATGGGAATGTGCCTGATCAGGAAATAGTAGGAGACAATGTCAAAGCCAGGCCTTTAGTTTGGAATAGCAAAAAGAACCTTATACTGTATTCTGGGATGCTTCGCACCTGTGCTTCACAAGGGTCTTTGAATGAGGGGAAG…	22316817	22320677	3204	forward
	Bras_T00875	mRNA	AAACGATCATCTAATTATGGTAATTCAGTACGGTGAATCGTTAACGGATATTAACCAACGGCGTCGTTTTGGCTAACCAGTTGAGTTTTAACAGCGGGTAAAAGATCAACGACTACATGTTCCGTTAGTACGGAGCGTCGGTGGTGGTTAACCGCAGGTTATTTATTCAGTTTCGAGAGAGAAACAATTGCTTTGTATATAAGCCACACCGAAGCCAGAGGCCTACAATTCTTGAAGAGAGAGAGAGAGAGAGAGGGCTGTGTTTGGGAGACGCGCAGAGAGAGCTTAGCCATGGCTGAATCAATCGATGCCGTCTCCCTCGATATGGAGAAGATCTATCTCGGTGGAAAGGTTTGCCCTTTACTTAAAGATTTGATTTTTCAGTTTTTTTTTTCTCTC…	22311471	22315976	4506	forward
	Bras_T00875	exon	GTCCAGGCTTGTGGATCGATGGTGACAGAGGAGCAGCCACATGCAATGTTGATACCCATGGAGTACTTCTTCATGGGGTATGGTTTGTACAGGCCGTGCCATTTCAGCGAGAGCCCTAGGAGTCCACTCAGCCCATCTTGCATCTCCCCGGAGCTTCTCTCCCCAGAAAGCATGGGTTTGAAGCTAAAACCAATCAAAACCCGTGTTTCACTCGGATTATAACATGGCAGAAAGAAAGAAATCGGATGGAAATAATTCAAAGTGATCGATCCAGCTGTGTATGTGATTCAGAAGTTGCTTCATTTTTTACTTCTTTGTTCAAATTTTTTATTGTTTAAGGAAGGGGTAGAAGCGCGGCTGGAGGGAGAGGGGGGTTGTAGATACACAAGGGGAAGAATA…	22315367	22315976	610	forward
	Bras_T00875	exon	ATATGTCTTGTTTCCAAGGGTTATTCTTTTGTCCTGAAGCAGCTTCTTTGCTGCTCCACAACTTCTGCATATACCACATTAGTCCTCCTGGTCATGAG	22313706	22313803	98	forward
	Bras_T00875	exon	GAACATTTTATTAGAACTGGCTGTGGTTCTGTGTCCGTTATAGTGTATGGAGACCAAGACAAGCCTGCACTTATCACGTATCCTGATTTAGCTCTAAATC	22313399	22313498	100	forward
	Bras_T00875	exon	AAACGATCATCTAATTATGGTAATTCAGTACGGTGAATCGTTAACGGATATTAACCAACGGCGTCGTTTTGGCTAACCAGTTGAGTTTTAACAGCGGGTAAAAGATCAACGACTACATGTTCCGTTAGTACGGAGCGTCGGTGGTGGTTAACCGCAGGTTATTTATTCAGTTTCGAGAGAGAAACAATTGCTTTGTATATAAGCCACACCGAAGCCAGAGGCCTACAATTCTTGAAGAGAGAGAGAGAGAGAGAGGGCTGTGTTTGGGAGACGCGCAGAGAGAGCTTAGCCATGGCTGAATCAATCGATGCCGTCTCCCTCGATATGGAGAAGATCTATCTCGGTGGAAAG	22311471	22311821	351	forward
	Bras_T00875	exon	GAGACCTGACATAACTGAAGGATTGAAGTCACTAAGGTGCCGCACACTCATTTTTGTTGGGGATAGCTCTCCTTTCCATGGTGAGGCTCTTCACATGGCCTCAAAGTTGGATAGAAGATATAGTGCCTTAGTAGAG	22315094	22315229	136	forward
	Bras_T00875	exon	TTGTTGGAAGAGAGGCAGAGCTCAAATGTTTGGAGATTTCTTCAAGCAATTAATCG	22314931	22314986	56	forward
	Bras_T00875	exon	GAGGTTCGTGGTAGTGCTGAAGTTCCAGAGTCAGATATAGTTCAAGCATGCAGAAAA	22314740	22314796	57	forward
	Bras_T00875	exon	GTGATATCAAATATGCTATATTTTTATGGCATGTGTGGTTTGCTAAAGGAGTGTTTGCTTCAGCGTTACTTCAGTAAG	22314577	22314654	78	forward
	Bras_T00875	exon	ATGAAATATAGGGAACGCGTTCTTGGTTTGATACTCGTGTCCCCCTTATGCAAAGCACCGTCTTGGACTGAATGGTTTTATAATAAG	22314400	22314486	87	forward
	Bras_T00875	exon	GCTTGGTGCAGTTATGTGCATGGGAGTGACAGCGGGTGCTTATATCCTTTCCCTATTTGCT	22314262	22314322	61	forward
	Bras_T00875	exon	TTAGGAGCTGCTTCGATTAGTCTAGATGATTCTGTGCCTTCTGCTGATGACTTGGCAGATCAGATCCTTGAGGTTCTCAACTTTTTTCG	22313946	22314034	89	forward
	Bras_T00875	CDS	ATGGCTGAATCAATCGATGCCGTCTCCCTCGATATGGAGAAGATCTATCTCGGTGGAAAGGAACATTTTATTAGAACTGGCTGTGGTTCTGTGTCCGTTATAGTGTATGGAGACCAAGACAAGCCTGCACTTATCACGTATCCTGATTTAGCTCTAAATCATATGTCTTGTTTCCAAGGGTTATTCTTTTGTCCTGAAGCAGCTTCTTTGCTGCTCCACAACTTCTGCATATACCACATTAGTCCTCCTGGTCATGAGTTAGGAGCTGCTTCGATTAGTCTAGATGATTCTGTGCCTTCTGCTGATGACTTGGCAGATCAGATCCTTGAGGTTCTCAACTTTTTTCGGCTTGGTGCAGTTATGTGCATGGGAGTGACAGCGGGTGCTTATATCCTTTCC…	22311762	22315588	1044	forward
	Bras_T00876	mRNA	ATGATGAGGGAGCTCCATTTGCAAGGAAAGACTTCTAAGGACATTAAAGAGTGCCTCAATAGAACTCCAATGCATCCACAAGTAACTGCAGCTATTAAGTCAGCTCATGCTTCAGGGTAAGCTTTTCATGTTATTTATGGTCAATTTTCTGTGTCCTTATTGATTTGTGCTCAAACATTGTGGTCTTCAATTTGGACATTTCAGATGTGACTTAAAGATAATTAGTGATGCAAATCAGTTTTTCATCGAGTCAATCTTGGAATACCATGGCCTGTTGGGATGCTTCTCACAGATCATTACAAACCCAAGCTCTGTAGATGGAGATGGAAGACTAAGAATTTTTCCTTACCATGATCCAGTCTCATCTTCTCATGGTTGCAATCTTTGCCCTTCAAATAT…	22308550	22309952	1403	reverse
	Bras_T00876	exon	ATGATGAGGGAGCTCCATTTGCAAGGAAAGACTTCTAAGGACATTAAAGAGTGCCTCAATAGAACTCCAATGCATCCACAA	22309872	22309952	81	reverse
	Bras_T00876	exon	ACTATTGGGCTCTCTGTGGTTTTGGAACCCTCATTCGCAAAATCTCTCAAGTCTCAACCAACCAACCAACCTCATTCCGAAGTTGTAG	22308880	22308967	88	reverse
	Bras_T00876	exon	AAGTAGTTTCTGACAAGACATCTTTCCTTTCATCAAGGCTATGGGGAATATTATTTCCAGAAAAAGAAAATATCAGTACTTAA	22308550	22308632	83	reverse
	Bras_T00876	CDS	ATGATGAGGGAGCTCCATTTGCAAGGAAAGACTTCTAAGGACATTAAAGAGTGCCTCAATAGAACTCCAATGCATCCACAAACTATTGGGCTCTCTGTGGTTTTGGAACCCTCATTCGCAAAATCTCTCAAGTCTCAACCAACCAACCAACCTCATTCCGAAGTTGTAGAAGTAGTTTCTGACAAGACATCTTTCCTTTCATCAAGGCTATGGGGAATATTATTTCCAGAAAAAGAAAATATCAGTACTTAA	22308550	22309952	252	reverse
	Bras_T00877	mRNA	CTCTGACTTGTCAGGTTTCCCATACATATAAAATCCGCAGCTCAGACAAAGAAACGTTTCGATTCTTCTCTCTTTCTTTCTCTCTGGTTTTGCTACAATGGTAACGAAGAGAGAAGAAAGAGAGACGAATATGTTCGTGGATGGGATAATAGACACCATGCCTGTGTTTGCCAAGGAGCTAATTGCCGGAGGCGTCGCCGGTGGTTTTGCAAAGACGGTGGTTGCTCCTCTTGAGCGTATTAAGATTTTGTTTCAGGTACAATTTTAACTATGGACTTAAAAATTGATGCTTTTCTGAAGTTTTGGTTTTTCATAGAGACAAAGATCGGTCCTTTTGTGTTGGGCACTGTACAAATTAGTACTGCATTTTTTTTTGGGTGGAAATTAGTACTGCATTTT…	22303856	22306633	2778	reverse
	Bras_T00877	exon	CTCTGACTTGTCAGGTTTCCCATACATATAAAATCCGCAGCTCAGACAAAGAAACGTTTCGATTCTTCTCTCTTTCTTTCTCTCTGGTTTTGCTACAATGGTAACGAAGAGAGAAGAAAGAGAGACGAATATGTTCGTGGATGGGATAATAGACACCATGCCTGTGTTTGCCAAGGAGCTAATTGCCGGAGGCGTCGCCGGTGGTTTTGCAAAGACGGTGGTTGCTCCTCTTGAGCGTATTAAGATTTTGTTTCAG	22306378	22306633	256	reverse
	Bras_T00877	exon	ACCAGAAGATCAGAATATCAGAGCTTAGGGCTGTTTGGAACCGTTAAGAAAATTGCAAAGACAGAAGGGCTGATGGGTTTCTACAGGTGGATCCCCGAGTACATAATCATTAATGTCAGCGTTGTTTACAA	22305532	22305662	131	reverse
	Bras_T00877	exon	AGGAAATGGAGCTAGTGTTGCAAGAATTGTTCCATATGCAGCCCTGCATTATATGAGCTATGAGCAATACCGCAGATGGATTATCCTCACCTTTCCTGATGGGGGGCGGGGACCTGTTCTTGATCTTGTTGCCGGATCATTGTCTGGAGGAACAGCTGTACTTTTTACCTATCCTCTTGATTTAGTTCGGACCAAGTTGGCTTATCAG	22305283	22305490	208	reverse
	Bras_T00877	exon	GTTGTTGGTTCGCCAAAGTTAAGTGTCCAAGGGATAGTGAATAATGAACAAATTTATAAAGGAATTCTTGATTGTTTCTCGAAGACTTACAAAGAAGCTGGATTCAGAGGGCTCTATCGTGGTGTTG	22305022	22305148	127	reverse
	Bras_T00877	exon	CTCCATCACTTTATGGAATCTTCCCATATGCCGGTTTGAAGTTCTACTTCTATGAGGAGATGAAGCGTTATGTCCCTCAGGAGCAGAAGAGCAGTATTATGGTGAAGCTTGTATGTGGTTCTGTTGCTGGTTTATTAGGTCAGACTTTTACATACCCCCTTGATGTTGTGAGGAGGCAAATGCAG	22304749	22304933	185	reverse
	Bras_T00877	exon	GTTCAACGACTCATGGCATCGAACAGTCCAGAGATGAAAGGAACAATGGAAAGCCTTGTTATGATCGCTCAAAAGCAAGGATGGAAGCAATTATTTTCGGGACTTAGCATCAATTACTTGAAG	22304548	22304670	123	reverse
	Bras_T00877	exon	GTTGTACCATCTGTGGCAATTGGATTTACTGTTTATGATGTTATGAAGTCCTACCTTCGAGTTCCATCACGGGATGAAGCTGTGAAAGAAGTGGTAACCAATGAAAGACATACCCAGCCATCCTCGCTTCACTCCGAATGACATTTTTCTTCCAATTTTTCACTTCAGGCAACACACGTGCACAAATTATTGGGAGCTTTGCTTGCCTTATTCTCAGTTGTCAATTAGGTTGACTAGCTCATTAAGATGTTTTTCAGCTGTACATATCATTCTTTCAAGCTGAACAGTAGCATATTCATAGGTTATATCCCTTACCACAGGGATCTTATAAGCTCTAGTTTCACTGATTAAGGTCGCAGAATAATTGACTAGACTACCTTGTACTAAATGACTCCAAAC…	22303856	22304434	579	reverse
	Bras_T00877	CDS	ATGGTAACGAAGAGAGAAGAAAGAGAGACGAATATGTTCGTGGATGGGATAATAGACACCATGCCTGTGTTTGCCAAGGAGCTAATTGCCGGAGGCGTCGCCGGTGGTTTTGCAAAGACGGTGGTTGCTCCTCTTGAGCGTATTAAGATTTTGTTTCAGACCAGAAGATCAGAATATCAGAGCTTAGGGCTGTTTGGAACCGTTAAGAAAATTGCAAAGACAGAAGGGCTGATGGGTTTCTACAGGTGGATCCCCGAGTACATAATCATTAATGTCAGCGTTGTTTACAAAGGAAATGGAGCTAGTGTTGCAAGAATTGTTCCATATGCAGCCCTGCATTATATGAGCTATGAGCAATACCGCAGATGGATTATCCTCACCTTTCCTGATGGGGGGCGG…	22304294	22306536	1074	reverse
	Bras_T00878	mRNA	ATGGCTTCTGTGACTTCTCTTCAGCCAACCAACTCTATAATCTCCTCTCGATTCAAAGCTCGGACCAGTCCGAACCCTAAGCCTGATCATCTCTTCCTCAAAATCCAACCTTTATCTTCCTTCAGTCCCACCCCATCCAAACCTCTCTGTACTTTCGCAGTCCCCAGTGCCAACAATCCCAGAGTCAATCGCCGCTACGACGGCTCCTCCCAGCCCCAAATCACAAGGCCTAGCTCCAAACCTCAGTACAAGACCCAAACTTCACACAAGGATAGCAAGTATCTGAACCGAAACGAACCAAAATTGAACAGCGATGAGTTTAATAATCAAAGTGCCCCATTATGGATTAACACAAAAGATGTGGACTTGATGGGCTTGTGCAAGGAGGGTAAGGTCAAA…	22301822	22303306	1485	forward
	Bras_T00878	exon	ATGGCTTCTGTGACTTCTCTTCAGCCAACCAACTCTATAATCTCCTCTCGATTCAAAGCTCGGACCAGTCCGAACCCTAAGCCTGATCATCTCTTCCTCAAAATCCAACCTTTATCTTCCTTCAGTCCCACCCCATCCAAACCTCTCTGTACTTTCGCAGTCCCCAGTGCCAACAATCCCAGAGTCAATCGCCGCTACGACGGCTCCTCCCAGCCCCAAATCACAAGGCCTAGCTCCAAACCTCAGTACAAGACCCAAACTTCACACAAGGATAGCAAGTATCTGAACCGAAACGAACCAAAATTGAACAGCGATGAGTTTAATAATCAAAGTGCCCCATTATGGATTAACACAAAAGATGTGGACTTGATGGGCTTGTGCAAGGAGGGTAAGGTCAAA…	22301822	22303306	1485	forward
	Bras_T00878	CDS	ATGGCTTCTGTGACTTCTCTTCAGCCAACCAACTCTATAATCTCCTCTCGATTCAAAGCTCGGACCAGTCCGAACCCTAAGCCTGATCATCTCTTCCTCAAAATCCAACCTTTATCTTCCTTCAGTCCCACCCCATCCAAACCTCTCTGTACTTTCGCAGTCCCCAGTGCCAACAATCCCAGAGTCAATCGCCGCTACGACGGCTCCTCCCAGCCCCAAATCACAAGGCCTAGCTCCAAACCTCAGTACAAGACCCAAACTTCACACAAGGATAGCAAGTATCTGAACCGAAACGAACCAAAATTGAACAGCGATGAGTTTAATAATCAAAGTGCCCCATTATGGATTAACACAAAAGATGTGGACTTGATGGGCTTGTGCAAGGAGGGTAAGGTCAAA…	22301822	22303306	1485	forward
	Bras_T00879	mRNA	ATGCCGGCCGGTGAGCTCCGGCAAACAGAGTCCTCAGAAGCCGACGCCGAGCAGTGGTTGTGGGCCCAGATCAAAGCCGAGGCGCGGCGCGACGCCGAGTCTGAGCCGGCGCTGGCGAGCTATCTCTACTCAACAATCCTCTCGCACTCGTCTCTGGAGCGGTCGCTGTCTTTTCACCTCGGGAACAAGCTCTGCTCCTCCACGCTCCTCTCCACCCTCCTCTACGATCTCTTCCTCAACACCTTCTCCTCCGACTCCTCTCTACGCGCCGCCGCCGTTGCCGATCTACGCGCCGCGCACGAACGTGACCCTGCCTGCGTGTCCTTCTCCCACTGCTTGCTCAATTACAAGGGCTTCTTGGCATGTCAGGTAAATAATGCAATTTCAAAGGTTGCAAAT…	22300102	22301046	945	forward
	Bras_T00879	exon	GCTCATCGAGTGGCTCATAAGCTGTGGATTCAGTCACGCAGGCCGCTGGCGCTTGCGCTCCACTCGCGGATCGCGGACGTGTTCGCGGTGGACATTCACCCGGCGGCGAGGATTGGAAAAGGCGTGCTGTTCGACCACGCGACCGGCGTGGTGGTGGGGGAGACGGCTGTGATCGGAAACAACGTGTCCATACTGCATCACGTGACGCTGGGCGGGACCGGCAAGGTCGGCGGAGACAGGCACCCCAAGATCGGCGACGGTGTCCTAATCGGCGCGGGTGCCACCATTTTGGGGAACGTGAAGATAGGAGAGGGTGCGAAGATTGGGGCCGGGTCGGTTGTGCTAATAGATGTGCCGGCGAGGACCACGGCGGTGGGGAATCCGGCGAGGTTGGTTGGC…	22300555	22301046	492	forward
	Bras_T00879	exon	ATGCCGGCCGGTGAGCTCCGGCAAACAGAGTCCTCAGAAGCCGACGCCGAGCAGTGGTTGTGGGCCCAGATCAAAGCCGAGGCGCGGCGCGACGCCGAGTCTGAGCCGGCGCTGGCGAGCTATCTCTACTCAACAATCCTCTCGCACTCGTCTCTGGAGCGGTCGCTGTCTTTTCACCTCGGGAACAAGCTCTGCTCCTCCACGCTCCTCTCCACCCTCCTCTACGATCTCTTCCTCAACACCTTCTCCTCCGACTCCTCTCTACGCGCCGCCGCCGTTGCCGATCTACGCGCCGCGCACGAACGTGACCCTGCCTGCGTGTCCTTCTCCCACTGCTTGCTCAATTACAAGGGCTTCTTGGCATGTCAG	22300102	22300470	369	forward
	Bras_T00879	CDS	ATGCCGGCCGGTGAGCTCCGGCAAACAGAGTCCTCAGAAGCCGACGCCGAGCAGTGGTTGTGGGCCCAGATCAAAGCCGAGGCGCGGCGCGACGCCGAGTCTGAGCCGGCGCTGGCGAGCTATCTCTACTCAACAATCCTCTCGCACTCGTCTCTGGAGCGGTCGCTGTCTTTTCACCTCGGGAACAAGCTCTGCTCCTCCACGCTCCTCTCCACCCTCCTCTACGATCTCTTCCTCAACACCTTCTCCTCCGACTCCTCTCTACGCGCCGCCGCCGTTGCCGATCTACGCGCCGCGCACGAACGTGACCCTGCCTGCGTGTCCTTCTCCCACTGCTTGCTCAATTACAAGGGCTTCTTGGCATGTCAGGCTCATCGAGTGGCTCATAAGCTGTGGATT…	22300102	22301046	861	forward
	Bras_T00880	mRNA	CCCACATGCAAAAGAGTTAGGCTCAATTTCCATGAAAGACCAAAACTTTGTGCTTGATTTGTTCTGTTTTTCATTAATCCCAAAGGTTCTTCTATAGTGTGTTCGTAGAGTCACACAGTGTGAGTGAGAGAGGGTTCTGGGACTTTGACGTGTCCTTTAACGGAAACGAGCCAGTGACTGGTTAAAGCAAACATTGAAGACAGTGCGTGTCTTCTTCTACTTTGGCGTTGCTTTTTTCATCTGAGAAAAGCTCATTCATTTGGGGGTTTCTGATTCTCACAGTGATAATGCACGTTTTTCTGCTTCTGGGTTTTGTCTGTTTTGAACAAACTCTGGAATTGGGATATGGGTTTTGAATTTGGGGTGTGTTGAGGGTGCAAAGTTTGTGTCTTGCTTGGC…	22287087	22291449	4363	reverse
	Bras_T00880	exon	GAACCATTTCAGATCATAAGGATGAGATAGTGAACTCATGCTCTCAAATGGTGCTACAGCTCCAAGATGTTTATGATCCAGAGAAG	22290071	22290156	86	reverse
	Bras_T00880	exon	ACAATTGAAATATGAAAAGAAATACTGCATGGAAGAGCTGCAATGCAATGTTGTGATTATGAAACGATCTGGGCCTAAGATTCTTCGCTTAAATTTGGTTAATTCTCCAAAAATGGAACCTGAAGTGGCTTGCCCTACTTTGTCTGGACCAGAATCTTCTTCAAAACACATAAAGAGCAAGTTTGAACAGTGGAATATGAGTGGAGGGCCACCTGTGACTCCTACTAGTAGTTTTGACCATGAGTCACCTCTGACTGCGACTGATATTGGAACATCTTCTATATCAAGCTCAGATATGGGGACTGAATCATTTTTGCATTCTGGAATTCTCGGGAGGTTGAAGCAAGAATTTCCATATGCCACTGAAGGAAACGATAGTTTGAATGAATCTGAGAATGA…	22288613	22289652	1040	reverse
	Bras_T00880	exon	ATAAAGATCAGGATAAAAATTGTCTCTGGCTCACCATGTGGTGTTGTGGCTGCCGAAGCGAAGAAAGCTCAATCAAACTGGGTTATATTGGACAA	22289888	22289982	95	reverse
	Bras_T00880	exon	GTTGGAGATTTTGGACTAGCAAGGTGGCAACCAGATGGAGATATTGGGATGCAAACAAGAGTAATTGGAACATTTGG	22288072	22288148	77	reverse
	Bras_T00880	exon	GGAAAGACCAACGTCCGTTAAAATGGTTTGCACGACAAAGAATTGCAGTTGGAGCAGCTAGAGGGTTGAGATACCTTCATGAAGAGTGTAGAGTAGGTTGCATTGTCCATCGTGATATGCGACCTAACAATATCCTGCTGACCCATGATTTTGAACCATTG	22288326	22288486	161	reverse
	Bras_T00880	exon	GCACGACCCTTGCTAGAAAAGAATGCCATTAACGAACTGATAGACCCCCGGTTAAGGAACTGCTATTTGAAGCAAGAAGTGAGTAACATGCTGCGATGTGCTTCCTTGTGCATCAGGCGAGACCCTCATTCCAGGCCTCGAATGTCTCAG	22287532	22287681	150	reverse
	Bras_T00880	exon	TTACTTGGCTCCAGAATATGCTCAAAGTGGAGAAATTACAGAAAAGACTGATGTATATTCCTTTGGGGTAGTACTCGTGGAGCTTGTTACGGGACGGAAAGCTATGGACATAAACAAGCCCAAAGGCCAGCAATGCCTCACTGAATGG	22287822	22287969	148	reverse
	Bras_T00880	exon	GTTCTTCGGATTTTGGAAGGTGATGACATTCCCATGAATTTTAATCATCCTTAGATGAAGGGGAGGGGGTTTGTGAGGACACTTTTGTAGACAATGATAGCGATACAATTTTCTGCACTTCAAAGAATAAAAGAAGCATAATATAGTTATATGTACTTTTTGTAGTATATAGTTGTAAGAGAGATTAGATGCCTGTAATCAATTCCTTGTATACCATACCATAAAACCGAAGATGAAATTTCATTCTATTCATCTCATTTGTTGGTATACATTGTCGGTTTATTTCCTAACAAATTTTGAAACATATCTAACATTATCAAAACACACCTTGATTTGCATGAGGTCCGGA	22287087	22287435	349	reverse
	Bras_T00880	exon	CCCACATGCAAAAGAGTTAGGCTCAATTTCCATGAAAGACCAAAACTTTGTGCTTGATTTGTTCTGTTTTTCATTAATCCCAAAGGTTCTTCTATAGTGTGTTCGTAGAGTCACACAGTGTGAGTGAGAGAGGGTTCTGGGACTTTGACGTGTCCTTTAACGGAAACGAGCCAGTGACTGGTTAAAGCAAACATTGAAGACAGTGCGTGTCTTCTTCTACTTTGGCGTTGCTTTTTTCATCTGAGAAAAGCTCATTCATTTGGGGGTTTCTGATTCTCACAGTGATAATGCACGTTTTTCTGCTTCTGGGTTTTGTCTGTTTTGAACAAACTCTGGAATTGGGATATGGGTTTTGAATTTGGGGTGTGTTGAGGGTGCAAAGTTTGTGTCTTGCTTGGC…	22290883	22291449	567	reverse
	Bras_T00880	CDS	ATGAAAGAGAAGAGGAATTCAGTGGTGGCTGGGAAAGTCGTGGTGGTTGCTGTTAAGGCTTTGAAGGAAATTCCGAACACTGCTCTGGTCTGGGCTTTGACTCATGTTGTGCAACCTGGAGATTACATTAAGCTTTTGGCGGTCATTCCTTCACACACATCAAGAACCATTTCAGATCATAAGGATGAGATAGTGAACTCATGCTCTCAAATGGTGCTACAGCTCCAAGATGTTTATGATCCAGAGAAGATAAAGATCAGGATAAAAATTGTCTCTGGCTCACCATGTGGTGTTGTGGCTGCCGAAGCGAAGAAAGCTCAATCAAACTGGGTTATATTGGACAAACAATTGAAATATGAAAAGAAATACTGCATGGAAGAGCTGCAATGCAATGTTGTG…	22287382	22291045	1974	reverse
	Bras_T00881	mRNA	GTCCGAGTCTGACTGAGGTCACTGGTCGAACACCATGTGTGCGCTATTCAGAGTTAGCAGCAAGCGCCTATTCTCTGCGCTGAACAGCGTGAGCTCTCTATCTCTGCGACGCTTCTGCAGCATACTCTCCTCTAATGGCTTCGTTCACCCCACTGCAATCGTTCACCCCAATGCCGTTCTCGGCGAGGTACTTAATTTGCTTCACTTCTCAATCAAATTTGAACGAAACTCAGTGTGTGGTTGTGGGTTGTGGTTTTTACGATCAGGGTGTTTCAGTTGGACCCTTTTGTACTATTGGGTCGTCCGTGAAGGTTGGAAATGGCTGCCGGTTACATCCCGGAAGCCATATTTTCGGAAGTACAGAAGTTGGGGATAGTTGTGTTTTGATGACGTGAGTTT…	22284188	22286957	2770	reverse
	Bras_T00881	exon	GTCCGAGTCTGACTGAGGTCACTGGTCGAACACCATGTGTGCGCTATTCAGAGTTAGCAGCAAGCGCCTATTCTCTGCGCTGAACAGCGTGAGCTCTCTATCTCTGCGACGCTTCTGCAGCATACTCTCCTCTAATGGCTTCGTTCACCCCACTGCAATCGTTCACCCCAATGCCGTTCTCGGCGAG	22286771	22286957	187	reverse
	Bras_T00881	exon	GGTGTTTCAGTTGGACCCTTTTGTACTATTGGGTCGTCCGTGAAGGTTGGAAATGGCTGCCGGTTACATCCCGGAAGCCATATTTTCGGAAGTACAGAAGTTGGGGATAGTTGTGTTTTGATGAC	22286567	22286691	125	reverse
	Bras_T00881	exon	ACCTCTTATACCTTTTGGCAAGGATCTAGATCAGAAGTCTTAGAACAGCTTACCAAAAGATATTCATGCCTGCTGATGCAAATTCCAGTGGTTTTGAAGAACGTCTTGCTGAAGTG	22285034	22285149	116	reverse
	Bras_T00881	exon	GAGCTGCATGATAAATTGTCTCATGTACCTGCTGTATGCTCCATGTTGCAGTCAATCCGCGACTCTTTCAAAGAAAAAAGACGTGGAATATGCAAATTCAGACATTGGAATGGCTCTTAAAAGTACTAGGTTATTTTATTTATTTGGAGGAAAACAATTTTATAACAGCTCTCTTTAGAAAAGAAGAAAGAAAACTTATCATGTATAACATTCTCTCTTTTTGCCCCTAACTTGAATGGTATCCATGTATACATAATTTACATCTAAAAACCAACAGAACATTATCTGCATCATATTTCACCAATATCCTATCCATCCTTCATAACTAGAAAGAACGAGACATTAACTTCTGAATAATGGCAGTTAATGTGGTTTTTATTTCTTCTTTTTGCAGTGACC…	22284188	22284947	760	reverse
	Bras_T00881	exon	TCAGGGGATGAATGCTTCCTTGATGTTGGGGACAACAATGAGATCAGAGAGCATGCCTCAATCCACCGATCTTCGAAGTCTAGTGATACAACA	22286172	22286264	93	reverse
	Bras_T00881	exon	GTTATTGGGAATAACAATCTTATCATGGGCTCTTGCCATATTGCTCACGATTGCAAGGTTGGAAACAACATCATTTTTGCAAATAATACCCTTCTAGCAGGCCATGTTGTGGTGGAA	22285977	22286093	117	reverse
	Bras_T00881	exon	TTTTAAACTTTTCAATGTGGGGAAAAATTTGTCAGGCAGTGGTGCCATTGTTGGTGATGATCTTCCGGGGCGTACTGTGCTGGGATGCAATAACGTTATTGGTCACCATGCTGTGGTTGGTGTTAAATGCCAAGACATGAAATACAAG	22286349	22286496	148	reverse
	Bras_T00881	CDS	ATGTGTGCGCTATTCAGAGTTAGCAGCAAGCGCCTATTCTCTGCGCTGAACAGCGTGAGCTCTCTATCTCTGCGACGCTTCTGCAGCATACTCTCCTCTAATGGCTTCGTTCACCCCACTGCAATCGTTCACCCCAATGCCGTTCTCGGCGAGGGTGTTTCAGTTGGACCCTTTTGTACTATTGGGTCGTCCGTGAAGGTTGGAAATGGCTGCCGGTTACATCCCGGAAGCCATATTTTCGGAAGTACAGAAGTTGGGGATAGTTGTGTTTTGATGACTTTTAAACTTTTCAATGTGGGGAAAAATTTGTCAGGCAGTGGTGCCATTGTTGGTGATGATCTTCCGGGGCGTACTGTGCTGGGATGCAATAACGTTATTGGTCACCATGCTGTGGTTGGT…	22284770	22286923	930	reverse
	Bras_T00882	mRNA	GTAAAAGGGTCCCCAACTCATTCATGTACGTAGTATGCTACAAACTCCAGAGGACAAAGCTTTCCTGTATAAGATAAGATTCTTTTTCGATGAGAGAGAGAGGGAGAGAGGTAGTTATATAGTAGTATAGTACTAGTAATTCTTTTGTTTAGAACCCAAGTTGGAAAATATCCAACAATAAACAAAGTCCATCCAATCATCTTCTCTTGGTGTGCATCCATTTTCATAAACCCCACCTCCCCCATCATCATATCATATATAGTTATATACCACCAAACATATTAGCTACCTTCTCTATCTATCTCTCTACATATTCCCATTTCTCCTCTCTCTGTCTCTCTGAACTTTTCATTGGGTTTGGAATTGTGGGGGTGTCGGCCGTTAATAGTGTGAGTGAAT…	22278303	22280246	1944	reverse
	Bras_T00882	exon	GAGTTCCGTGGACAGAAGAGGAACACAGAACATTTCTGATGGGGCTTGAGAAGTTAGGGAAGGGTGACTGGAGAGGCATCTCTAGGAACTATGTGACCACAAGAACACCAACCCAAGTTGCTAGCCATGCTCAGAAGTATTTTCTCAGGCAAGCCACCCTCACCAAGAAGAAGCGTCGTTCAAGCCTCTTCGATATG	22279116	22279312	197	reverse
	Bras_T00882	exon	TTTGGAAGCAGCAGCAATAATACTCAATCCAAGCCAAGTAGTATTGATCCGGCTCCTACTCAATGTTTTAATATCAATCCGACAAGCCCTCACCAGCATAATATTCAGCTTCAACTTAGTACTAGTACTACCTCAGCAGCACAAAATCTAAAACCATCAGATAATCAACAAAAACCAGCTGACTACAGCAGTACTCCTCCTCCTCTAGGCAATTCACATCATCATGATCGGGCTCGTGATCACGCTATGCCTGTATGGATTTACGGGTTGATCGATTCCCAGCTGAAATATTCAAATGCAGCTTCATCATCAAAACCCAGCACTAGTAATATTCCATCATCATCTGTAGTACCTGATCATCTAGAGCTCACGCTTGCTGCTCCAGTTAGGCCTATCAAT…	22278303	22278999	697	reverse
	Bras_T00882	exon	GTAAAAGGGTCCCCAACTCATTCATGTACGTAGTATGCTACAAACTCCAGAGGACAAAGCTTTCCTGTATAAGATAAGATTCTTTTTCGATGAGAGAGAGAGGGAGAGAGGTAGTTATATAGTAGTATAGTACTAGTAATTCTTTTGTTTAGAACCCAAGTTGGAAAATATCCAACAATAAACAAAGTCCATCCAATCATCTTCTCTTGGTGTGCATCCATTTTCATAAACCCCACCTCCCCCATCATCATATCATATATAGTTATATACCACCAAACATATTAGCTACCTTCTCTATCTATCTCTCTACATATTCCCATTTCTCCTCTCTCTGTCTCTCTGAACTTTTCATTGGGTTTGGAATTGTGGGGGTGTCGGCCGTTAATAGTGTGAGTGAAT…	22279440	22280246	807	reverse
	Bras_T00882	CDS	ATGGGCAGAAAGTGCTCACATTGTGGAAACATAGGCCACAATTCAAGGACCTGTACAAATTTCAGAGGCACTTCCACTACTGGTTTTGCTGGTACTACTAGTAATGGATTTAGGCTCTTTGGGGTTCAACTTCATCATCATGATTATCATATGTCTTCTTCAATATCTTCTTTTAATTCCATGAACATGATGATGAAGAAAAGCTTTAGCATGGATTGCTTGCCCACATCTTCAGCCTCATCCTCATCCCCATCTTCTTCAAGAATTTCCATAGATAATAATGAAAATTCTGATCGTCACAAAGCCTCCATCGGTTATCTCTCCGACGGTCTCATATGCCGTGCCCAAGACAGGAAAAAGGGAGTTCCGTGGACAGAAGAGGAACACAGAACATTTCTG…	22278517	22279800	1041	reverse
	Bras_T00883	mRNA	CGGCACCTGAGTCCCACACCTTGCTTGCTTCGGAGGACAAGTTTGTACTTTCACATAAGCAGCTCCTCCGTCTCCACTCAACTGAATTTCTTTTTTTTCTTTTTTCCCTCTCGTTCGTTCCCTCAAATCCAGAATCTCTCTCTCGGAGAAATCTAAACGGAAAATCCAAAACGACGGCGTACGCACGGCGTCACTGTGCGCCACACAGTCTAGGCCTCTGCAATGAGGCTCCGACCTACTACAGTACTCCCACTGCTGTTTCTCTGCTTCGTTTCTATTCCTTGGCTCGAATTCCCACTTGCGGCCTCCGCCGAGTCGAACGAGTCGAACTCGGTGGCGGAGGAGATCAATGCCGAGTCGGAAAAATCCTCGCGAGCGGCGAGATCCACTAACGACAGC…	22267836	22274097	6262	forward
	Bras_T00883	exon	GCGACTCTGGAGACCGTTGCTAGAGTTAAGTCCAAGAAAAATGACAGCAAGGAGGAGAA	22268808	22268866	59	forward
	Bras_T00883	exon	CCGCCGATGCTGGCAGCTTCAATAATAGCGTTAATGAACAGCAG	22268594	22268637	44	forward
	Bras_T00883	exon	CGGCACCTGAGTCCCACACCTTGCTTGCTTCGGAGGACAAGTTTGTACTTTCACATAAGCAGCTCCTCCGTCTCCACTCAACTGAATTTCTTTTTTTTCTTTTTTCCCTCTCGTTCGTTCCCTCAAATCCAGAATCTCTCTCTCGGAGAAATCTAAACGGAAAATCCAAAACGACGGCGTACGCACGGCGTCACTGTGCGCCACACAGTCTAGGCCTCTGCAATGAGGCTCCGACCTACTACAGTACTCCCACTGCTGTTTCTCTGCTTCGTTTCTATTCCTTGGCTCGAATTCCCACTTGCGGCCTCCGCCGAGTCGAACGAGTCGAACTCGGTGGCGGAGGAGATCAATGCCGAGTCGGAAAAATCCTCGCGAGCGGCGAGATCCACTAACGACAGC…	22267836	22268295	460	forward
	Bras_T00883	exon	GTTGAGACAGTGGCTCAGTTTGGGGTGATATTTCTTCTTTTTGCATTGGGCCTGGAATTCTCAGCTACTAAG	22270258	22270329	72	forward
	Bras_T00883	exon	GTTATTACTGGATACTTACTAGCAGGATCTGCCATTGGACCTGGAGGCTTGAGTTTTGTCAGTGAAATGGTGCAA	22269712	22269786	75	forward
	Bras_T00883	exon	GTCCTTTCAATTTCATGATGTATTCCATCTGGAGAATGAGAATGGAGCAGAAGATATGCCAACACTAATAGATCGCAAG	22268994	22269072	79	forward
	Bras_T00883	exon	GGTAAACTATATCTACTGCTTCTAGGCACAACAGCTCTTAGTCTG	22273091	22273135	45	forward
	Bras_T00883	exon	GTTGGAATGTCTTTGGCACAAATCGGAGAATTTGCTTTTGTTTTACTAAGCCGCGCTTCTAATCTTCATCTTGTTGAG	22272870	22272947	78	forward
	Bras_T00883	exon	GTTGAGCCCATTCGCAATTTCTTTGCTGCTCTTTTTCTCGCTAGCATTGGGATGCTAATAAATGTTCAATTCCTTTGGAATCATGTTGATATTTTATTAGCAGCTGTTATATTGGTAATCGTTGTAAAAACTGTAGTTGTTGCTATTGTTGTCAAGGGATTTGGATACAACAACAAGACTTCCCTTCTT	22272597	22272785	189	forward
	Bras_T00883	exon	TGTAGTGATAAGCTGGGTTTAAGTCTTGAACTCGGCTCCTTTGCGGCAGGGGTGATGATATCAACAACTGATCTTGGTCAACATACACTTGAACAA	22272032	22272127	96	forward
	Bras_T00883	exon	ACTAATGAACTCTATCAATTGGCATCAGTGGCATTCTGCTTATTTGTCGCTTGG	22271845	22271898	54	forward
	Bras_T00883	exon	GTTGGTGGTCTTGCTTACATTTTTGGCCACATTATCAATATTATCACGTTCTTGTGTGCCATGGTTCCTTAAGCTTATGATAAGCCTATCTTCTCAG	22271656	22271752	97	forward
	Bras_T00883	exon	GACTGTGCTGTGGGTTTGCTATTTGCTCTGCTTCCAGTTCTTGGTGGTACTTCTGGCATTCTTCAAGGAGTAATATCCATGACCAAATC	22271381	22271469	89	forward
	Bras_T00883	exon	CTTCGGGTTGTTCGAGCGGTGGCTGTTCTGGGAGGTTTACTGCAGACTTTCCTATTTATGTGCTTGTGTGGAGTAATAGCCTCA	22270426	22270509	84	forward
	Bras_T00883	exon	ATTGGCTTTAAAGGAGACAGTTTTCGCTCAGATGGTGCTAAGCGTATTGCTTTCTTGGTCCGGGAATCTCATCATTCACAATGTTAAATAAAACATTGGCCGGAAAATTGCAATGTTCAGCCTTTGGGGTTGTTATACTCTGAAGGACAGGTATCTAATAGTGCAGAAGTCGACTGACTGAAAAGTCTATATACTGCAAAGCTCTTCAACTGCTGCCTACTTTCCATGCATCTTACTGACAGAGCAAGACTGAATCATATAAATACTAATTGAGACCAAGAAAAAGACAGCATGGAACTTTTCTCTTGTAAATTAGTATATATTTTGTAATGTAAATTATCCCCTTGCGCCCCTCTTTGAGGTCGATAATTTTTGTTTTGTTTTTGCCGATTTTGCTTG…	22273508	22274097	590	forward
	Bras_T00883	exon	GTCACTACACCATTGCTGTTCAAGATGATTCCTGCTGTTGTTCATCTTGGAGTGTTGTTGCGGTGGCTCTCCCCTGATAGCCTAAGTGAG	22273292	22273381	90	forward
	Bras_T00883	CDS	ATGAGGCTCCGACCTACTACAGTACTCCCACTGCTGTTTCTCTGCTTCGTTTCTATTCCTTGGCTCGAATTCCCACTTGCGGCCTCCGCCGAGTCGAACGAGTCGAACTCGGTGGCGGAGGAGATCAATGCCGAGTCGGAAAAATCCTCGCGAGCGGCGAGATCCACTAACGACAGCTTCGCTGACATGATTGATCGGGCTCTGGAGCGGGAATTCCCTGAGAATGAGCAAAATCAAGCCGCCGATGCTGGCAGCTTCAATAATAGCGTTAATGAACAGCAGGCGACTCTGGAGACCGTTGCTAGAGTTAAGTCCAAGAAAAATGACAGCAAGGAGGAGAAGTCCTTTCAATTTCATGATGTATTCCATCTGGAGAATGAGAATGGAGCAGAAGATATG…	22268058	22273594	1476	forward
	Bras_T00884	mRNA	ATGGAGCAATGGGTCCCACTCTTTGACATCTTCTTGAACTCTCCGACGCCCGAATCGGAAGCATCGACGTGGTTGAAGCAATCCTTCAGTGCCTCATCAGCAACCACGGCGCCGATCACTACAGGCTCTTTCCTCTCCTTGCTAATGAAACCATTGGACACAATCGATACTTCTACCGGAGCTCCGTGCACAAACAGGTGATGGGTCGAACCCCAAATTGTTTTTAGATGCGTCTCTATTGATTTGGGTGCTGATAGTCTGACACTGAATTTTGCAGGGTGATGTTTCTACAGACTCTACCGAATATGGTACAGGCGAGGGTTTTATCGTTTCTTGCTTTGGACCGTCAGAGGTTTTGTGGCAGGGACTTGGCTAAGCTGGCCAGGAACGTTTTGAGTG…	22261821	22264451	2631	forward
	Bras_T00884	exon	GTAATCTTGAAAACGGAAGCGATTGGGGTACAAGAGTTTGGGAGCTGGAGAGATAAGGGCATCTCCGGCAGGATTATAGAAGGTAGCAATGGAGAGTCTGCTTCCATTCTTGTCTGCCAAGACACGGTGCAATGTACTTTGGTACCTTCCATTACTCAACACTTCCAGTTGGTCACCTGTGTTGACAAAGATGGTGTTGTTCTTGGATGGTGGAATTGCAACCCATTTTCCATCTTTGAAGAATTCGAGACCAGGAACTTGGTCGTCTTGGAGCAAGAGTATGATCCCACCAGCATCAGTATGCTCTCGAAGTCCTCTCACAAGTTCTGGCTGAGAACACTGAGGGTATTTTGCAACTTTTGTCCCCACAGAAGGACCCTTGCTACCTGCAAATGCTTC…	22263936	22264451	516	forward
	Bras_T00884	exon	ATGGAGCAATGGGTCCCACTCTTTGACATCTTCTTGAACTCTCCGACGCCCGAATCGGAAGCATCGACGTGGTTGAAGCAATCCTTCAGTGCCTCATCAGCAACCACGGCGCCGATCACTACAGGCTCTTTCCTCTCCTTGCTAATGAAACCATTGGACACAATCGATACTTCTACCGGAGCTCC	22261821	22262005	185	forward
	Bras_T00884	exon	GGTGATGTTTCTACAGACTCTACCGAATATGGTACAGGCGAGGGTTTTATCGTTTCTTGCTTTGGACCGTCAGAGGTTTTGTGGCAGGGACTTGGCTAAGCTGGCCAGGAACGTTTTGAGTGGCACTCAGGGGATTGATTTTTGGGTCCAGAAAGCTGCACGCAACATGCTCGATGTAATGTCTGAGTCAAATTATGACTGGATTTCTTGCTTGAGTTTGGATTCTGGTGAGGAGGAGGAGGAGGAGGAGGAAGATGAGTTTGACTCCTTGCCGGATTGGCTTAAGGATTCTGCGGCTGAGAGTGATTCTATTCTACCATGGCTGCCTATATCGGCTGAGGAATTGAATTTGAGGACAGTGAGTGGTAATTGTGAAAATGATGATGCTTCATTGAGTCA…	22262098	22263257	1160	forward
	Bras_T00884	exon	TTACAAAATGCTCTCCATTCTTGAAGCCTCACAAGCCTATGTTGACTATAGTAGTTGAGCAAAACAAAACCTTCCTAACTAAATCTATATTAT	22263279	22263371	93	forward
	Bras_T00884	exon	GTAAGGAAACCATTGTTCCCACTGGCCATTTGTTTCATGGATTCGAATCTGGGGCCCTT	22263844	22263902	59	forward
	Bras_T00884	CDS	ATGGAGCAATGGGTCCCACTCTTTGACATCTTCTTGAACTCTCCGACGCCCGAATCGGAAGCATCGACGTGGTTGAAGCAATCCTTCAGTGCCTCATCAGCAACCACGGCGCCGATCACTACAGGCTCTTTCCTCTCCTTGCTAATGAAACCATTGGACACAATCGATACTTCTACCGGAGCTCCGGTGATGTTTCTACAGACTCTACCGAATATGGTACAGGCGAGGGTTTTATCGTTTCTTGCTTTGGACCGTCAGAGGTTTTGTGGCAGGGACTTGGCTAAGCTGGCCAGGAACGTTTTGAGTGGCACTCAGGGGATTGATTTTTGGGTCCAGAAAGCTGCACGCAACATGCTCGATGTAATGTCTGAGTCAAATTATGACTGGATTTCTTGCTTG…	22261821	22264451	2013	forward
	Bras_T00885	mRNA	TTTTCTTGTGTCTCCTTTCTTACCTACCTATCTACAGTTCTACACCAACACCACATTTTGTCTTCTTCCAATTTGAAGCAGCTAGATCTAAGTTAATCTTGAGCTCATATCTGTATTGTCTACTTGTTTACAAGCCTTATTTTGTTTGTGCAATGTCTTCATCAACAAAGATAGATGCCCATGCATACACCTTTTGCGGTTTGGTAAAATACACATGATTGTGTGTTAGGATATTAATATCTATTAACAAATGTAATGTATTAGAAGTTAGAACACTATCATCTGATAGCCACGTAAATTGCTAGTCCACCACAAATGTGGCACAATGTGATCCAATTCCAGTTACTCTAAACAAACAGAGTCAGAAGACCACTCTCGGTTTCTTCTTCATTTTTGTCG…	22255343	22261080	5738	forward
	Bras_T00885	exon	GTCAGTCACTTTCCACCAGGATACAAGCAAGAGCGTATAGTTGGAATGGGAATGAATGAAGAAGAGCTCAAGGCGAATCCG	22256835	22256915	81	forward
	Bras_T00885	exon	ATCATCAGATACATTGTTTTATGAGAGTCCGCGCTTTGTGACACATATTGATGATCCAGCCATTGCGGCACTGACCAAGTACTATTCTAAGGTGTTTCCTCCTAGCAACAGTCCAGGAGTAAGCATGCTGGACATGTGTAGCAGTTGG	22256595	22256742	148	forward
	Bras_T00885	exon	GTTTTGACAGAGTACGTTGTTCAAGACTTGAATGTCAACCCTAAACTTCCCTTTGAAGATAATTCTTTTGACGTGATAACTAATGTG	22257393	22257479	87	forward
	Bras_T00885	exon	ATATTGAAGAATGTGGACTGGCCGGAGCAGATTCCATACAAGCCGGAGGATTTCCAGCGCTATGATGA	22256412	22256479	68	forward
	Bras_T00885	exon	TTTTCTTGTGTCTCCTTTCTTACCTACCTATCTACAGTTCTACACCAACACCACATTTTGTCTTCTTCCAATTTGAAGCAGCTAGATCTAAGTTAATCTTGAGCTCATATCTGTATTGTCTACTTGTTTACAAGCCTTATTTTGTTTGTGCAATGTCTTCATCAACAAAGATAGATGCCCATGCATACACCTTTTGCGGTTTGGTAAAATACACATGATTGTGTGTTAGGATATTAATATCTATTAACAAATGTAATGTATTAGAAGTTAGAACACTATCATCTGATAGCCACGTAAATTGCTAGTCCACCACAAATGTGGCACAATGTGATCCAATTCCAGTTACTCTAAACAAACAGAGTCAGAAGACCACTCTCGGTTTCTTCTTCATTTTTGTCG…	22255343	22256075	733	forward
	Bras_T00885	exon	CTTTTCCAACCGATGTTTTTGGACTAAAGCAATCTCAATATGGACCTCAACTGGTGATGCTGATCATGGTTTGATCGTTGGGTCCTACTTCCACTATGCTGGAGGATTTGAACCTCCTCAG	22257888	22258008	121	forward
	Bras_T00885	exon	GTTAGTGTTGATTATATAAACAAGCCTATCGATGTTTTCAAGGAAATGTGCCGGATTCTTAAGCCGGGCGGACTTGCTATAATCAG	22257610	22257695	86	forward
	Bras_T00885	exon	GGGGTGGATATATCTCCCAACCCTGGACGCTCAGATCCCATGTACATTGTATACTCTAGAAAGTTATCTGCGGTATAATTATAAATATCAAATGTGAGGAACTTCTTGCTTTATTATTTTTTTTATGCAAAAGAGAAACTGTTATTAATGAATGAAAATTAATTCATAGTCATCGTAAGCAAAAAGAGTTCATAGTTACTGAACTTGGCAAATGCTCTGGTTTACTGTCTCCAGCTACAAAATTCTCGATTTAACCAACAGAGGCAGTTTGAGAGTTGTGTTTGTAGGAAACTGATAGTACTTTTAATGTAAGCGCTTGTGTTAGAAGTTCCTTGTGGAAAAGACAAATGCTCCTTGTGGAAAATACAAATGCTTCTTGAGCAACTCACTGTTTAATTT…	22258213	22261080	2868	forward
	Bras_T00885	CDS	ATGCCCAAATGTATTGGAATTGGACTCAAACTCCCTCATCGGCTACCAATTTTGGCGGGTGTGTATCCTTGTTCTTGTTCTTATTCAATCACTAGTGCAGTTGGGTCTGTTCCCAATCTAGCAAAAGTACTCAGCAAGTGGAGCAGTGGAGGTAGAGCGCCTCGGCGTTTGGTGTTGGGCCTTGGCGCCTCATTTTGGGCCCAGTTGATGAACATGTCTGGCGCTGTTGGCGGCAAAGCTTTCACTGCCTCTGCGAGGCTGAAGAGTGGTCCTTCCTTTGAAGAGATATTGAAGAATGTGGACTGGCCGGAGCAGATTCCATACAAGCCGGAGGATTTCCAGCGCTATGATGAATCATCAGATACATTGTTTTATGAGAGTCCGCGCTTTGTGACACAT…	22255791	22258290	954	forward
	Bras_T00886	mRNA	ATGGACCGACCCAGATTCGTAATCGAAGCTTCTGAGGCCGAATCCATGGCCAAGAAGTCCGGCCTCACGGTCGTCCAGCTCCTCCCTTCCTTAGTCAAGTCCGCCCAGGGCCTCGCCCGGGTTCCCATCTCCAAATTCCACGTCGGAGCCATCGGGTACGGGTCTTCGGGTCGGATCTTCTTTGGCGTCAACCTGGAGTTCCCGGGCCTCCCCCTCCACTACTCCGTCCACGCCGAGCAGTTCCTCGTTACCAACCTCTCGATCCAGTCCGAGCCCCGGCTCGATTACGTGGCCGTTTCCGCCGCGCCCTGCGGCCATTGCCGCCAATTCTTCCAGGAAATTCGCGGAGCCCAGGATATCAAGGTCCTGATAACCTCCGCCGAACCCGGAGACAACAAC…	22252991	22253884	894	reverse
	Bras_T00886	exon	ATGGACCGACCCAGATTCGTAATCGAAGCTTCTGAGGCCGAATCCATGGCCAAGAAGTCCGGCCTCACGGTCGTCCAGCTCCTCCCTTCCTTAGTCAAGTCCGCCCAGGGCCTCGCCCGGGTTCCCATCTCCAAATTCCACGTCGGAGCCATCGGGTACGGGTCTTCGGGTCGGATCTTCTTTGGCGTCAACCTGGAGTTCCCGGGCCTCCCCCTCCACTACTCCGTCCACGCCGAGCAGTTCCTCGTTACCAACCTCTCGATCCAGTCCGAGCCCCGGCTCGATTACGTGGCCGTTTCCGCCGCGCCCTGCGGCCATTGCCGCCAATTCTTCCAGGAAATTCGCGGAGCCCAGGATATCAAGGTCCTGATAACCTCCGCCGAACCCGGAGACAACAAC…	22252991	22253884	894	reverse
	Bras_T00886	CDS	ATGGACCGACCCAGATTCGTAATCGAAGCTTCTGAGGCCGAATCCATGGCCAAGAAGTCCGGCCTCACGGTCGTCCAGCTCCTCCCTTCCTTAGTCAAGTCCGCCCAGGGCCTCGCCCGGGTTCCCATCTCCAAATTCCACGTCGGAGCCATCGGGTACGGGTCTTCGGGTCGGATCTTCTTTGGCGTCAACCTGGAGTTCCCGGGCCTCCCCCTCCACTACTCCGTCCACGCCGAGCAGTTCCTCGTTACCAACCTCTCGATCCAGTCCGAGCCCCGGCTCGATTACGTGGCCGTTTCCGCCGCGCCCTGCGGCCATTGCCGCCAATTCTTCCAGGAAATTCGCGGAGCCCAGGATATCAAGGTCCTGATAACCTCCGCCGAACCCGGAGACAACAAC…	22252991	22253884	894	reverse
	Bras_T00887	mRNA	ATGGCGAGCTATATGTGGAGGAAATACGCAGACTATGTGTACACAAAATGGGAAAGAATGATTCTTTGGAACATGGTCGAACCCTACACCAGGCCCAAATCGTTTACGCCTCTCGTCACTATCTATGTCGCCGCTTTCTACACCGGAGTCATCGGCTCTGCTATCACTGAGCAGCTTTACAAGGTAATCGCTTTGCCGGGTCTTTTTACTTTGTATTACCATTATTATCAATTTTATGGGTTAATTTGATGATCAAGACCAAAATTTTCATATGGGGTTTGGGTTCTGGGTAAGTTTTCAACGGGAAAAAGAAGTTGGGTTTTTGCTCTGCCTTTTCCAACGTCTAATTGCTGCATAAAATCACACTTGAATGAGTTAAAGTGTTGTAAGAACAAGTAG…	22248531	22250748	2218	forward
	Bras_T00887	exon	ATATTCAAGCTCCATGTTCTGCACTTGTTTTTCTCTCCGTCTCTGTCACCATTCCGGATGATGACGACCTACGGAACTATCCCGACAGAACCACTGCCATCCTCGAACCTAAATTTTGTTTCACAAGCAAAGGGACAGATTGAATTATGCCTTGGCACACAAAGACCATGGCTGGAGATGATTCAGCTCCAAGATCTCAAGCCTCCCTCCACCTTCAACCAATCAATCCAAAGAATCAGGACAAATGTTGCTTTCTATCGCATGAACTATGCCATTATCATATTTTTCATTCTCTTCATAAGCCTTCTATGGCACCCCATCTCATTGATCGTCTTCATCGTCACAATGGCTGCATGGTTGTTTCTATATTTTCTACATGACAAACCCTTGGTGGTTCTA…	22250089	22250748	660	forward
	Bras_T00887	exon	GAAAAATACTGGGAAGATCATCCTGGGCATGCAGTCCCTCTTATGAAGCCAAAGTTTTATGGAGGCCCTTGGAAG	22249676	22249750	75	forward
	Bras_T00887	exon	ATGGCGAGCTATATGTGGAGGAAATACGCAGACTATGTGTACACAAAATGGGAAAGAATGATTCTTTGGAACATGGTCGAACCCTACACCAGGCCCAAATCGTTTACGCCTCTCGTCACTATCTATGTCGCCGCTTTCTACACCGGAGTCATCGGCTCTGCTATCACTGAGCAGCTTTACAAG	22248531	22248713	183	forward
	Bras_T00887	CDS	ATGGCGAGCTATATGTGGAGGAAATACGCAGACTATGTGTACACAAAATGGGAAAGAATGATTCTTTGGAACATGGTCGAACCCTACACCAGGCCCAAATCGTTTACGCCTCTCGTCACTATCTATGTCGCCGCTTTCTACACCGGAGTCATCGGCTCTGCTATCACTGAGCAGCTTTACAAGGAAAAATACTGGGAAGATCATCCTGGGCATGCAGTCCCTCTTATGAAGCCAAAGTTTTATGGAGGCCCTTGGAAGATATTCAAGCTCCATGTTCTGCACTTGTTTTTCTCTCCGTCTCTGTCACCATTCCGGATGATGACGACCTACGGAACTATCCCGACAGAACCACTGCCATCCTCGAACCTAAATTTTGTTTCACAAGCAAAGGGACAGATT…	22248531	22250748	918	forward
	Bras_T00888	mRNA	ATGAAGATAATCTGGGATCATATACGAGCAAGACTAGAAAAGATTGAGTTAAGTGAGATCAGCAGGCACATTGAAAGTTGGTATCTACACTTATGGAACACCAACGATGAAAACGACTATTAGAACTGAAATACTTAGAACATCAACAAACATTATGAATTTCTAAGTGCAGACTATTAAAAATGAGCTACAAGGTATTTGGCAGCATACACTAAACTGACATATAGCCAAAGTGAGACTTCAATTCTTCGCCAATCACTCAATAGATTCAAAATCAAAGAAAAGCCAATCATGGGTTAATCTTCTTTCAAGACAAGAACTGAACAACACATGTTCCCAAATTCTCCTTGATTAATTTCAAAGATGAAAGCATTTTAGTTTCTTCTCTTCAGATGGCAG…	22248906	22249545	640	reverse
	Bras_T00888	exon	ATGAAGATAATCTGGGATCATATACGAGCAAGACTAGAAAAGATTGAGTTAAGTGAGATCAGCAGGCACATTGAAA	22249470	22249545	76	reverse
	Bras_T00888	exon	ATGGCAGCTCTATGACTAAAAGCAGATGGAAACAACTAAAGCTTATAGACGATGAACTGAATTGGACCTATTTGACCCAATCAACCAAGTGTTTGGAGGCACCAATGCTATTCCTTTCAGCTCCAAACCCATTGACAGGTTTAACACTTCTCCCATATGACATGAACTCTTACAATTTATACCTTCAAGCTGGACCATACATCATTCAAACATATTCACATGCTCTACTTGTTCTTACAACACTTTAA	22248906	22249153	248	reverse
	Bras_T00888	CDS	ATGAAGATAATCTGGGATCATATACGAGCAAGACTAGAAAAGATTGAGTTAAGTGAGATCAGCAGGCACATTGAAAATGGCAGCTCTATGACTAAAAGCAGATGGAAACAACTAAAGCTTATAGACGATGAACTGAATTGGACCTATTTGACCCAATCAACCAAGTGTTTGGAGGCACCAATGCTATTCCTTTCAGCTCCAAACCCATTGACAGGTTTAACACTTCTCCCATATGACATGAACTCTTACAATTTATACCTTCAAGCTGGACCATACATCATTCAAACATATTCACATGCTCTACTTGTTCTTACAACACTTTAA	22248906	22249545	324	reverse
	Bras_T00889	mRNA	ATGGCCGATTCTTCTTCATGTGCCCATTGCAGCATCTATGAGAGGTTGGACTGGACGGAGTCTGCTCACCGTGATAAGATCTTGGCCGTGCTTTCGAGACTCGAAAGCAAGGGCAAAGGGTTTGTGCCACCCCACCAACTTGTTGCTGAGTTTGAAGCAATCCCTGAAGCCTTTGGAGAAGTTTCAAAGAACATTCAGGAAGCTGTTGTGTTACCTCCATACCTGGCCCTCGCTGTTCGTCCGAGGCCCGGTGTTTGGGAACACATCCGAGTCAACATGAAGACACTCGATGTCGAGGAATTGCCTGTTGCTGAGTACTTGAAGATCAAGGAAGAACTCATCGATGGAAGGTAGATTTACATTTGCCTTTTCTCGTACTGTGTTGCTTGTGTATGTCAA…	22243640	22246534	2895	forward
	Bras_T00889	exon	ATGGCCGATTCTTCTTCATGTGCCCATTGCAGCATCTATGAGAGGTTGGACTGGACGGAGTCTGCTCACCGTGATAAGATCTTGGCCGTGCTTTCGAGACTCGAAAGCAAGGGCAAAGGGTTTGTGCCACCCCACCAACTTGTTGCTGAGTTTGAAGCAATCCCTGAAGCCTTTGGAGAAGTTTCAAAGAACATTCAGGAAGCTGTTGTGTTACCTCCATACCTGGCCCTCGCTGTTCGTCCGAGGCCCGGTGTTTGGGAACACATCCGAGTCAACATGAAGACACTCGATGTCGAGGAATTGCCTGTTGCTGAGTACTTGAAGATCAAGGAAGAACTCATCGATGGAAG	22243640	22243989	350	forward
	Bras_T00889	exon	TGCTAATGGAAAATTTGTGCTTGAGTTGGACTTTGAGCCATTCAATTCATCAGTTCCTAAACCAACTCTTTCCAAGTCCATTGGAAACGGCGTTGAGTTCCTCAACCGCCACCTATCTGCAAAGCTCTTCACTGAGCCGGAGAGCATGCATCCAGAGCTGCTCGAGTTTCTCCGCCTTCACAGCCATGAGGGCAAGAACCTGATGCTGAATGACTGCATTGAGGATGTGGATGAACTCCAAAATGTTCTGATGGAGGTGGAGGAGTATCTCTCGACACTCTCCCCCGAAACCACATATGAAGTTTTCGAGCACAAGTTGCAGGGTCTTGGCTTGGAGAGAGGTTGGGGAAACAACGCTGAGCGCGTGCTTGAAATGATCCAGCGTCTCTTGGACCTTCT…	22244093	22244624	532	forward
	Bras_T00889	exon	GTTGTTTATATCTTGGATCAAGTTCGTGCTTTGGAGAATGAGATGCTTAAGCGTATCAAGGAGCAAGGGCTTGATATCACCCCTCGCATTCTTATT	22244743	22244838	96	forward
	Bras_T00889	exon	GTTACAAGGCTCCTTCCTGATGCTGTAGGAACTACATGCGGTCAGCGTCTTGAGAGGGTGTATGGAACTGAATATTCGGATATTATTCGTGTTCCCTTCAGAACAGATAATGGAATTGTCCGCAGATGGATCTCAAGATTTGAAGTCTGGCCCTATCTAGAGACATACACTGAG	22244930	22245103	174	forward
	Bras_T00889	exon	GATGTTGCAACAGAACTTCTCAAGGAGTTCCAGGGCAAGCCTGATCTCATCATCGGAAACTACAGTGATGGCAACATTGTGGCCTCATTGTTGGCACACAAATTTGATGTTACTCAGTGCACCATTGCTCATGCCTTGGAGAAGACAAAGTACCCGGATTCTGACTTGTACTGGAAGAAGCTCGAGGACAAATACCACTTCTCTTGCCAGTTCACAGCTGATCTCATCGCCATGAACCAGACTGATTTCATTATCACAAGTACCTTCCAAGAGATTGCTGGAAGCAAGGACACTGTTGGCCAGTATGAGAGTCATATTGCCTTCACTATGCCTGGTCTCTACCGCGTTGTTAATGGCATTGATTGCTTTGATCCCAAGTTTAACATTGTTTCCCCGGGT…	22245198	22246270	1073	forward
	Bras_T00889	exon	GTATACTTGGCAGATTTACTCAGAGAGGCTGTTGACCCTGACCGGAGTTTATGGCTTCTGGAAGCATGTGTCTGACTTTGATGAGAAGCGTCGATATATTGAAATGTTGTATGCCCTCCAGTATAAGAAGTCCGTTGAGTCTGTTCCTCTTGCTGCTGAAGAAGAGTGA	22246366	22246534	169	forward
	Bras_T00889	CDS	ATGGCCGATTCTTCTTCATGTGCCCATTGCAGCATCTATGAGAGGTTGGACTGGACGGAGTCTGCTCACCGTGATAAGATCTTGGCCGTGCTTTCGAGACTCGAAAGCAAGGGCAAAGGGTTTGTGCCACCCCACCAACTTGTTGCTGAGTTTGAAGCAATCCCTGAAGCCTTTGGAGAAGTTTCAAAGAACATTCAGGAAGCTGTTGTGTTACCTCCATACCTGGCCCTCGCTGTTCGTCCGAGGCCCGGTGTTTGGGAACACATCCGAGTCAACATGAAGACACTCGATGTCGAGGAATTGCCTGTTGCTGAGTACTTGAAGATCAAGGAAGAACTCATCGATGGAAGTGCTAATGGAAAATTTGTGCTTGAGTTGGACTTTGAGCCATTCAATTCA…	22243640	22246534	2394	forward
	Bras_T00890	mRNA	CCAAAAACAGGATTAAGGTTTTGTTTGTTAAATCCCAAATTCCGGGCGGAATACCCTATCTAAATTCCAAGCGGAATATCCCAATAGGTCCCATGGGTGGGTAACATGTGAATTTGTAAAGGTAATTTAGAATCAATCAACTGCAACAAAAAAAAACCTCGTCTTTTTTGGTACGATCTGGTTCACACACATAGAAACAGGGCCACCCGAAGATACTATTACTAAAGCCATGGCCTTTCTTCTCTGCTTTTGACCCTCCTCCCATGTACTTCACCTTTCTCAATATTTCAAAAGCCCTGATTATCTATCCACCTGTCTTCCTCTAACTCTGAAAATTAAATGGCTGATGTTGTTCGATTACAATTCCATTCGCTTCGTTTCTCTTCGTCTCTGCTCACC…	22240462	22242958	2497	forward
	Bras_T00890	exon	CTCTGCAGAACGGCTGAGGATCATCCCGAGATTCTATTCCTGAAAGTCAATTTTGATGAGAATAAGCCAATGTGCAAGAGTATGAACGTGAAGGTGCTTCCCTATTTCCACTTTTATCGTGGAGCTGAGGGACAGCTGGATTCCTTTTCATGTTCACTTGCTAAG	22242249	22242413	165	forward
	Bras_T00890	exon	GTACAAGCAGCTGTTGCTGAAACAGACCAGCCAAAATGGTGGGAAAGAAGTGTTCCGAATATGATTGACATACATTCTACACAAGAATTCTTGAGTGCTTTAGGTCAAGCTGGAGATAGATTAGTTATTGTAGAATTCTACGGGACTTGGTGTGCTTCTTGCCGTGCATTATTTCCTAAG	22241570	22241749	180	forward
	Bras_T00890	exon	CCAAAAACAGGATTAAGGTTTTGTTTGTTAAATCCCAAATTCCGGGCGGAATACCCTATCTAAATTCCAAGCGGAATATCCCAATAGGTCCCATGGGTGGGTAACATGTGAATTTGTAAAGGTAATTTAGAATCAATCAACTGCAACAAAAAAAAACCTCGTCTTTTTTGGTACGATCTGGTTCACACACATAGAAACAGGGCCACCCGAAGATACTATTACTAAAGCCATGGCCTTTCTTCTCTGCTTTTGACCCTCCTCCCATGTACTTCACCTTTCTCAATATTTCAAAAGCCCTGATTATCTATCCACCTGTCTTCCTCTAACTCTGAAAATTAAATGGCTGATGTTGTTCGATTACAATTCCATTCGCTTCGTTTCTCTTCGTCTCTGCTCACC…	22240462	22240986	525	forward
	Bras_T00890	exon	TTCCAGAAAATAAAGGATGCTATTCAATTACACAACACTGCTCGTTGCAGCATCGGCCCTCCAAAGGGTGTTGGAGATCTTAAACTAGAACCTTCCTTGGTTCCCAAGGACAAACCCTCAGAATCTGCTTCAGCATAGAACTTCTTCAACTCAAGCGATTGTATTAAAGGCCGTTGGTCCATATTATCTACCCCTGCATAGTCAAGTCAGCATTCTACATGTATTCTGTATATTTGCTTCTTTCTATGTAAAAGAATCCCATATGTTGCTATTCGGCCACATTCTTTGTCATTCTTGTTCTGAAAGCCATGTATGTAATTCAACATTCGTGTATAAGCAATTCCGGGTTCTTAATATGAGTTATTTATTCTGTCACCAAG	22242579	22242958	380	forward
	Bras_T00890	CDS	ATGGCTGATGTTGTTCGATTACAATTCCATTCGCTTCGTTTCTCTTCGTCTCTGCTCACCTCTTTGAATTCTCTGCAACCGGGTCTCTCGGTTAATCAAAACCCATTTAAGAGGGCATATGCGCTCTCGGATTCTTCCCTTGCTCGCTTTGCTTACAGACCCAGAAAGCAGTTGCTACATTTCAAGGTACAAGCAGCTGTTGCTGAAACAGACCAGCCAAAATGGTGGGAAAGAAGTGTTCCGAATATGATTGACATACATTCTACACAAGAATTCTTGAGTGCTTTAGGTCAAGCTGGAGATAGATTAGTTATTGTAGAATTCTACGGGACTTGGTGTGCTTCTTGCCGTGCATTATTTCCTAAGCTCTGCAGAACGGCTGAGGATCATCCCGAGATT…	22240801	22242716	669	forward
	Bras_T00891	mRNA	CCACCGATGAGAAATTTAGTTATAAAAATAAAAACAAGCAAAGCTCTTTAACTAAGCGCCAATAGGCATATGTCCGTCATGAAATTTCATGTACTGCTTACAATTACATCTTATGATTAGCATGCTCCTCACATTCAAGTAATCAACCGACTTTGACTAATCCTTTAAGTAATCTAACACAAAGTTCACCACTGCTCAACTACTATTCAAATGTGCAAAGGGCATTTTAAACATGTTATGCCAGAGTCTCAGACGTCTACAAACAGAGGAGGGTGGCTCCATCTACATCACAAAACTTGTGGTCACCAAGCACCAACAGCAATAATATCAATCACCTACTTTGGTGATCTTTGATTGTAAGCAAGCACTGAAAATTTGACTATTGCAATGCCAAGTTTT…	22233548	22240015	6468	reverse
	Bras_T00891	exon	GTGGAGTGCATAATGGCCATATTAATATACAAAAGTCTGGTAAAAGGATACTTTGCACACAAGAGTAAAGTTGTGGTTTTAAGCAAGCAAGATCCTTTCCCCAAGTTAAATGGAAAGCCTGTCAATTCATAGAGAAAATTGAAAAAAAAAAAATTATTGACGGGCTATGCAAATGTGATGAGCCGGCCAGGTCACATGTAGTGGTGCTGCATTATACAAGATCAATTTTGTCAGAGGGGATCATATGGAGGGGGTATTGGGTCACATGAGGCAGCTTCTTGAGTTATAATGACAAAAGCTAGGAGTCTCTTATTTTTACCGCCCTTGTAATTTTAGGGAGTTGTGTTTTTTGACAGCTCGCGGCAATGTTTATGTTCATGTTCACTATTCACTTCAAAT…	22233548	22234061	514	reverse
	Bras_T00891	exon	TTACATTTTCCAAAAGCAAAAAGACCCAAGCAAAGCTCACCAGCTGAAGTTGGAAGTAATTGTCAAAGCATTGAAATGGCTTGAGATGGACATTGATGTCGATGAG	22234161	22234266	106	reverse
	Bras_T00891	exon	GTTCTTGAGGTCTGGTGTATATCTTGTCCTAGAGAAGCTAGAACTTCAGGTCTATCAGAGATTGTTGAAAAAGAT	22234357	22234431	75	reverse
	Bras_T00891	exon	TTAACAGCATTCTTGCTTTCACAGTATAGCAATGTTGTGCAAGCTCTAAAAAGAGGCGACCTTCGACTACTTCGGCATGCTCTTCAAGAGCATGAAGACAG	22234512	22234612	101	reverse
	Bras_T00891	exon	GATGATATTGAAATATTTGATACCTGTCAAGCTTTCAATTGGCATCATACCAAACAATTGGCTTCTGGAAAAGTATAACTTGGTGGAG	22234832	22234919	88	reverse
	Bras_T00891	exon	GCTGATGATAAATTGTCTTATGCCTTGAAGCATTGCAACCCTCGGAGTGAAGCAAATATAAG	22235353	22235414	62	reverse
	Bras_T00891	exon	GTTACGTACATGTATTATACAGGTCGTCTAGAAGTTTTCAATGAAAATTTCCCTGCT	22235759	22235815	57	reverse
	Bras_T00891	exon	CTTGGTACAGTTCACCTTTGTCGCAGTGTGATAAGGAGTATTGAAACTGCACGAATATTTGATTTTGAGGAATTCCCTAAGAGAGATAAG	22235957	22236046	90	reverse
	Bras_T00891	exon	GGAAAAGGCCCAAAACGTGTAGGAGCATTATACGTGACTTGCCAGTTGTTTAAAGTCTACTTTAAG	22236192	22236257	66	reverse
	Bras_T00891	exon	GCTGATAAGGAACTGGCTACAAATGGAAAATCCCCAGAGAAGTTGAAGGGAGCTGGCTCTTTCCTTATGAAAGTGTTTGGGGTTCTTGCT	22236471	22236560	90	reverse
	Bras_T00891	exon	TGCTTTTATTCAGGAGTTTAGGAACTGGGACACGGCTTGGGCTTTGCAAGCATTGTATGTGATGGTTTATGAAATCAGGGTTCTAGCTGAGAGG	22236710	22236803	94	reverse
	Bras_T00891	exon	GATGCGAATAGATTGATCAAACAGTCCGATAACTACTCTCAATTTGGTGAAATTTTGGTTCATCTGTTCCGTGCTTTCCAAAGTTATCGAGTCGGAAGCTTCGTTGATTCCTACCAAGCATTTGAAAAGGCTGCAAA	22236893	22237029	137	reverse
	Bras_T00891	exon	CCACCGATGAGAAATTTAGTTATAAAAATAAAAACAAGCAAAGCTCTTTAACTAAGCGCCAATAGGCATATGTCCGTCATGAAATTTCATGTACTGCTTACAATTACATCTTATGATTAGCATGCTCCTCACATTCAAGTAATCAACCGACTTTGACTAATCCTTTAAGTAATCTAACACAAAGTTCACCACTGCTCAACTACTATTCAAATGTGCAAAGGGCATTTTAAACATGTTATGCCAGAGTCTCAGACGTCTACAAACAGAGGAGGGTGGCTCCATCTACATCACAAAACTTGTGGTCACCAAGCACCAACAGCAATAATATCAATCACCTACTTTGGTGATCTTTGATTGTAAGCAAGCACTGAAAATTTGACTATTGCAATGCCAAGTTTT…	22237118	22240015	2898	reverse
	Bras_T00891	CDS	ATGGCGTACCTGAGTATGGGAGAGGCCCACAGAAGAATCAACGACTACCTGAATCGCTTCTGCGACGCCGTTTCGACCCAGGACGGAGATTCTCTTAAGCGGCTGCTTTCTCTCTCCTCCAACAACCCCTCTATTCTCTCCCTCGCCGATGCCCTCAACGTTTTCCAGGATGCGAATAGATTGATCAAACAGTCCGATAACTACTCTCAATTTGGTGAAATTTTGGTTCATCTGTTCCGTGCTTTCCAAAGTTATCGAGTCGGAAGCTTCGTTGATTCCTACCAAGCATTTGAAAAGGCTGCAAATGCTTTTATTCAGGAGTTTAGGAACTGGGACACGGCTTGGGCTTTGCAAGCATTGTATGTGATGGTTTATGAAATCAGGGTTCTAGCTGAGAGG…	22233930	22237285	1266	reverse
	Bras_T00892	mRNA	ATGGATTCTGATACATTGCCCATGAAACCCTCACCAATTCCAACCCAAGACGAAGACCCTCCAAACCCATCTGCGGCTCTGCTCTCATTCAACACAGACTCGACCTCTTCACCTTCAAATGGATGCCCTTCTCACAAACCCTCCATCATCTTCATCTCTCTATTGCTCATCACCTGCATAGCGCTCTCTGCTGCTATAGCTTTCGCTTTCCTCTTCTTCTCAAACCCATCAAACACCACCACACCCACCTACACCACCTCTTCCATTGACTCAAAGGCTCGACCTTTAGCAAAACTAGACCATCCAGTGGTTATATTGGTCTCCTCAGATGGGTTTCGATTCGGGTACCAATTCAAGACCCCGACGCCCAATATCGGCCGGCTTATCTCCAACGGGACC…	22237671	22239146	1476	forward
	Bras_T00892	exon	ATGGATTCTGATACATTGCCCATGAAACCCTCACCAATTCCAACCCAAGACGAAGACCCTCCAAACCCATCTGCGGCTCTGCTCTCATTCAACACAGACTCGACCTCTTCACCTTCAAATGGATGCCCTTCTCACAAACCCTCCATCATCTTCATCTCTCTATTGCTCATCACCTGCATAGCGCTCTCTGCTGCTATAGCTTTCGCTTTCCTCTTCTTCTCAAACCCATCAAACACCACCACACCCACCTACACCACCTCTTCCATTGACTCAAAGGCTCGACCTTTAGCAAAACTAGACCATCCAGTGGTTATATTGGTCTCCTCAGATGGGTTTCGATTCGGGTACCAATTCAAGACCCCGACGCCCAATATCGGCCGGCTTATCTCCAACGGGACC…	22237671	22239146	1476	forward
	Bras_T00892	CDS	ATGGATTCTGATACATTGCCCATGAAACCCTCACCAATTCCAACCCAAGACGAAGACCCTCCAAACCCATCTGCGGCTCTGCTCTCATTCAACACAGACTCGACCTCTTCACCTTCAAATGGATGCCCTTCTCACAAACCCTCCATCATCTTCATCTCTCTATTGCTCATCACCTGCATAGCGCTCTCTGCTGCTATAGCTTTCGCTTTCCTCTTCTTCTCAAACCCATCAAACACCACCACACCCACCTACACCACCTCTTCCATTGACTCAAAGGCTCGACCTTTAGCAAAACTAGACCATCCAGTGGTTATATTGGTCTCCTCAGATGGGTTTCGATTCGGGTACCAATTCAAGACCCCGACGCCCAATATCGGCCGGCTTATCTCCAACGGGACC…	22237671	22239146	1476	forward
	Bras_T00893	mRNA	ATGGTCCGAAGCATTAAGAACCCTAAGAAAGCCAAAAGAAAGAACAAGGTCAGCACGAATCCACTTCCTTTATCGTTAATTGTTTATTTTGTTCAGTCAATCAGGGTTTATCTTTCGCCAATTTAATTGAATGGAATTTTTGTTAAGGGCTCAAAGAAAGGAGATGGGTCTTCTTCGTCTTCAATACCGTCGATGCCGGCAAAGGTATGGCAACCAGGTGTTGACAAGTTGGAGGAAGGCGAAGAGCTCCAGTGTGACCCTTCTGCTTACAATTCTCTCCATGCCTTCCATATTGGTTGGCCTTGTCTAAGGTTGCTCTCACTTTGCTTTTATTCTTATTTCGATTGCCTGGGAATTACAGGAAAGGCATAAAGTTGAAATTTTGAACTATGGGTTTTA…	22229993	22233177	3185	forward
	Bras_T00893	exon	GGACAAAAAGACTTGAAAGAACTTCATTGGCATTCACAAATTCCTGGCATGATTGTATCAACTGCAGCAGATGGTTATAATATTCTGATGCCTTCAAACATACAGACTACCCTTCCCTCTGATGGTGCTTGA	22233046	22233177	132	forward
	Bras_T00893	exon	GAAGGAGATGCTGTAGTGGCTCATTTTGAATACCATAAACACCCTATCACGTCCATCGAGTGGAGTCCACATGAAGCTTCTACTTTGGCAGTGTCATCTTCTGACAATCAGCTAAC	22232630	22232745	116	forward
	Bras_T00893	exon	AATATGGGACCTTTCTTTAGAAAATGATGAGGAAGAGGAGGCAGAATTCAAAGCTAAAACAAAAGAGGAAGTGAATGCTCCAAAAGATTTACCTCCACAACTTCTATTTGTTCATCAG	22232848	22232965	118	forward
	Bras_T00893	exon	TGGAGCCCTACAGAGCCTGATGTATTTGCCTCTTGTTCTGTGGATGGGAATATAGCAATATGGGATATCCGTTTAGGGAAGTCACCTGCAGCTTCTTTTAAGGCACATAATGCAGATGTGAATGTTATTTCTTGGAACAG	22232113	22232252	140	forward
	Bras_T00893	exon	GCTGGCTAGTTGTATGTTAGCATCAGGAAGTGATGATGGTACCTTTTCCATTCGTGACCTTAGATTACTTAAG	22232373	22232445	73	forward
	Bras_T00893	exon	GGGACTGCAAGAATAATATACATCTGTGGGAACCTACATCTGGTGCAACATGGAATGTTGATACTACTCCGTATATTGGGCATATTGCAAGCGTGGAAGATCTGCAA	22231870	22231976	107	forward
	Bras_T00893	exon	TTGCGTAAGGTAGCTCATGAAGGATGTGTGAATCGTATACGTGCCATGACACAAAATCCTCATATATGTGCATCTTGGGGAGATACTGGTCATGTGCAG	22231116	22231214	99	forward
	Bras_T00893	exon	GTTTGGGACTTCAGTTCTCATTTAAATGCTTTAGCAGAATCAGAATCAGAAGTTAGCCAGGGACCTTCCAACCAGGCTCCATTGTTTAAGTTTGGGCATAAAGATGAAGGATTTGCTCTCGACTGGAGTCCTCTTGTAACTGGAAGGCTTCTATCTG	22231633	22231789	157	forward
	Bras_T00893	exon	CTTTGATATTGTGAGAGATACATTGGGGTTGGTTAGGACAGAGTTCCCTCATACGGTGTACTTTGTTGCTGGGACTCAG	22230644	22230722	79	forward
	Bras_T00893	exon	GCAGAAAAAGCTTCTTGGAACTCTCTTGGAATATTTAAAGTATCTAACATTTCTGGGAAGAAGCGGGAACCTGTGCCAACCAAACCTGGAGATGATGACTCTAATATGGATAGTGAGGATAGTGATAGTGATGAAGATAGTGATGATGAGGAGCTCGGGGGATCTGGCGCACCAATTTTGCAGGCAATCTATTTTTTTTCTTGTTTGCAAAATCCCATACTT	22230822	22231043	222	forward
	Bras_T00893	exon	ATGGTCCGAAGCATTAAGAACCCTAAGAAAGCCAAAAGAAAGAACAAG	22229993	22230040	48	forward
	Bras_T00893	exon	GGCTCAAAGAAAGGAGATGGGTCTTCTTCGTCTTCAATACCGTCGATGCCGGCAAAGGTATGGCAACCAGGTGTTGACAAGTTGGAGGAAGGCGAAGAGCTCCAGTGTGACCCTTCTGCTTACAATTCTCTCCATGCCTTCCATATTGGTTGGCCTTGTCTAAG	22230140	22230303	164	forward
	Bras_T00893	CDS	ATGGTCCGAAGCATTAAGAACCCTAAGAAAGCCAAAAGAAAGAACAAGGGCTCAAAGAAAGGAGATGGGTCTTCTTCGTCTTCAATACCGTCGATGCCGGCAAAGGTATGGCAACCAGGTGTTGACAAGTTGGAGGAAGGCGAAGAGCTCCAGTGTGACCCTTCTGCTTACAATTCTCTCCATGCCTTCCATATTGGTTGGCCTTGTCTAAGCTTTGATATTGTGAGAGATACATTGGGGTTGGTTAGGACAGAGTTCCCTCATACGGTGTACTTTGTTGCTGGGACTCAGGCAGAAAAAGCTTCTTGGAACTCTCTTGGAATATTTAAAGTATCTAACATTTCTGGGAAGAAGCGGGAACCTGTGCCAACCAAACCTGGAGATGATGACTCTAATATG…	22229993	22233177	1455	forward
	Bras_T00894	mRNA	CACGCTCTTGTCACAGTGAGACGTCATGTGTAGACATCATCCCAAAATTATTGCATCTTGTTTAAAACTAGCATAAAAGGGAGAACCATATATGCATAATGCAAATCGAGTTGAGTTGTTCGTAGTAAGAACTGTCCAGAAAGCGAATCCTTTGTTCCGTGACTGCAAGTCAATCTCAGTATTGGATAAATATATAAGAGAGAGCTAGCTTGCACTGTTGAATATGTTCAACAGGCAGGGAGATAAGCATGCATCATTACGGTTAGTTCTTTTTAATTTCTTCAATTATTCTTTATGGCTTAGTAAATATATTTTCTCATTAATTTTTACCAAATCCTCGATCAATTTACTCCTGAGTTGAGCTATTTACCCCCTCCCCCCCCCCCCGTATCCATTAAA…	21983390	22229093	245704	forward
	Bras_T00894	exon	CTATTTGGAGCCTTGTGGTATGGTCTTGCTCTTGAACGAGAAGTGGATTGCTGGACGAATAACGCCTGCTGGAATGCTAAATTAATTAGTATTAACTGTCATCGTTACCAACTAAGTTATTTCAACTGTAATAATGAGACTACGAGCAACATTAAGAACATCACTCATTTGGAGGAAACATGCGATCTACATGCAAGTTCACCAAAATTCGACTTTGGCATTTATCTTCACGCTCTTCAGTCTGGTATGACAAGCTCATCAACACCTCTTACACGAAAGATGTTTCAATGTTTCTGGTGGGGTTTACGAAATTTGAG	21986858	21987174	317	forward
	Bras_T00894	exon	ATTTTAAGAAACATATCAATAATGAAAAGGAAGGCGAAAATGATCAGTCTAGAGGTAGATTTGTGGTTATCATCTGAAAACGACCACCTTCAAAAAAAATTGGAGCCTCTAATTCGAAAGAAAATGATCATGAAAACAGTACTACGAAAACTTAAAGAAAATAAAGATATTGATGTGAACAATATCTTCAGTATTCTCCCAAGGCGTATCATGAACATTCTTCGTTTGGATTCACTGGAGAAA	22228075	22228317	243	forward
	Bras_T00894	exon	TTCTTTTGGTTCAAATCTTCAGACCAGTCCCCATATACTGGAAATTATCTTTTCGGTGCTGGCATCTATAACTGGGTTGGTTCTCTTTTTAGTATATCTCAATGCAAGAGTTCAG	22227130	22227244	115	forward
	Bras_T00894	exon	GTGCCCATGTTTAGAGAGATGAATAAACAAGTACAGGAAGCAATATGCGAGCGTCTTAAGCCAGTGATCTATACCGAGGGCTGCTACATTTTCCAAGAGGGACAACCGCTTGAGATGATGCTCTTTATTAAGCAAGGCACGGCATGGAGTTACACCACCAGTAGTACCAATGGCGCAACAAGAAGTTCCTCAGTCATCAAATACCTCAAGGGAGGTGATTTTTGTGGAGAAGAACTCTTAAATTGCATATCAAGACTTGCTGCCTTTTCAGACTTTCCCATCTCCACCAAAGTTGTGAAAGCCCAAACAAGAGTTAAAGGATTTGCTCTAAGGGCGGATGACTTGAAGAGTGTTGTCTCCAAATTTTGGAGGCATTTTAGAAATATGGCAGAGCCGGAG…	22228409	22229093	685	forward
	Bras_T00894	exon	CACGCTCTTGTCACAGTGAGACGTCATGTGTAGACATCATCCCAAAATTATTGCATCTTGTTTAAAACTAGCATAAAAGGGAGAACCATATATGCATAATGCAAATCGAGTTGAGTTGTTCGTAGTAAGAACTGTCCAGAAAGCGAATCCTTTGTTCCGTGACTGCAAGTCAATCTCAGTATTGGATAAATATATAAGAGAGAGCTAGCTTGCACTGTTGAATATGTTCAACAGGCAGGGAGATAAGCATGCATCATTACG	21983390	21983650	261	forward
	Bras_T00894	exon	GCAGCGATACTCGTCGGAAAATATACAAAGATTGATAATTTTAACTTGTTTCTGGTCACTCCGGTTCAATTTATCATGCGTGTTTACTACTTGTATGAATCACTCAAAGGACTTCCAGACATAGCAACCGAAGTAGGAAGATGTTTTCAAGCTATATTGGACCTTCTTCCCTTCCTGCTTGCTGCTCAT	21985805	21985993	189	forward
	Bras_T00894	exon	TAATTCACAACAGATTGCTGTAGATCATGAGGAGGAGAGAAAATCTCCAAGTAGAAAAAAAAAAATGCAAGAAGTAGTAGAGGACATTCTGAATCCACCTGATAAGCTGAAGATACCGAAGTGGGATGTGATCTTTATGATATCTTGTGCAATTGCCGTCTTCATTGATCCTTTGTACTGTTACATTGCCGTTGTTGACCAGAAGAAGAACTGCTACCTCTGGGACCAAACGTTGATGTGGACATTTATGGGCTTTCGATCTGCTGTTGATCTTTTTTATATATACAATATTTTTATTGTCATCCGGAGAACAAATATTACTTGTGCTACACTACGAGATGCAGCCTCCTCGACCTGGTCCTGGAAAAAAAAGGATGATACAGTTTTTAATAGAAAGAA…	21985126	21985591	466	forward
	Bras_T00894	CDS	ATGTTCAACAGGCAGGGAGATAAGCATGCATCATTACGTAATTCACAACAGATTGCTGTAGATCATGAGGAGGAGAGAAAATCTCCAAGTAGAAAAAAAAAAATGCAAGAAGTAGTAGAGGACATTCTGAATCCACCTGATAAGCTGAAGATACCGAAGTGGGATGTGATCTTTATGATATCTTGTGCAATTGCCGTCTTCATTGATCCTTTGTACTGTTACATTGCCGTTGTTGACCAGAAGAAGAACTGCTACCTCTGGGACCAAACGTTGATGTGGACATTTATGGGCTTTCGATCTGCTGTTGATCTTTTTTATATATACAATATTTTTATTGTCATCCGGAGAACAAATATTACTTGTGCTACACTACGAGATGCAGCCTCCTCGACCTGGTCC…	21983613	22228903	1863	forward
	Bras_T00895	mRNA	ATGGCTTCTATAGATAGCAAGTGCAAGTTCTACAACATCAAATTTTACGAAGATCGCATCAAAACCATAGTGACCTCGGACGCACATACTGTGGATCGGTGGATTGACCAGACTTATTACGTTCAAGGTGACAACTTTCTAGTGGGGCTTGATACTGAATGGCAATGGGACCATGAAACTCGAGATTACGAAGTTGCAGTTCTTCAACTTTGCGTGGGTCGACATTGCCTTATTTATCAACTCTCCCACTCAGAAACTACTCCTCAATCTCTCACATATTTTTTCAGTGATGAAAACGTGACCTTTGTTGCTAAGGAAGTTCGAGAGGACGTGACTCGTTTGGCTCGTCAAGGACTACATGTTTCGTGTGCTATGGATGTTGGTCACATGGCTGCAAAG…	21956142	21956882	741	forward
	Bras_T00895	exon	ATGGCTTCTATAGATAGCAAGTGCAAGTTCTACAACATCAAATTTTACGAAGATCGCATCAAAACCATAGTGACCTCGGACGCACATACTGTGGATCGGTGGATTGACCAGACTTATTACGTTCAAGGTGACAACTTTCTAGTGGGGCTTGATACTGAATGGCAATGGGACCATGAAACTCGAGATTACGAAGTTGCAGTTCTTCAACTTTGCGTGGGTCGACATTGCCTTATTTATCAACTCTCCCACTCAGAAACTACTCCTCAATCTCTCACATATTTTTTCAGTGATGAAAACGTGACCTTTGTTGCTAAGGAAGTTCGAGAGGACGTGACTCGTTTGGCTCGTCAAGGACTACATGTTTCGTGTGCTATGGATGTTGGTCACATGGCTGCAAAG…	21956142	21956882	741	forward
	Bras_T00895	CDS	ATGGCTTCTATAGATAGCAAGTGCAAGTTCTACAACATCAAATTTTACGAAGATCGCATCAAAACCATAGTGACCTCGGACGCACATACTGTGGATCGGTGGATTGACCAGACTTATTACGTTCAAGGTGACAACTTTCTAGTGGGGCTTGATACTGAATGGCAATGGGACCATGAAACTCGAGATTACGAAGTTGCAGTTCTTCAACTTTGCGTGGGTCGACATTGCCTTATTTATCAACTCTCCCACTCAGAAACTACTCCTCAATCTCTCACATATTTTTTCAGTGATGAAAACGTGACCTTTGTTGCTAAGGAAGTTCGAGAGGACGTGACTCGTTTGGCTCGTCAAGGACTACATGTTTCGTGTGCTATGGATGTTGGTCACATGGCTGCAAAG…	21956142	21956882	741	forward
	Bras_T00896	mRNA	CTCCCTCCTCAAACTACATCTCCCTCCTCAAACTACATCCACACTTTTCAACCAATCCCATATTTCCTCTTGAAGACTTGAACCATTCATCAGAACTTAGAAATTTGCAAACTGAATCTGCTGGTCTTAAACGGTCCAACTTCCATTGCAAATTTTTGCCTACAATGCCAGGAACAATCTTAGTTTCAGGTACTAACAGCTATAGTCTTCAATTACATTTCAAAAATGGACTTGACATTATAAGTTATGCTAATATTTGTTTATATGATTATTGAATCTCTTCAGTTCTTGAGTTCATGGACCTTCCATCTTCATCACCATCTTCTTCAATATCAATAAAGGGTTTGTTTCCACTAAAGTCAGTTTCTTCTTAATATGTCTGTCTGAAATAACCAACAA…	21952051	21955488	3438	forward
	Bras_T00896	exon	TTCTTGAGTTCATGGACCTTCCATCTTCATCACCATCTTCTTCAATATCAATAAAGG	21952336	21952392	57	forward
	Bras_T00896	exon	CTCCCTCCTCAAACTACATCTCCCTCCTCAAACTACATCCACACTTTTCAACCAATCCCATATTTCCTCTTGAAGACTTGAACCATTCATCAGAACTTAGAAATTTGCAAACTGAATCTGCTGGTCTTAAACGGTCCAACTTCCATTGCAAATTTTTGCCTACAATGCCAGGAACAATCTTAGTTTCAG	21952051	21952239	189	forward
	Bras_T00896	exon	GTATTGAGACCAGGTCCATAGTTGAGAAGGGTGTTTGGGATGACTTCTTTCCCCTCAAAGGAGGTGGGTTTCTGCATATGAAGTTTCAGTTTGTACTCAATGAAGAAGAACGGAATCGAATCCGTATGATG	21952795	21952925	131	forward
	Bras_T00896	exon	CCCATTGACGACTCTTCGGGACAATTTGATTGTTCTCCTTCAAGATTCAGAGGGCAATCAGTTATCAGAAACAG	21952619	21952692	74	forward
	Bras_T00896	exon	TTTCTTTGGGGCTAAGATCAGAGTACCAAACTTGGGAGAGGAGAGACTTGTCCTT	21952482	21952536	55	forward
	Bras_T00896	exon	GCAATAAAAGTTGCAATAATGATTGGATTTGGAACACTTGTTCTCCTCACTAGACAAAGAAAAAATAGGTAACATTAAAAGATCAGCGGGATGAGTATTTATTCTCTTTTCTCTGCCAATTCTATGATTGACCGTTTTCCGTTGCAGATGAAATAAGCCTGTGAATACTCTTTGGTTAATGGTTATCATCCAAATTGGGGTGAGAAGATCGAGTAGGAACCAACATTTGTTGATGAGTCGGATCAATTTTCTAAACAATATTTTTTTTTTTCTATTCCTTTTTAAAGTTCCATTTTGAGAATGAATGAGTTACCCATGCACTTTATACCCAAAACAGGCAAGCATATATACTTATCACTTAATCTCCAATTCATTAATAATGTACTAATCTCCACTCTC…	21955059	21955488	430	forward
	Bras_T00896	exon	GTTAATGTGGATGGTGGTAATGGTAATGAGGTGAACAGAAATGAGAAGAATCACAGACCAAAAGAACTACATAAGGTTGAGAATTCAGAAGAAACAGAGACTTCTGGGGTGGCAGTTGGACAG	21954672	21954794	123	forward
	Bras_T00896	exon	GATAAGAAGCCTCGCATCAAACCTGCTTCACTTGGAGCTTTAGGTGGGACTAAATCATCACATGAAACAGGTATAAAGAGTCAATTCAAACCATTACACCAAGAAGTTGATATAAAAGAAGATAAGCTCCTCAAACATTTCAGTGCAGCATCAACATCTGAAACAGTAGTTAAAGTTTCAGCGAGGGTACTTGATGATCAAAAACATGAATCTAGTAAGATGCTTGATGGAAAGAGAGATTCTGGTGGCAGTCCAGTTATGAAGGAGAGTCATCAGCCAGAAATCTCTTCCATAAATTCTCGAAAATCCGGCATTCAAGGAGTTGCAGCCCAAATATATACTTCAATAGCAAACTGTGAAGATAGGCAGAACCCCTTTGAGAGCTCTGGTGGATGGATG…	21953912	21954454	543	forward
	Bras_T00896	exon	ATAGAACTGAAGAGACTTCATCAGCCATTACTGTGCAGCAAAGAGTTGATTTGTCTCCAACTGAATTGCGTCGTGGGAAGTTAGTTGATAACATCAATGCCCAACCACTTCCTGCTAAGATTCCTGCCAAAGCCATTTTAGCTGATGAACCTGCTAGGTTACTGAGAGGCTCACAACCAGTTGTTGGTTCAACAAATCTTCCTAAGCTTCAGGAAGATAAGCCTCGTAAAATCGAGAAGCAAAGCCCACCGGAGAAAACCTCTAGAAACGTAAAGAACATGATAAGTGCCTTTGAAACTGGTTTAGCTGAG	21953511	21953821	311	forward
	Bras_T00896	exon	CGAGAATCCGCAGTGAAAAAGAAGCATGGGGAGTTCATTAATATCAGTCCCATTAGTGTGCAAAGTCCTCCTAGTGCCGGGATCAATGTTGCATCATCTTTGAATCTTCACAATGTGATCTCAG	21953005	21953128	124	forward
	Bras_T00896	CDS	ATGCCAGGAACAATCTTAGTTTCAGTTCTTGAGTTCATGGACCTTCCATCTTCATCACCATCTTCTTCAATATCAATAAAGGTTTCTTTGGGGCTAAGATCAGAGTACCAAACTTGGGAGAGGAGAGACTTGTCCTTCCCATTGACGACTCTTCGGGACAATTTGATTGTTCTCCTTCAAGATTCAGAGGGCAATCAGTTATCAGAAACAGGTATTGAGACCAGGTCCATAGTTGAGAAGGGTGTTTGGGATGACTTCTTTCCCCTCAAAGGAGGTGGGTTTCTGCATATGAAGTTTCAGTTTGTACTCAATGAAGAAGAACGGAATCGAATCCGTATGATGCGAGAATCCGCAGTGAAAAAGAAGCATGGGGAGTTCATTAATATCAGTCCCATTAGT…	21952215	21955130	1515	forward
	Bras_T00897	mRNA	CTTTTTTGAGTTTTTCCTCGTATCAAACAATGGCAAAACAAACTTTTCCCTTTCAAAAAAGAACAAAAAAAAAAACAATGGTGAATTTTCTTGAGATGACTTACACGTCGTACCACACCACACGCAGTTTCTAACCGTTTACTCCCCCAACAGGTAATTCGGGTGTTGAATCAAACGATGAAAAGAAGACCCGTATTAGAGAGAATTTCAAGTGGGATTCATGGATTCCTCTCCCCAAACAGTCAAACCAGAAATAGACCGCGACGCTCACACATGGCGGAGCCACCACCACCACCGCCAACCGAACACCTCATCAAGCGCTACAAGTTCATTTGGCGAGTCCTCATGATCTCCAATCTCGCTCTCGGAGGTCAGCTTCCAGCTCTCTTTCGGTCTTTT…	21949525	21951687	2163	forward
	Bras_T00897	exon	CTTTTTTGAGTTTTTCCTCGTATCAAACAATGGCAAAACAAACTTTTCCCTTTCAAAAAAGAACAAAAAAAAAAACAATGGTGAATTTTCTTGAGATGACTTACACGTCGTACCACACCACACGCAGTTTCTAACCGTTTACTCCCCCAACAGGTAATTCGGGTGTTGAATCAAACGATGAAAAGAAGACCCGTATTAGAGAGAATTTCAAGTGGGATTCATGGATTCCTCTCCCCAAACAGTCAAACCAGAAATAGACCGCGACGCTCACACATGGCGGAGCCACCACCACCACCGCCAACCGAACACCTCATCAAGCGCTACAAGTTCATTTGGCGAGTCCTCATGATCTCCAATCTCGCTCTCGGAG	21949525	21949894	370	forward
	Bras_T00897	exon	GTTACATGTTTATTGGGGCTAAGAAGAGAGAAATACGCACCGTGAATAAGAAGAAAGCTAAGGAAACAAGCATTAAAAAGCACAAAGCTGCAGTTGAAGATGTGCCCTCTCCTCCTCCAGCTCCTCCTCCCACAACTCCTACAACTTCTGAGACATGGGATTTGTGAAGGTGCAGCTGCCTAACCCTGAACATCAGCAACACAAACTTTTCAAGTGGATGCTGATAGTAAAAGAAAGTTGAAATCAAGGATCCTGATGAGAAGAAGCGAAATGATGAAGAGAACATCATTCTTAATCATTTTTTCTGTGCAAAACCTATAACAAGCTTTTAATTGGTGCTTCTCTTTACTGACAGAATTCTATACAGAGAAATGTTGTTTCGAAGTATAAACCACAGAA…	21951148	21951687	540	forward
	Bras_T00897	CDS	ATGAAAAGAAGACCCGTATTAGAGAGAATTTCAAGTGGGATTCATGGATTCCTCTCCCCAAACAGTCAAACCAGAAATAGACCGCGACGCTCACACATGGCGGAGCCACCACCACCACCGCCAACCGAACACCTCATCAAGCGCTACAAGTTCATTTGGCGAGTCCTCATGATCTCCAATCTCGCTCTCGGAGGTTACATGTTTATTGGGGCTAAGAAGAGAGAAATACGCACCGTGAATAAGAAGAAAGCTAAGGAAACAAGCATTAAAAAGCACAAAGCTGCAGTTGAAGATGTGCCCTCTCCTCCTCCAGCTCCTCCTCCCACAACTCCTACAACTTCTGAGACATGGGATTTGTGA	21949702	21951314	360	forward
	Bras_T00898	mRNA	CTAGCTATGTCTCTCTCTCTGTTGCCCCAATTGCCAGTTGCCAGTCCAACCTTCCTCGATCATTTCTTCTTTAAAAGCCCTTCACCGCTCTACTGCTTAGGCCCTTTTGCCTCTCTCTGATCTCTCTCTCTCTCTCTCTCTGCTCCCTCTCATGTCTACTCTGATCTTCCACCTTTACTGGAGTTCATAATATCATTGACTACTGTTCTTTGCTGATCTCTTCAATGGCTCCACCTTTTCTTGAGCTTAGTACTATTGGAAGTCATGATCATGATCAATATGATCATCATCATCATGATCTATTCAATTATCTAGAGCCTCAATCTTCTTTTTCATCCTCTACTTCCTCTTTTTCTAGTCCCATGTTCTTAACTCCAGCTCAAGTCCAAGGACCAATAT…	21945807	21947734	1928	forward
	Bras_T00898	exon	CTAGCTATGTCTCTCTCTCTGTTGCCCCAATTGCCAGTTGCCAGTCCAACCTTCCTCGATCATTTCTTCTTTAAAAGCCCTTCACCGCTCTACTGCTTAGGCCCTTTTGCCTCTCTCTGATCTCTCTCTCTCTCTCTCTCTGCTCCCTCTCATGTCTACTCTGATCTTCCACCTTTACTGGAGTTCATAATATCATTGACTACTGTTCTTTGCTGATCTCTTCAATGGCTCCACCTTTTCTTGAGCTTAGTACTATTGGAAGTCATGATCATGATCAATATGATCATCATCATCATGATCTATTCAATTATCTAGAGCCTCAATCTTCTTTTTCATCCTCTACTTCCTCTTTTTCTAGTCCCATGTTCTTAACTCCAGCTCAAGTCCAAGGACCAATAT…	21945807	21946255	449	forward
	Bras_T00898	exon	GCTGATCACATTGCTTCGTACGGCGGATCATTTGATCATGATCAAACCCTTGGAAATGAAGGTGAGCTGATCAATTTAAGTATTGATTCCAAGAATGGAGCTGATGATCACAGAAACCATGAAAATCGAAGCAGTCGTGCTGAGAATATTTCGGTTAAGTGGATGTCTTCGAAGATGAGGATCATGCGGAAGATGACCAACCCGGATCAAACAATTACCAGTACTACTACCACTGCTGCTGCTGCTATTGATAGTACTGCACCAGTTAACTTCTCATCATCACACAACTTTGAAGAGCACAAGCTGCATCCATCATCACCTATGGGAACTGACAGCTCAAACAACACGAACCCGATTAGGGTTTGCTCCGATTGCAACACTACCAAGACACCTTTGTGG…	21946368	21946790	423	forward
	Bras_T00898	exon	TCACTTTGCAACGCCTGTGGAATTCGGCAAAGGAAGGCAAGGCGGGCCATGGCAGTGGCAGCGGCAGCAGCAAACGGCACAACCCTGGCGGTGGAGGCGGCGCCATCTATGATCAAGACGAGTAAGGTGAAACTTAAAGACAATAAAACTATTCCATTCAAGAAAAGGTGCCACAAACTTACTACCTCCCCATCACCTCGAGGCAAATCAAAGACCAAGCTTTGTTTCGAAGATTTCACAATTAGCAGCATGACTCAGAATTCAGGCACTCCACCTCCTACTACTACCACCACCACTTTTCAACGAGTTTTCCCTCAAGATGAGAAGGAAGCCGCGATCCTGCTAATGGCCCTATCTTGTGGACTTGTTCATGGTTGAGAATGGAGTTCCGACCCTAAT…	21947016	21947734	719	forward
	Bras_T00898	CDS	ATGGCTCCACCTTTTCTTGAGCTTAGTACTATTGGAAGTCATGATCATGATCAATATGATCATCATCATCATGATCTATTCAATTATCTAGAGCCTCAATCTTCTTTTTCATCCTCTACTTCCTCTTTTTCTAGTCCCATGTTCTTAACTCCAGCTCAAGTCCAAGGACCAATATCTGATCACTACTATAGAGAACCGCAAAACTTTCAATTCCAGCTACTAGAGGCTGATCACATTGCTTCGTACGGCGGATCATTTGATCATGATCAAACCCTTGGAAATGAAGGTGAGCTGATCAATTTAAGTATTGATTCCAAGAATGGAGCTGATGATCACAGAAACCATGAAAATCGAAGCAGTCGTGCTGAGAATATTTCGGTTAAGTGGATGTCTTCGAAG…	21946031	21947393	1026	forward
	Bras_T00899	mRNA	ATGGCTGCTGTTACGTTGAGCAGTAGTTCTAGTTACAACCTCGTTTCCCTTGATTTAGTAGACTGGGGAGCAAGTCTTCCTTTAGATGTTATGTTTTTGATTCTCGATAAGTTGTTTGAACCCACAGATCATCGTGTTCGTTTTAATGCCGTCTGCAAGGGATGGACTTCTCTTGCAAAAGATTACTATAAAAATTCGACACGGGGATCTCATACACTAGCTAGTTCCCATGCTCATGATCCTTAAAGAACAATTCGAAGGAAAGCAAAGAGGAGGAGCACTGTACAGTGTTTCTGAAGAAAGAGTCTACAACAATTTCCAGTTACGTACAGATTCCATTACTAATCATTATGAGACCAAGAGTTACTATTGCGGGGCTGGTCATGGTTGGTTGGCCAG…	21937118	21938497	1380	forward
	Bras_T00899	exon	ATGGCTGCTGTTACGTTGAGCAGTAGTTCTAGTTACAACCTCGTTTCCCTTGATTTAGTAGACTGGGGAGCAAGTCTTCCTTTAGATGTTATGTTTTTGATTCTCGATAAGTTGTTTGAACCCACAGATCATCGT	21937118	21937252	135	forward
	Bras_T00899	exon	GACGACAACGGCTTCGTGGTGGAGAAGTTGAGGTACAAAGTATTGGAGACGATGCACTGTTCTTTGGTCATAACAGTCCGTCGGTGTCTGTTTTGGATTCGAACTATCCTGCGTGTCAACCCAATTGCATATACTTCACCAATAACAAAGTGCCGTTGGATATGGGTATTTTCGATTTGGAAGACAAAACCATCAAGCAACTTTGCCCTCAAATTGCTTGGGATGATGAGCACGTGCTACGCCCACTTTGGATTACACCAACATTTAGATTTAGTGGACTCTTCCATTTCACCTTAAACTTATGTTGA	21938190	21938497	308	forward
	Bras_T00899	exon	CTAGTTCCCATGCTCATGATCCTTAAAGAACAATTCGAAGGAAAGCAAAGAGGAGGAGCACTGTACAGTGTTTCTGAAGAAAGAGTCTACAACAATTTCCAGTTACGTACAGATTCCATTACTAATCATTATGAGACCAAGAGTTACTATTGCGGGGCTGGTCATGGTTGGTTGGCCAGAGTTGTTCTTAGTCCGTCAGACGAGTTCAACAAATTGCCAAAACCCCCAAAATTACGTATCACTCTCCTGAACCCTTTCAAATCAAAAGGGGCATCCATCGCTCTCCCTCATTTTCCGTTAGGAGAATATTACTTTGGACAACCCACAGATGCGCGACAATATAATATGAAGGTTGTTTTGTCTGCTGATCCGATTTTGAATCCGGACAATTATGTGGTG…	21937338	21937741	404	forward
	Bras_T00899	exon	ATCTAGGTGCACTGGTGCTATATTTTATGAAGGAGAACGACCGGATAGGATTTGGGTTAACTGCAGATCTAGGTTTACTGATGCTATATTTTATAAAGGCCGAGGATATGCCTTTGTACGTTCTGGATGCTTTTATGTATATCCTCAAGGCTTTGTAGATTCTCAAACGATTATGTCATTCAAAGTTAAAAGCTCCACAG	21937818	21938017	200	forward
	Bras_T00899	CDS	ATGGCTGCTGTTACGTTGAGCAGTAGTTCTAGTTACAACCTCGTTTCCCTTGATTTAGTAGACTGGGGAGCAAGTCTTCCTTTAGATGTTATGTTTTTGATTCTCGATAAGTTGTTTGAACCCACAGATCATCGTCTAGTTCCCATGCTCATGATCCTTAAAGAACAATTCGAAGGAAAGCAAAGAGGAGGAGCACTGTACAGTGTTTCTGAAGAAAGAGTCTACAACAATTTCCAGTTACGTACAGATTCCATTACTAATCATTATGAGACCAAGAGTTACTATTGCGGGGCTGGTCATGGTTGGTTGGCCAGAGTTGTTCTTAGTCCGTCAGACGAGTTCAACAAATTGCCAAAACCCCCAAAATTACGTATCACTCTCCTGAACCCTTTCAAATCA…	21937118	21938497	1047	forward
	Bras_T00900	mRNA	ATGGTTTCCCCGATCTTCTTCTTCGTGTTTTCTCTTATTCTTTCATGTTCGTATGCTGAACATCTGCAAGACTTCTGTGTTGCAGACTACGCAGCTCCCCAAGGCCCTGCGGGCTACGCTTGTAAAGACCCTGCAAAGGTTAGCGTAGACGATTTCGTCCACTCGGGCCTTGGGGTTCCCGCTAACACTTCCAACATTTTCAAGTTTGGATTCACAGCTGCATTTGCTTCTAACTTTTCTGCTCTCAATGGACTCGGCGTTTCCGTGGGTCGCTCCGACATTGAAGTTGGCGGAGTTGTCCCCATCCACTCTCACAGCGGAGCTACGGAAGTGGTGGTCATTGGGGAAGGGAGTTCGATAATTGGCGGGTTCATTGCCTCGAACAACAAGGTTTATCAA…	21934291	21934929	639	forward
	Bras_T00900	exon	ATGGTTTCCCCGATCTTCTTCTTCGTGTTTTCTCTTATTCTTTCATGTTCGTATGCTGAACATCTGCAAGACTTCTGTGTTGCAGACTACGCAGCTCCCCAAGGCCCTGCGGGCTACGCTTGTAAAGACCCTGCAAAGGTTAGCGTAGACGATTTCGTCCACTCGGGCCTTGGGGTTCCCGCTAACACTTCCAACATTTTCAAGTTTGGATTCACAGCTGCATTTGCTTCTAACTTTTCTGCTCTCAATGGACTCGGCGTTTCCGTGGGTCGCTCCGACATTGAAGTTGGCGGAGTTGTCCCCATCCACTCTCACAGCGGAGCTACGGAAGTGGTGGTCATTGGGGAAGGGAGTTCGATAATTGGCGGGTTCATTGCCTCGAACAACAAGGTTTATCAA…	21934291	21934929	639	forward
	Bras_T00900	CDS	ATGGTTTCCCCGATCTTCTTCTTCGTGTTTTCTCTTATTCTTTCATGTTCGTATGCTGAACATCTGCAAGACTTCTGTGTTGCAGACTACGCAGCTCCCCAAGGCCCTGCGGGCTACGCTTGTAAAGACCCTGCAAAGGTTAGCGTAGACGATTTCGTCCACTCGGGCCTTGGGGTTCCCGCTAACACTTCCAACATTTTCAAGTTTGGATTCACAGCTGCATTTGCTTCTAACTTTTCTGCTCTCAATGGACTCGGCGTTTCCGTGGGTCGCTCCGACATTGAAGTTGGCGGAGTTGTCCCCATCCACTCTCACAGCGGAGCTACGGAAGTGGTGGTCATTGGGGAAGGGAGTTCGATAATTGGCGGGTTCATTGCCTCGAACAACAAGGTTTATCAA…	21934291	21934929	639	forward
	Bras_T00901	mRNA	ATGCCTTGGCTACCATCATTGGTAATTGCCATGCCTTAATGTAGCTTTTTGACTCTTGCCATATTCAACATGTTCATCGTGCACTAAATGTAGTTGCTGAGATCTTGGCAAAGGATAACATTAATCTTCCTAGAGGAACTGTGTTCTTCAATAGCCACCCTGCTCAAGCTTCTCCTGCTGTTTTTGATGATATTTCTGGTTCTGGGCGTATGAGGTTTAAAGGTCTTAGTAGACCTGTTAGCTAG	21932949	21933193	245	forward
	Bras_T00901	exon	CTTTTTGACTCTTGCCATATTCAACATGTTCATCGTGCACTAAATGTAGTTGCTGAGATCTTGGCAAAGGATAACATTAATCTTCCTAGAGGAACTGTGTTCTTCAATAGCCACCCTGCTCAAGCTTCTCCTGCTGTTTTTGATGATATTTCTGGTTCTGGGCGTATGAGGTTTAAAGGTCTTAGTAGACCTGTTAGCTAG	21932993	21933193	201	forward
	Bras_T00901	exon	ATGCCTTGGCTACCATCATTG	21932949	21932969	21	forward
	Bras_T00901	CDS	ATGCCTTGGCTACCATCATTGCTTTTTGACTCTTGCCATATTCAACATGTTCATCGTGCACTAAATGTAGTTGCTGAGATCTTGGCAAAGGATAACATTAATCTTCCTAGAGGAACTGTGTTCTTCAATAGCCACCCTGCTCAAGCTTCTCCTGCTGTTTTTGATGATATTTCTGGTTCTGGGCGTATGAGGTTTAAAGGTCTTAGTAGACCTGTTAGCTAG	21932949	21933193	222	forward
	Bras_T00902	mRNA	CTATAAAGCAGTTGCGGAGCTACCCATTCTCTCAGCAACTAAACCAAACCAAACCAAACCAAACTCTCTCTCTCCCAAATTCTCCACCCCATCAAATCCATACTCTGCCACTCTCTCTTTGTTCCTTCTTTTTAAATATCAAAAGCATCAAAAGGGAAGCGTGTGTGTGCAAAAACCAAAACCAAATCCCCATATATACAATATTCAAATCCGAAAGTCAGATAAAACAAATTCAAGTCCATGCCCTTGTTTTGAGACAGGCTTTCCTGGGTCTCATTTGATTTTCTCAAACAATGTGGAACTCTAACATGTTGAGGGCCAAGGCCAACATGTTCCTGCTACTGTTTCTGGTTTCATGGCTCTCTTCTGCTTTAGCCTCTGTGGGTTATGACCACAGAG…	21919806	21924742	4937	reverse
	Bras_T00902	exon	TACCATGGAGGAACAAATTTTGGCCGAACTGCTGGCGGTCCCTTCATTGCAACTAGCTATGACTATGATGCACCTCTAGATGAATATG	21922203	21922290	88	reverse
	Bras_T00902	exon	GATTACCAAGGGAACCAAAGTATAGTCATTTGAAATATCTGCACAAAGCCATCAAGTTAGCTGAGTCAGCTTTAGTGGCTACTGATCCTGCAGTGTCAAAACTTGGAAATAATCAAGAG	21921922	21922040	119	reverse
	Bras_T00902	exon	GCTCATGTATACCAGTCAAGATCTGGTTGTGCTGCATTCCTAGCAAATTACGACACAAAATACTCCGTGAAAGTGACCTTTTGGAATAAGCAATATAACCTGCCACCTTGGTCCATAAGCATTCTCCCTGACTGCAAAACTGAAGTTTTCAACACTGCAAGG	21921646	21921807	162	reverse
	Bras_T00902	exon	GTTGGCCAGAGTCCTCCAAAGAAGATGACACCAGTAGCCTCCCTTTCTTGGCAGGCGTACATCGAAGACGTTGCCACTTCTAATGATGATAATGCAGTTACATTGGCCGGACTTCGTGAGCAAATAAGTCTCACTAGGGATGTTACAGACTACTTGTGGTACATGACAGA	21921358	21921527	170	reverse
	Bras_T00902	exon	TATTACAATAGGTCCTAATGAACAATTTTTAAAAACCGGACAGTACCCCGTTCTCACTGTCGATTCAGCTGGGCATGCCTTGCATGTTTTCATCAATGGTCAACTGTCAG	21921165	21921274	110	reverse
	Bras_T00902	exon	GATCTGCTTATGGAACATTGGAGTTCCCCAAGTTACAATTTAAAGAGGGTTTGAAGCTAAGAGCTGGCATTAACAAGCTTGCTTTACTTAGCGTTTCTGTTGGTCTGCCG	21920956	21921065	110	reverse
	Bras_T00902	exon	AATGTTGGTGTGCATTTTGAGACATGGAATGCCGGAGTTCTAGGGCCGGTCACATTGAAGGGTGTGAATTCAGGAACATGGGATATGTCCCGATGGCAATGGACGTACAAG	21920743	21920853	111	reverse
	Bras_T00902	exon	ATTGGTATGAAAGGTGAAGATCTGAGCCTCCATACTGTTAGTGGAAGTTCTTCTGTTGAATGGGTAGAAGGATCACTGTTGGCTCAAAATCGACCCCTTACATGGTACAAGGCTATTTTAAATGCACCACCAGGAAATGCACCATTAGCTTTAGATATGGGTAGCATGGGAAAAGGTCAAATGTGGATTAATGGTCAGAACATTGGACGCCACTGGCCTGCATATATAGCACACGGTAGTTGTGGCGCTTGTTATTATGCTGGAACTTATACCGAAAACAAATGCCGAACAAATTGTGGTCAGCCCTCTCAGAGATG	21920308	21920624	317	reverse
	Bras_T00902	exon	GTACCATGTTCCTCGCTCGTGGTTGAAGCCGAGTGGGAATCTATTGGTTGTGTTTGAAGAATGGGGTGGTGATCCGACTAAGATTTCTTTGGTAGCAAGAAGTTGAGGTCCTGAAGTTTTTGGAGGAGATCCAGCAGATTTGAAGATTACCAAAATAATGAAGTCTCATATTAGTTCATCTTCAATAGATATAAAGGCCTCTCTACTTTACAACCATAGCAAAATGTATATAGTGAATATGTTTGGTTATATACATAGCCACATAGGTATTATACTAGGTCTACATACAAAGTATGTAGCCCTTAGACATGCGCAAGCAGTTTCTCTATCTGTAAAAAAGTGTGGAAGAGCAAAGCAATTTCTTCTTGCTTGTAAGAATAAATTGAAAAATTAATAGAT…	21919806	21920227	422	reverse
	Bras_T00902	exon	CTATAAAGCAGTTGCGGAGCTACCCATTCTCTCAGCAACTAAACCAAACCAAACCAAACCAAACTCTCTCTCTCCCAAATTCTCCACCCCATCAAATCCATACTCTGCCACTCTCTCTTTGTTCCTTCTTTTTAAATATCAAAAGCATCAAAAGGGAAGCGTGTGTGTGCAAAAACCAAAACCAAATCCCCATATATACAATATTCAAATCCGAAAGTCAGATAAAACAAATTCAAGTCCATGCCCTTGTTTTGAGACAGGCTTTCCTGGGTCTCATTTGATTTTCTCAAACAATGTGGAACTCTAACATGTTGAGGGCCAAGGCCAACATGTTCCTGCTACTGTTTCTGGTTTCATGGCTCTCTTCTGCTTTAGCCTCTGTGGGTTATGACCACAGAG…	21924273	21924742	470	reverse
	Bras_T00902	exon	ATGTGGCCGGATTTAATTCAGAAGGCCAAAGATGGAGGCTTGGATGTGATACAGACCTATGTGTTTTGGAATGGGCATGAACCAAGTCAAGGAAAA	21924074	21924169	96	reverse
	Bras_T00902	exon	TATTATTTTGAGGATAGATATGATTTGGTCAAGTTCATCAAGACTGTACAACAAGCAGGATTATATGTTCATCTCCGGATTGGCCCTTATATTTGTGCTGAATGGAACTTTGG	21923872	21923984	113	reverse
	Bras_T00902	exon	GGGGTTCCCTGTTTGGCTGAAATATGTTCCCGGAATTTCTTTCAGAACAGACAATCGTCCTTTCATG	21923710	21923776	67	reverse
	Bras_T00902	exon	GCAGAAATGCAAAAATTTACACAGAAGATTGTCTACATGATGAAGGCAGAAAGGCTGTTTCAGACTCAGGGAGGTCCCATAATTCTTTCTCAG	21923510	21923602	93	reverse
	Bras_T00902	exon	ATTGAAAATGAATTTGGACCAGTAGAGTGGGAAATTGGTGCACCTGGTAAATCTTATACCCAATGGGCAGCTAAAATGGCTGTGGGTCTCAACACGGGTGTTCCATGGATTATGTGCAAGCAAGAAGATGCCCCTGACCCAATT	21923226	21923369	144	reverse
	Bras_T00902	exon	ATCGATACTTGCAATGGCTTCTACTGTGAAAACTTTACTCCAAACAAGAACTATAAGCCAAAAATGTGGACAGAAATCTGGACTGGCTG	21922617	21922705	89	reverse
	Bras_T00902	exon	GTATACAGAATTTGGTGGGGCAGTTCCTACTAGACCTGCACAAGACTTGGCATTTTCAGTTGCAAGGTTTATACAAAATGGTGGTTCTTTTGCRAACTATTACATG	21922395	21922500	106	reverse
	Bras_T00902	CDS	ATGTGGAACTCTAACATGTTGAGGGCCAAGGCCAACATGTTCCTGCTACTGTTTCTGGTTTCATGGCTCTCTTCTGCTTTAGCCTCTGTGGGTTATGACCACAGAGCTATTATAGTCAATGGAAAGAGAAGGATTCTCATTTCTGGGTCTATTCACTATCCCAGAAGCACACCTGAGATGTGGCCGGATTTAATTCAGAAGGCCAAAGATGGAGGCTTGGATGTGATACAGACCTATGTGTTTTGGAATGGGCATGAACCAAGTCAAGGAAAATATTATTTTGAGGATAGATATGATTTGGTCAAGTTCATCAAGACTGTACAACAAGCAGGATTATATGTTCATCTCCGGATTGGCCCTTATATTTGTGCTGAATGGAACTTTGGGGGGTTCCCTGTT…	21920122	21924449	2178	reverse
	Bras_T00903	mRNA	CTTCAATTGAACTTGAAGCTCAAAGCCAGACCCGTGATGCAATAGTTCACAAAATTTCACTACCATATCACATCTCCAACTACAAGTCCACAACAAAAAAAATTCTGTAAGACTTTCCAAATCTAGGCGATACTAAAGAACAAAATCATAGTCGTTTAAAAGATACTTTACCAGGAATATTAGACCCTTGGAATAATTCGGATGGGAGAGAAATTTTTATTGAAATTTCATTACTTTTCTTGAAATATGTTACAGAAAAATCGAAGATTTAAAGTCGACACCTTTGGAGATTATCTCCTCCAAACAAGAAGCCCTTTAATGAACTCGACGGCGTCGTTTCCACATTCTTCAACAACAGCAACGCCGCCACAAACACCGTCGCCCACCCAATTCCGGCTC…	21918927	21919714	788	reverse
	Bras_T00903	exon	CTTCAATTGAACTTGAAGCTCAAAGCCAGACCCGTGATGCAATAGTTCACAAAATTTCACTACCATATCACATCTCCAACTACAAGTCCACAACAAAAAAAATTCTGTAAGACTTTCCAAATCTAGGCGATACTAAAGAACAAAATCATAGTCGTTTAAAAGATACTTTACCAGGAATATTAGACCCTTGGAATAATTCGGATGGGAGAGAAATTTTTATTGAAATTTCATTACTTTTCTTGAAATATGTTACAGAAAAATCGAAGATTTAAAGTCGACACCTTTGGAGATTATCTCCTCCAAACAAGAAGCCCTTTAATGAACTCGACGGCGTCGTTTCCACATTCTTCAACAACAGCAACGCCGCCACAAACACCGTCGCCCACCCAATTCCGGCTC…	21919261	21919714	454	reverse
	Bras_T00903	exon	GGACTCGGATCCTCTCCTCACCAAGAGGAGAGGATTTTGCCTCACCAAGCAATCTCAGCCTTCCATTTCGAAATGGAGGGCCAAGATTGTTTACACTTTTGGGGTGGGGTATAAGGTTTGGGAAAAGTGCAAGAAATCTGGGCCCTCCATTTCGAAATGGAGGGCTGAGATTGCTTGGTGGGGAAATAAGAGATCCTCTTGGTGA	21918927	21919131	205	reverse
	Bras_T00903	CDS	ATGATGGATGGGACGAGCCCCCATGAGTACTACAGTGGAGAAAGGGACTCGGATCCTCTCCTCACCAAGAGGAGAGGATTTTGCCTCACCAAGCAATCTCAGCCTTCCATTTCGAAATGGAGGGCCAAGATTGTTTACACTTTTGGGGTGGGGTATAAGGTTTGGGAAAAGTGCAAGAAATCTGGGCCCTCCATTTCGAAATGGAGGGCTGAGATTGCTTGGTGGGGAAATAAGAGATCCTCTTGGTGA	21918927	21919304	249	reverse
	Bras_T00904	mRNA	TGAGAAAAGAGCATTATAAATCAGCAGACTTCATTTTTTTTCAAGTCACCAGCAATCTTTCAGACTTTTATATAAATTCTGTTCGTTTGCTTTGGTTTGGTGTTCGATTTCGAGAAGTCTAACTATTTCATAATCTTCTTTGTCCATGGATGTAGTGCAGTCAATGTGGAACTGTAACAAGTTGAGGTCCAGCACTAATTTGTTGGTGCTGTTGTTTTTGTTTTCATGGCTTTCTTCTGCTACAGCCTCTGTGAGTTATGACCACAGAGCAATACTAGTTGAAGGACAGAAGAGGATTCTGATTTCTGGTTCCATCCACTATCCCAGAAGCACACCTGAGGTACTAATAATACATTGCGGTTTGTAATGTATGCTGGTTTTTTGACTTCAAATTAATCA…	21912315	21918291	5977	reverse
	Bras_T00904	exon	TCTATTTTAACTGCACCAGAAGGCAATGCTCCATTAGCTTTAGATCTAGGTAGCATGGGAAAAGGGCAAGTATGGATCAATGGTCAGAGCATTGGACGCCACTGGCCTGGATATATAGCCCATGGTACCTGTGGCAATTGTTCCTATGCTGGAACTTATACCGAAAACAAATGCCGAACAAATTGTGGCCAGCCCTCTCAGAGATG	21914691	21914896	206	reverse
	Bras_T00904	exon	GTACCATGTTCCGCGCTCGTGGTTGAACCAGAGTGAGAATTTGTTGGTGGTGTTTGAAGAATGGGGTGGTGATCCGACTAAGATTTCTTTGGTAGCACGAAGCTACGAAGGGTTAGGGCAGACCCTCTATAACATAGTGACATCCAAGGCTCCAACCATTTGAATTGCCAAAAGTAGTGAACATCAATAATGCAATAATATGATTTACCTTAGCTTAGGGCTATAATGCTATATGTCTCTTACTTTCTAACAGCTTAAGAAAAAATAATGCCTTGTTCAAAAAAAATTCCGCGATTAAATTGAGATTTAAAAAAAAAAAAAAACAATGAATGCTACAGATAGTAAGACATTTTTATTGAAAATGCGTCAAATTCTAAGCGCGTGAAAGTTGTGATCATG…	21912315	21914606	2292	reverse
	Bras_T00904	exon	AATGTTGGTCTGCATTTTGAGACTTGGAATGCCGGAGTTCTAGGGCCGGTCACATTGAAGGGTCTGAATTCGGGAACATGGGACATGTCGCGGTGGAAATGGACCTTCAAG	21915196	21915306	111	reverse
	Bras_T00904	exon	ATTGGTATGAAAGGTGAAGCTTTAAGCCTCCATACTGTTAAAGGGAGTTCTTCTGTTGAATGGGTAGAAGGATCATTATTGGCTCAAAAACAACCCCTTACATGGTACAAG	21914974	21915084	111	reverse
	Bras_T00904	exon	GAACTGTTTATGCGGGATTGGCGTTTCCTAAATTAAGATTTAGTGACAATGTGAAGCTCCAAGCTGGCATCAACAAGCTTGTGTTACTAAGCATCGCTGTTGGTCTGCCG	21915398	21915507	110	reverse
	Bras_T00904	exon	GTATACAGAGTTTGGTGGGGCAGTTCCTACTAGACCTGCACAAGACTTGGCATTTTCAGTTGCAAGGTTTATACAAAATGGTGGTTCTTTTGCTAACTATTACATG	21916884	21916989	106	reverse
	Bras_T00904	exon	TATCATGGAGGAACTAATTTTGGCCGAACTGCTGGAGTTTTCGTTGCAACGAGCTATGACTATGATGCTCCTCTAGATGAATATG	21916698	21916782	85	reverse
	Bras_T00904	exon	ATGTGGCCGGATTTAATTCAGAAGGCTAAAGATGGAGGCTTAGATGTTATACAGACCTATGTGTTTTGGAACGGGCACGAGCCTTCTCCAGGGAAGTATTATTTTGAGGATAGATATGATTTGGTCAAGTTCATCAAGACTGTACAACAAGCAGGCCTATATGTTCATCTCCGGATTGGCCCTTATATTTGTGCTGAATGGAACTTTGGGGGATTCCCTGTTTGGCTGAAATATGTTCCGGGGATTGAGTTTAGAACAGACAATGAGCCTTTCAAGGCAGCAATGCAAATATTTACGGAGAAGATTGTGAGTATGATGAAGGCAGAAGGGCTGTTCCAAACTCAGGGAGGTCCCATTATTCTGTCTCAGATAGAAAATGAGTTTGGACCGGTGGAGTGG…	21917351	21917863	513	reverse
	Bras_T00904	exon	ATTGATACTTGCAATGGTTTCTACTGTGAAAACTTCACTCCAAACAAGAAGTATAAACCCAAAATGTGGACCGAAGTCTGGACTGGCTG	21917086	21917174	89	reverse
	Bras_T00904	exon	GTTGGCCAGAGCCCGCCGATGAAGATGACACCAGTAAATACTACTCTTTCTTGGCAGTCGTACATTGAAGAAACCGCCTCTTCTACTGATGACAATACATTTACATTGGACGGGCTCTATGAGCAAATAAATGTAACTAGGGATGATACAGATTACTTATG	21915825	21915985	161	reverse
	Bras_T00904	exon	TATCACAATAGGTCCTAATGAAGAATTTCTAAAGAATGGATCGTACCCTCTTCTGACTATTGATTCAGCGGGGCATGCCTTGCATGTTTTCGTGAATGGTCACCTATCAG	21915599	21915708	110	reverse
	Bras_T00904	exon	GACTACCGAGGGAACCCAAGTGGAGTCATTTGAAATATTTGCACAAAGCCATCAAATTAGCTGAGGCAGCTTTAGTGGCTACTGATCCTGCAGTGACATCACTTGGAAATAGTCAAGAG	21916368	21916486	119	reverse
	Bras_T00904	exon	GCTCATGTATTCAATTCAAGTTCTGGGTGTGCTGCATTTCTTGCAAATTACAACACAAAATACTCCGCAAGAGTGAGCTTTGGCAATAAGCAATATAAGCTGCCACCTTGGTCTATAAGCATTCTCCCAGACTGTAAAACTGAAGTTTTCAACACTGCAAGG	21916116	21916277	162	reverse
	Bras_T00904	exon	TGAGAAAAGAGCATTATAAATCAGCAGACTTCATTTTTTTTCAAGTCACCAGCAATCTTTCAGACTTTTATATAAATTCTGTTCGTTTGCTTTGGTTTGGTGTTCGATTTCGAGAAGTCTAACTATTTCATAATCTTCTTTGTCCATGGATGTAGTGCAGTCAATGTGGAACTGTAACAAGTTGAGGTCCAGCACTAATTTGTTGGTGCTGTTGTTTTTGTTTTCATGGCTTTCTTCTGCTACAGCCTCTGTGAGTTATGACCACAGAGCAATACTAGTTGAAGGACAGAAGAGGATTCTGATTTCTGGTTCCATCCACTATCCCAGAAGCACACCTGAG	21917952	21918291	340	reverse
	Bras_T00904	CDS	ATGGATGTAGTGCAGTCAATGTGGAACTGTAACAAGTTGAGGTCCAGCACTAATTTGTTGGTGCTGTTGTTTTTGTTTTCATGGCTTTCTTCTGCTACAGCCTCTGTGAGTTATGACCACAGAGCAATACTAGTTGAAGGACAGAAGAGGATTCTGATTTCTGGTTCCATCCACTATCCCAGAAGCACACCTGAGATGTGGCCGGATTTAATTCAGAAGGCTAAAGATGGAGGCTTAGATGTTATACAGACCTATGTGTTTTGGAACGGGCACGAGCCTTCTCCAGGGAAGTATTATTTTGAGGATAGATATGATTTGGTCAAGTTCATCAAGACTGTACAACAAGCAGGCCTATATGTTCATCTCCGGATTGGCCCTTATATTTGTGCTGAATGGAAC…	21914444	21918146	2241	reverse
	Bras_T00905	mRNA	ATGCCGGAATTGACCGATCTATTCGCCCGGCTCGCTTCCCACTTGAACGACACGTCGTTGTCTCATCACACCACCAAAAAAGTACAAGACGAAGCAGCTCTGGACCTATCCATTTCCAAGCTGAACCAATCTCTGAACCCCAACGACAATTCTAGGGTTAGGGTTTTGGATACGGTCCTATCTCTGATGTGCTTCAAAGCACCCCAGGTCAGCTCTCTCAAATTATTGATTTTTGGTAAACAAAATTGTTCATTTAGGGTTTCTGATCTCTGCAATTTTATTGCAATTGCTTAGGTTTTTGATTCCGTAGTTGAGTATTTGGTGAAGACAATTGTCACCGTTTTGTTGTCTTCTATTCGTTGTAACGTCCTGCGGTCTCCGAAAGATGAAATTTTGCTG…	21911448	21914070	2623	forward
	Bras_T00905	exon	ATTGCTGGTCTGGTATCTTGACTCACTAATTTTGAAGCGTGATGTTTCAAACATCTTGCAAGTAGCCATGAAGAGGCCATTCCTTTGTTTGAGTAAGGAATTTCATGAGAGTACTGAGTGGCGCTCCATTATCACATCCTTGGTACTTTCTCCCATTATGTTTGTTGAGGCCCGAGCTTTGTTGCACAGATGGTTTCTAGTCAC	21912311	21912514	204	forward
	Bras_T00905	exon	GTCTCTGGCCATCAACTTCCCAGATCGGTTCTACTTCGCATCTTCATTGCTCTTCTCGGACAAAAGTTCTCATGACAGTTGTCATCCAGCATGCATAATGGGGGCATCCAAAATTGGGAAAACACATTACAAAGAAGTACCTTCTGTTGCTGCAGCAAGGTACATTGCCTGGATTTTGAGTCCCGTTAGTAAATCTCACCAGGATTTGCTGGCTGATTGTTTGATTAAAATATCAGATTCTTTGGCTTTTAAACATTCACATGACAAAGAAACATTCTTCTACAAGAAGAAACTCAAGAAACTCAAACTCTGTGAAGAGGACCATAATTCCACAAGAGACAAAGATCATCAAACAGTTGCGGTCTGGCTCAGTGGATTCAATAATATATACACTAGGTA…	21913077	21914070	994	forward
	Bras_T00905	exon	GGGTCTAGCTTCTGTGCTTGAGCTTCTAGTTCAATTGGTCTCAGTGACATTAGATGTGCTTTCAAGACCCATGTTCTGGGACTTATCAGCAGAATTGGGAGGAAAGTTACCATTCTCTAATGCTTATTTTCCCTTCAACCACCAGTTGTTAAGGAACTTGGCTGGACCCCTCTCTTATGATAATCTCCTACAACTAGTGCATGAGACAAGTGAACCAGTACCTTCTGACAAGACTCAACTTTACCCATCTATTAAGCCACCTATACTGAAGGTTGCGACAGTCGATCACAAATCTATCTG	21912679	21912978	300	forward
	Bras_T00905	exon	ATGCCGGAATTGACCGATCTATTCGCCCGGCTCGCTTCCCACTTGAACGACACGTCGTTGTCTCATCACACCACCAAAAAAGTACAAGACGAAGCAGCTCTGGACCTATCCATTTCCAAGCTGAACCAATCTCTGAACCCCAACGACAATTCTAGGGTTAGGGTTTTGGATACGGTCCTATCTCTGATGTGCTTCAAAGCACCCCAG	21911448	21911654	207	forward
	Bras_T00905	exon	GTAAGCTTTCGGATTCTCTACTGTGTGCCATTGTAAGAGCTGCAAGTTCAGCATCTCTGTACCGGCAGCTGTCAACACCCATTCGTGGTGCAAAATCGGTGGATGCGAGGAAGACCTTGATTTCAAAGGTGCTATGTCATTTGCCTAGAGAAAAGTTCGTTGAGAAGAACAACATAACTCTCAG	21912032	21912215	184	forward
	Bras_T00905	exon	GTTTTTGATTCCGTAGTTGAGTATTTGGTGAAGACAATTGTCACCGTTTTGTTGTCTTCTATTCGTTGTAACGTCCTGCGGTCTCCGAAAGATGAAATTTTGCTGATTGGGAGCTCAATTTCTCATCGAGATTGTGGCAATTTGATCGAAGCGTGTGCTGATATTCTTGGGAAATTGGAGGGCCATG	21911742	21911928	187	forward
	Bras_T00905	CDS	ATGCCGGAATTGACCGATCTATTCGCCCGGCTCGCTTCCCACTTGAACGACACGTCGTTGTCTCATCACACCACCAAAAAAGTACAAGACGAAGCAGCTCTGGACCTATCCATTTCCAAGCTGAACCAATCTCTGAACCCCAACGACAATTCTAGGGTTAGGGTTTTGGATACGGTCCTATCTCTGATGTGCTTCAAAGCACCCCAGGTTTTTGATTCCGTAGTTGAGTATTTGGTGAAGACAATTGTCACCGTTTTGTTGTCTTCTATTCGTTGTAACGTCCTGCGGTCTCCGAAAGATGAAATTTTGCTGATTGGGAGCTCAATTTCTCATCGAGATTGTGGCAATTTGATCGAAGCGTGTGCTGATATTCTTGGGAAATTGGAGGGCCATGGTAAG…	21911448	21914070	2076	forward
	Bras_T00906	mRNA	ATGGTGGCCAAGAAACCAAGAATTGTGATAATTGGAGCAGGAATGGCTGGTGTTACAGCAGCTAACAAGCTCTACACAGCAACTGGGTTCAAGGACTTGTTTGAGCTTTTTGTTGTGGAGGGTGGGTCAAGAATTGGGGGTAGAATAAACACTTCTGAGTTTGGTGGTGACCGGATTGAGATGGGTGCTACCTGGATCCATGGCATTGGAGGCAGCCCAGTTCACAAAATTGCTCAAGAAATCAAGGCCCTCGAGTCTGAGCAACCATGGGAGTGCATGGACGGGTCATCTGACGAGCCCAAGACCATTGCTGAAGGTGGGTCCGATGTGAGTCCAACTGTGGTGGATTCCATTTCCAGTTTGTTCAAGAATTTGATGGATTATGCTCAGGGGAAGAAG…	21904726	21906435	1710	forward
	Bras_T00906	exon	ATGGTGGCCAAGAAACCAAGAATTGTGATAATTGGAGCAGGAATGGCTGGTGTTACAGCAGCTAACAAGCTCTACACAGCAACTGGGTTCAAGGACTTGTTTGAGCTTTTTGTTGTGGAGGGTGGGTCAAGAATTGGGGGTAGAATAAACACTTCTGAGTTTGGTGGTGACCGGATTGAGATGGGTGCTACCTGGATCCATGGCATTGGAGGCAGCCCAGTTCACAAAATTGCTCAAGAAATCAAGGCCCTCGAGTCTGAGCAACCATGGGAGTGCATGGACGGGTCATCTGACGAGCCCAAGACCATTGCTGAAGGTGGGTCCGATGTGAGTCCAACTGTGGTGGATTCCATTTCCAGTTTGTTCAAGAATTTGATGGATTATGCTCAGGGGAAGAAG…	21904726	21906435	1710	forward
	Bras_T00906	CDS	ATGGTGGCCAAGAAACCAAGAATTGTGATAATTGGAGCAGGAATGGCTGGTGTTACAGCAGCTAACAAGCTCTACACAGCAACTGGGTTCAAGGACTTGTTTGAGCTTTTTGTTGTGGAGGGTGGGTCAAGAATTGGGGGTAGAATAAACACTTCTGAGTTTGGTGGTGACCGGATTGAGATGGGTGCTACCTGGATCCATGGCATTGGAGGCAGCCCAGTTCACAAAATTGCTCAAGAAATCAAGGCCCTCGAGTCTGAGCAACCATGGGAGTGCATGGACGGGTCATCTGACGAGCCCAAGACCATTGCTGAAGGTGGGTCCGATGTGAGTCCAACTGTGGTGGATTCCATTTCCAGTTTGTTCAAGAATTTGATGGATTATGCTCAGGGGAAGAAG…	21904726	21906435	1710	forward
	Bras_T00907	mRNA	ATGGAGGACACGCGAAAGAGGCCTGGAGGTGACGTCACGGAGTCGGAGTCGTCCACGAAGAGGCAGCGAGATCATGCCGAAGAAGGCGGTGGCGACATTACGGCTCCTCCGGTGAACGACGTCGTCCTCCTCGACACCAGCGACGAGACGTTGAGCGAGCTCGCGAGGCTTCTGGACTCTGACTACCGGTCATGGACCGCCTCGAGCGCTCCGGCGAGGGTCACTTTCTCGGCGGACCCGTACAAGACGCCGAAGGTGTTCCAGACGATGTCGACGTCGTACGTCACGATCAACGGCAACGAGGAGAGCTGCGGGTCGTCGTTCTCGGACGCGGAGTCATCGGTGATGGCCAGCGTGGACACGACCGGGCGCGACATTGAGCAGGTGAGGCTCGATTAT…	21900161	21900727	567	forward
	Bras_T00907	exon	ATGGAGGACACGCGAAAGAGGCCTGGAGGTGACGTCACGGAGTCGGAGTCGTCCACGAAGAGGCAGCGAGATCATGCCGAAGAAGGCGGTGGCGACATTACGGCTCCTCCGGTGAACGACGTCGTCCTCCTCGACACCAGCGACGAGACGTTGAGCGAGCTCGCGAGGCTTCTGGACTCTGACTACCGGTCATGGACCGCCTCGAGCGCTCCGGCGAGGGTCACTTTCTCGGCGGACCCGTACAAGACGCCGAAGGTGTTCCAGACGATGTCGACGTCGTACGTCACGATCAACGGCAACGAGGAGAGCTGCGGGTCGTCGTTCTCGGACGCGGAGTCATCGGTGATGGCCAGCGTGGACACGACCGGGCGCGACATTGAGCAGGTGAGGCTCGATTAT…	21900161	21900727	567	forward
	Bras_T00907	CDS	ATGGAGGACACGCGAAAGAGGCCTGGAGGTGACGTCACGGAGTCGGAGTCGTCCACGAAGAGGCAGCGAGATCATGCCGAAGAAGGCGGTGGCGACATTACGGCTCCTCCGGTGAACGACGTCGTCCTCCTCGACACCAGCGACGAGACGTTGAGCGAGCTCGCGAGGCTTCTGGACTCTGACTACCGGTCATGGACCGCCTCGAGCGCTCCGGCGAGGGTCACTTTCTCGGCGGACCCGTACAAGACGCCGAAGGTGTTCCAGACGATGTCGACGTCGTACGTCACGATCAACGGCAACGAGGAGAGCTGCGGGTCGTCGTTCTCGGACGCGGAGTCATCGGTGATGGCCAGCGTGGACACGACCGGGCGCGACATTGAGCAGGTGAGGCTCGATTAT…	21900161	21900727	567	forward
	Bras_T00908	mRNA	ATGGCTCTGAATACCCAACGTGTAGTAACAGAAATTGGATTAAAAGATAAGGTCACATTCCTGTGTTTCTGTCGAGTCTCACTCTCTCACAAACCCCGCGATCTCCCTCTTTGAAACCTAATTTCACATCCGAGCCCTCTATCTTTCCTCTCGATCTTCTCCTTGATAGCGAAGCGGAGGCGAAGCGGAGGCAAAACGGAGGCGAAGCGGAGGCGAAACGGAGGCGAAACGGAGGCGAAGCTGTCGTCATCAATGCCACCGGAGGAGAACGAATTGCAGAACAAGCCCTTGCCCTCGGTTCCAGAGTCACCGATGGATCGAAACGCTCGTATGTAATTTATCTTTTTAAACCCTCTGCGATCTTTTTTACTTATCGTCTGTGCCAGAGAGTGATCGAAA…	21896322	21898083	1762	reverse
	Bras_T00908	exon	ATGGCTCTGAATACCCAACGTGTAGTAACAGAAATTGGATTAAAAGATAAG	21898033	21898083	51	reverse
	Bras_T00908	exon	CCCTCTATCTTTCCTCTCGATCTTCTCCTTGATAGCGAAGCGGAGGCGAAGCGGAGGCAAAACGGAGGCGAAGCGGAGGCGAAACGGAGGCGAAACGGAGGCGAAGCTGTCGTCATCAATGCCACCGGAGGAGAACGAATTGCAGAACAAGCCCTTGCCCTCGGTTCCAGAGTCACCGATGGATCGAAACGCTCGTAT	21897752	21897949	198	reverse
	Bras_T00908	exon	AAGCAAAAAACTGGGGGAAGAACAAAAGTTCTTCTGGAGACGGTCCCAGTTCACAAGTTGGCAGAAATAATTGTTGCGAGCTTTGAGATAAGTTTTGAGGAGCAATTGTCTATGTTGGATTCAGTTGATCTAAAAGTAAGACTTTCAAAAGCTACCGAGTTAGTCGACAGGCATTTGCAG	21896543	21896722	180	reverse
	Bras_T00908	exon	TCTATACATGTAGCAGAGAAGATTACACAGAAAGTTGAGTGTCAATTATCAAAATCACAAAAAGAAATCCTTTTGCGCCAGCAGGTTATCTCTCATAACTTTTTACTCTTTAAGTTCAAAGGTGGATATTTCTAA	21896322	21896456	135	reverse
	Bras_T00908	CDS	ATGGCTCTGAATACCCAACGTGTAGTAACAGAAATTGGATTAAAAGATAAGCCCTCTATCTTTCCTCTCGATCTTCTCCTTGATAGCGAAGCGGAGGCGAAGCGGAGGCAAAACGGAGGCGAAGCGGAGGCGAAACGGAGGCGAAACGGAGGCGAAGCTGTCGTCATCAATGCCACCGGAGGAGAACGAATTGCAGAACAAGCCCTTGCCCTCGGTTCCAGAGTCACCGATGGATCGAAACGCTCGTATAAGCAAAAAACTGGGGGAAGAACAAAAGTTCTTCTGGAGACGGTCCCAGTTCACAAGTTGGCAGAAATAATTGTTGCGAGCTTTGAGATAAGTTTTGAGGAGCAATTGTCTATGTTGGATTCAGTTGATCTAAAAGTAAGACTTTCAAAA…	21896322	21898083	564	reverse
	Bras_T00909	mRNA	ATGTTACTAGTTATTGCATTAGGCTTTAGAACGTACTTTATGTGCTTAGTTCCATCTGCGACATATGCTTTATCCAACTGTTATTCCAGAGCTTTTCGCTGGACAAATGGAGCGGAAAAAAATTGTTGTATGATATCTGCAAGGGGTCTTCATATTGACTGGACTTGGACTTCAAGATATTGGAGATATGTTTCTCTGCCCGAGTCCAGGTCTGTATATTTCTTTCCACCTACGTTTTGTTTGTTTATAGATATCATTTTACTGCTAAGCGGATAAGTGCATATTGTTAACAGTGGTTATAGCTAGATTAAGATTTGTAAATAATTAAGCAAATTAAGTATAAATTAATTGAACAGGTTTGGGGAGGTTGCGGAGCTTCTTTTGGTTTGCTGGCTTCAG…	21893607	21894785	1179	reverse
	Bras_T00909	exon	ATGTTACTAGTTATTGCATTAGGCTTTAGAACGTACTTTATGTGCTTAGTTCCATCTGCGACATATGCTTTATCCAACTGTTATTCCAGAGCTTTTCGCTGGACAAATGGAGCGGAAAAAAATTGTTGTATGATATCTGCAAGGGGTCTTCATATTGACTGGACTTGGACTTCAAGATATTGGAGATATGTTTCTCTGCCCGAGTCCAG	21894577	21894785	209	reverse
	Bras_T00909	exon	GTTTGGGGAGGTTGCGGAGCTTCTTTTGGTTTGCTGGCTTCAGATCCGTGGGAAAATCGATATGCACAAGCAGACGGTGTTACTGGACCCAGACTCAGAGAGTAGGTGGATTCAGACAGGTTTGCAAAGGAAAGAGCCGACAACTGGTTGGAGGTGGAGCTGGGTTGAGTTTTTCTCTGAAGGGGAAGAATATGGGGAGCTAGAGGTGGAGTCTGGAGATTCAGAGTAGTTGGGGTAAGAGAGGTCTTCTTGTTGAAGGGATTGAGGTCAGAACCAAAAGGATGTAGTTTAGGGCAATGTACTAGTATATATCTAGAGCTTGGCGAAAAAAAAAAAGGAGATACATCTAAAACGTTTAGATGTAAACACGAAATCGCGGTGGCCCAAACTCCAAAAAAA…	21893607	21894429	823	reverse
	Bras_T00909	CDS	ATGTTACTAGTTATTGCATTAGGCTTTAGAACGTACTTTATGTGCTTAGTTCCATCTGCGACATATGCTTTATCCAACTGTTATTCCAGAGCTTTTCGCTGGACAAATGGAGCGGAAAAAAATTGTTGTATGATATCTGCAAGGGGTCTTCATATTGACTGGACTTGGACTTCAAGATATTGGAGATATGTTTCTCTGCCCGAGTCCAGGTTTGGGGAGGTTGCGGAGCTTCTTTTGGTTTGCTGGCTTCAGATCCGTGGGAAAATCGATATGCACAAGCAGACGGTGTTACTGGACCCAGACTCAGAGAGTAGGTGGATTCAGACAGGTTTGCAAAGGAAAGAGCCGACAACTGGTTGGAGGTGGAGCTGGGTTGAGTTTTTCTCTGAAGGGGAAGAA…	21893607	21894785	1032	reverse
	Bras_T00910	mRNA	ATGCACAGCCTCTTCTTCTTCTTCTTCGCTCTTCTTCTTTCACTTGTGCCTTGGTCTCACTCATTTTATGGCGCTGTACCCCCGGATTTTAAGAACAAGGTAACCCACACATTCCTACACTAGCATTTGAATTCCTAGTTTTAAAAACGGGTCTCGATGATAATTTCGAAAGCCTCACCAATTGTGTGTGTTTTTCAGAGAATGAGAATCAGATTAAATGATCATAGTGCATTCTAGAAAAGCAATAACCTTTGTAAATGAATTACTGATTTTGAATGCAATATACAGTTTGGTTGTAATTTGAACCTATATGGTGGTATGGGTGAATGGTGATTGTCATTGTAGGGAGATACACTTGAAGTAAAGGTTAATAAGCTTTCATCCATCAAGACACAGCTT…	21885916	21888845	2930	forward
	Bras_T00910	exon	TCCAGTGATATCAAGTGGGCATCGCGTTGGGATACATACCTCTACATGGGTGATGATTCAATTCATTGGTTTGCTATGATCAATTCGTTGATAACTTTGCTCTTCCTTTCGGGAGTGGTAGCCATGGTTGTGATGAGAACTCTTTACAAGGATATTACCAACTACAATCAGTTGGAGACCCAAGAGGAGGCTCGGGAAGAAACAGGATGGAAACTGGTCCATGCAGATGTCTTCAGGCCGCCCCTCGGTGCTAATCTATTGTGTGTTTGTGTTGGGACTGGTGTCCAAGTCTTTGGAATGGTGCTCGTCACCATGATTTTTGCATTGCTGGGTTTTTTTTCACCTCCAAACCGCGGTGGGTTGAACACCCCAATGGTTCTTTTGTGGATGTTCATGGGC…	21887476	21888845	1370	forward
	Bras_T00910	exon	GGAGATACACTTGAAGTAAAGGTTAATAAGCTTTCATCCATCAAGACACAGCTTCCATATGACTACTATTCCCTCAGTTACTGCAAGCCTCCGGTAATTATCAACAGTACTTTAAGCCTTGGAGAAGTTCTTCGAGGTGACCTCATCAAGAATTCGGTCTATACT	21886261	21886425	165	forward
	Bras_T00910	exon	ATGCACAGCCTCTTCTTCTTCTTCTTCGCTCTTCTTCTTTCACTTGTGCCTTGGTCTCACTCATTTTATGGCGCTGTACCCCCGGATTTTAAGAACAAG	21885916	21886014	99	forward
	Bras_T00910	exon	GATTCTCGATAATCTTCCTGTTGCAGTTGCACACGATCGGGATGGGGGTGGTCAATCAAAGATATATGTGCCTGGAATCTGGGTTGGGTTGAAGGCATATTATGCTGGA	21886790	21886898	109	forward
	Bras_T00910	exon	TTTAAGATGAGAGAAGCAGAATTATGCAAAGTTGTATGCCGAGTAAAGCTGGATGAAGCTTCTGCCAAAAGTTTCAAGGAGAAAATCGATGATGAATATCAAGTTAACAT	21886507	21886616	110	forward
	Bras_T00910	exon	TATTAATCATGAGTACAAGGAGTGGAACGGTGAGAAAACTAAGGTATGCGCACCAGGCACCAATCGATTCATTGGAAATGGCAATGGTCCACAAGAGGTTGATACTGGTAAACAAGTTGTCTTCACATATGATGTATCTTTCGAG	21887240	21887384	145	forward
	Bras_T00910	exon	AGCAACGAGGGAAGGCATTTCATTCACAACCACCTCAGCTTCAAAGTCATGTATCATGAGGATCCAGAGACTGATTATGCTCGCATTGTCGGTTTTGAGGTTACGCCATACAG	21886975	21887087	113	forward
	Bras_T00910	CDS	ATGCACAGCCTCTTCTTCTTCTTCTTCGCTCTTCTTCTTTCACTTGTGCCTTGGTCTCACTCATTTTATGGCGCTGTACCCCCGGATTTTAAGAACAAGGGAGATACACTTGAAGTAAAGGTTAATAAGCTTTCATCCATCAAGACACAGCTTCCATATGACTACTATTCCCTCAGTTACTGCAAGCCTCCGGTAATTATCAACAGTACTTTAAGCCTTGGAGAAGTTCTTCGAGGTGACCTCATCAAGAATTCGGTCTATACTTTTAAGATGAGAGAAGCAGAATTATGCAAAGTTGTATGCCGAGTAAAGCTGGATGAAGCTTCTGCCAAAAGTTTCAAGGAGAAAATCGATGATGAATATCAAGTTAACATGATTCTCGATAATCTTCCTGTTGCA…	21885916	21888845	2111	forward
	Bras_T00911	mRNA	GCCTAATCGGCCCGCCTAAAGCCTCACTGATTTTCCTTGCCGATTATACTGGCATACTTTTAGAACATTGATTCAAACCCAGGCCGAGTAAAAGAGTCTGGTAACTCTGTTTTTTTAACTACGGCATATGGTACTTGACTAGCTAACAGACGTTGAAAACTAACGGCCACGTGCCATGCACGTGACTGGTTGAATTCACCCCAGGTGAATGCAAGACGCTCCGCATATTCAAGGAAAATTAAGTAAGATGGCCAAGACCAAGTGTCGGCTAACATTTAGTTCAGTGGTAAAATATTTCTCCCCAACTAAATATTCATCCATTCCCTTAAAAAGCAATAAGCAAAAAAACTCACAATCCAAAAAAAAATTTGAATAAAAATGATTTAATCAGGTAAGCGC…	21878867	21885028	6162	forward
	Bras_T00911	exon	ATATGGCGCATGAATGATTTGATCTACAGGCCTGAAGAGGAGGTTTTGGGAGAGCTTGAGAAGTTCAAGTCGCATGTTATTTCTTGTGCGAAGCCTTGA	21884930	21885028	99	forward
	Bras_T00911	exon	TGGTCTCCAGACAAATCATCCATCTTTGGAAGTTCTGCAGAGGATGGTCTTTTAAATATTTGGGATTATGAGAAG	21883683	21883757	75	forward
	Bras_T00911	exon	GTCAGCAGATAATTCTGTTCGCATGTTTGATCGTCGGAATCTTACCTCTGGTGGAATTGGGGCACCTATTTATAAATTTGAGGGTCATAAAGCTGCTGTTCTTTGTGTCCAG	21883451	21883562	112	forward
	Bras_T00911	exon	GGATAAAGTTGTTGATTTTCATTGGAATGCATCTGATCCATGGACTGTTGTTAGTGTGTCTGATGACTGTGATACTACTGGTGGAGGGGGGACATTGCAG	21884459	21884558	100	forward
	Bras_T00911	exon	ATCAGTAAAAAGGAGCGAACTTCAAAGAACCAAAGTTCTCCACCTGGTTTGTTTTTCCAGCATGCAGGGCACAG	21883996	21884069	74	forward
	Bras_T00911	exon	GTTGAAAAGGCGCATGATGCTGATCTTCATTGTGTTGATTGGAATCCCCATGACGATAACCTTATTCTAACAGG	21883241	21883314	74	forward
	Bras_T00911	exon	CTCACAGGAGTTCTGTAGTGTTGGTGACGATTCCTGCCTTATACTATGGGATGCACGTGTGGGTTCTAGCCCTGCAGTAAAG	21882249	21882330	82	forward
	Bras_T00911	exon	GCAAGGACAAAACAGTGGTTTTGTGGAGTATTCAGGACCATATCGCAGCATCTACCACAGATCCAGCAGCAGCCAAGTCTCCAGGATCTGGTGGATCAATTATTAAACAAAGCTCAAAGCCTGGAGATGGTAATGAAAAGACAGCTGATGGCCCTTCTGTTGCACCAAGGGGTATTTACCAGGGCCATGAGGATACAGTGGAAGATGTAGCATTTTGCCCCACTAG	21881761	21881986	226	forward
	Bras_T00911	exon	GTAAACAGAATTAGAGAACTTCCGCAGAACACGAAGATAGTGGCAACACATACCGACAGTCCTGAT	21880686	21880751	66	forward
	Bras_T00911	exon	TTCAATGAAGAAGCTCGCTCACCATTTGTAAAGAAGTACAAGACCATCATACATCCTGGGGAG	21880360	21880422	63	forward
	Bras_T00911	exon	ATTTTGACTGGACATCAAGATAATGCAGAATTTGCTCTTGCAATGTGTCCAACTGAACCCTATGTGCTCTCTGGAG	21881537	21881612	76	forward
	Bras_T00911	exon	GTTCTTATTTGGGACGTTGAAGCTCAACCTAACCGTCATGCAGTCTTTGGGGCTACAAACTCACGTCCAGATTTG	21880858	21880932	75	forward
	Bras_T00911	exon	GCCTAATCGGCCCGCCTAAAGCCTCACTGATTTTCCTTGCCGATTATACTGGCATACTTTTAGAACATTGATTCAAACCCAGGCCGAGTAAAAGAGTCTGGTAACTCTGTTTTTTTAACTACGGCATATGGTACTTGACTAGCTAACAGACGTTGAAAACTAACGGCCACGTGCCATGCACGTGACTGGTTGAATTCACCCCAGGTGAATGCAAGACGCTCCGCATATTCAAGGAAAATTAAGTAAGATGGCCAAGACCAAGTGTCGGCTAACATTTAGTTCAGTGGTAAAATATTTCTCCCCAACTAAATATTCATCCATTCCCTTAAAAAGCAATAAGCAAAAAAACTCACAATCCAAAAAAAAATTTGAATAAAAATGATTTAATCAGGTAAGCGC…	21878867	21879710	844	forward
	Bras_T00911	exon	ACTGATGGCAGTGTTCCAAACACTCTGGTCATTGCAAATTGTGAGGTTGTCAAACAGAGAGTTGCCGCTGCAGAGCACATATCTCAG	21880197	21880283	87	forward
	Bras_T00911	exon	GTGGGGTCCTCAGCTCGAGCAAGCTACTTACAAGAATCGCCAACGTCTCTATCTCTCTGAGCAG	21879833	21879896	64	forward
	Bras_T00911	CDS	ATGGAAACTCCGTCGCAGCAACAGCAGCAGCAACCGCCAGTGAAGAAGAAGGAGACTCGGGGCCGAAAGCCCAAGCCCAAGGAAGACAAGAAAGACGATGGCCACTCGGCTTCGAAATTGAAGAAGGCCCAACAGCAACAACAGCAGCAGCAGCAGCACAGCGTTGACGAAAAGTACACTCAGTGGAAGTCCCTCGTCCCTGTCCTCTACGACTGGCTCGCCAACCACAATCTCGTCTGGCCCTCTCTCTCTTGCCGGTGGGGTCCTCAGCTCGAGCAAGCTACTTACAAGAATCGCCAACGTCTCTATCTCTCTGAGCAGACTGATGGCAGTGTTCCAAACACTCTGGTCATTGCAAATTGTGAGGTTGTCAAACAGAGAGTTGCCGCTGCAGAGCAC…	21879454	21885028	1530	forward
	Bras_T00929	mRNA	ATGAAGATGATGCGGATGATGAAGATGACCATGAGCATGATGATGACAATACAGCTGATGACAAAACGCAATGATCTTTCAGAAGAGTCCTACCGAAGTATTCTATCAGCAGTAGTTTTTTGGTAAGCTTTCTACAGACAACAATATGCTAACTTGCACTTATAGATCATGTCAAGAACTAGGGAAAGATACTATCTTTTACATAGCAGAATCCGAAATTAATATACTTTGTTCCGAAAATTTCCTACTGTCTTTTTCTTGTTTAATTTCCCTTTCATTTTCAGTGGTTCAATTCTAAGTTTGCCAAGAAACATCTCAGTAAGAAGCCTAGTAATGCTAACCTGCATGTTTCGGGTGGGGCGGGATCTTGGCCTGTTGGATTGAAATATGAAGTTGGAA…	18009489	18011070	1582	forward
	Bras_T00929	exon	ATCGATCTTCATTGTGATCATTCATTATTCTCACCATCATCTGTATTCTAGTGATAGCTAG	18011010	18011070	61	forward
	Bras_T00929	exon	ACATTGCTGATAATGACAACGGCAAAGATGATGAGAATAATATGAATGATGAGGATGCTGATAATAATAGCAAGGATGATGATGATGAAGAGGAAGATGATGAATATTCATCAGCATCACGGCTTCTCAAGAGAAAGAGATTAAGTTCAAGTACTAAAAGCAGCATCAAAGATGTTGGTGGTTCTGCTAGTACTGGACAACTCTTAAAACGAATACCTGATGTTCCAAGAAGTTTGCATCCAACAAGGGCCAC	18010133	18010385	253	forward
	Bras_T00929	exon	ATGAAGATGATGCGGATGATGAAGATGACCATGAGCATGATGATGACAATACAGCTGATGACAAAACGCAATGATCTTTCAGAAGAGTCCTACCGAA	18009489	18009585	97	forward
	Bras_T00929	CDS	ATGAAGATGATGCGGATGATGAAGATGACCATGAGCATGATGATGACAATACAGCTGATGACAAAACGCAATGATCTTTCAGAAGAGTCCTACCGAAACATTGCTGATAATGACAACGGCAAAGATGATGAGAATAATATGAATGATGAGGATGCTGATAATAATAGCAAGGATGATGATGATGAAGAGGAAGATGATGAATATTCATCAGCATCACGGCTTCTCAAGAGAAAGAGATTAAGTTCAAGTACTAAAAGCAGCATCAAAGATGTTGGTGGTTCTGCTAGTACTGGACAACTCTTAAAACGAATACCTGATGTTCCAAGAAGTTTGCATCCAACAAGGGCCACATCGATCTTCATTGTGATCATTCATTATTCTCACCATCATCTGTATTCT…	18009489	18011070	411	forward
	Bras_T00930	mRNA	TTCCAAACCCCTAAACCCTGTACCGTACCATTAGGCGCGAAAATTAGACCCAATTTCTCGCAAACCCTAATTTTCAGAATTCAATTCTCATGCAATCGGCTCTCTATGCAACTTCCAACTCCCACCAGTTTCTCCTGTCATGGAAAACCCTGGAAACCCAATTCACAACACGCAAACCAGTCCCCAGCTGGAAGCTCCGGACCTGCTTCAAAGCCCCAACCTTTACCAATTCCTTGAGAACTTCAATTGGGTATGAACCAGAAGAAGGCCTTGGAGAAGAACCAGGACCCGCATCGCCGGGTCGGCTTCCTGTGGTGATTCGGAGGTCCGGTAGGGTTTCTAGGTACTTCTGGGATGGGGATTGTTTGCAATTAGTAGGAGTAGATGCTTGTGCGTCGT…	18030919	18033975	3057	forward
	Bras_T00930	exon	GCATGCTATATCCGCAAAGTCCTGCTTATGGACGAGAATAGGTGGGGGGACATGGTAGATGCTGGTGATGCTTTAGACTCGGCTCTAAACGAATGGCCAAAATTGATCGAGGAGTGCAAACGGCGTGCACAGGGGGATATGTGCCTGTTGAATGAACAAATGGTGGCACGGGGTTGGGCTACTAAGAATATCTTATTGAGTACGCAAGAGCAGACTCGATATAGTTTTGTAGATGACTGAAGATTCCTTTATGTATACTATTGATATTTTTTTTTTCCCTTGAACTTGGGTGGGTTCTCCTGGCCATGGAGAATTTTGGGGATCACAGAAAACTCAATTGTAACCACTTTCATTTATTGGTAATTTAGAATTTGCAGCTGATTGTTCTGTTTTGGGCTT…	18033513	18033975	463	forward
	Bras_T00930	exon	CAAGGGATCCTTCTTTGTCTACGGGAAAGAGCCAGCACCGCAGATATCATCAAGGGTCTGTTGCAG	18033324	18033389	66	forward
	Bras_T00930	exon	AGAGTTCGGTTTTCAACCTCTGTTCTATTCACCTTGAGCATTGGAGTTGAGTTGTTGACACCTGCATATCCTCAGTACTTCCTGCTTCTTGCATCTTTAGCCAACATTGCAAAACAAATAAGCTTGGCTTGCTATATTGCAACTAGT	18032029	18032175	147	forward
	Bras_T00930	exon	TCTGCTGTTCATCGAAGTTTTGCAATAGCAGATAACCTTGGTGAACTTTCGGCAAAGGCACAG	18032273	18032335	63	forward
	Bras_T00930	exon	TTCCAAACCCCTAAACCCTGTACCGTACCATTAGGCGCGAAAATTAGACCCAATTTCTCGCAAACCCTAATTTTCAGAATTCAATTCTCATGCAATCGGCTCTCTATGCAACTTCCAACTCCCACCAGTTTCTCCTGTCATGGAAAACCCTGGAAACCCAATTCACAACACGCAAACCAGTCCCCAGCTGGAAGCTCCGGACCTGCTTCAAAGCCCCAACCTTTACCAATTCCTTGAGAACTTCAATTGGGTATGAACCAGAAGAAGGCCTTGGAGAAGAACCAGGACCCGCATCGCCGGGTCGGCTTCCTGTGGTGATTCGGAGGTCCGGTAGGGTTTCTAGGTACTTCTGGGATGGGGATTGTTTGCAATTAGTAGGAGTAGATGCTTGTGCGTCGT…	18030919	18031487	569	forward
	Bras_T00930	exon	GCAATGTTTCGGGCCATTGGGATTGGGTACTCTCGTTCACTTCCAGCGGCTGCTGCCCTTAACTGGGTCTTGAAGGATGGACTTGGACGGCTGAGTAGGTGCATCTATACTGCTAGTCTAGCATCTGCTTTTGATACCAATTTGAAG	18031786	18031932	147	forward
	Bras_T00930	exon	GATAGACTTGAAATTCTACTAAATACTTGGATCAAGTTAGGTATAGTTCCTTCACCTGCAGAAGTGAGTAAAGAAGAAGGAATCGATTTCCTGCGGAGCAAAG	18032881	18032983	103	forward
	Bras_T00930	exon	ACAAAGGATTATGGCCCATCAGAATAGGGTACTTGGATCCTAAGAATCAGATCCCCAAGTTGTCCATGATGGCGATGAGATCTACTAGTGATGATGATTATTACTTCATATCCATGGAGATATTGCATACAAGAATACGAAGAACTAAGCGA	18033077	18033228	152	forward
	Bras_T00930	exon	ATTCAAACGGTGTGCTTTGATAACCTTGGCCTTTTGCTTGCTGCATTGTTGAATATGTTGTTGAAGAACAACCAAAG	18032411	18032487	77	forward
	Bras_T00930	exon	ATTGCAGGCAGGCTTGCCCTTTGTTGTATACCCCATTTTCTCAGCACTTGACCTTTGTGGAATATATCAAGGGCTTAAACATGTCCATTTACAAACATTAAGTAAG	18032603	18032708	106	forward
	Bras_T00930	CDS	ATGCAATCGGCTCTCTATGCAACTTCCAACTCCCACCAGTTTCTCCTGTCATGGAAAACCCTGGAAACCCAATTCACAACACGCAAACCAGTCCCCAGCTGGAAGCTCCGGACCTGCTTCAAAGCCCCAACCTTTACCAATTCCTTGAGAACTTCAATTGGGTATGAACCAGAAGAAGGCCTTGGAGAAGAACCAGGACCCGCATCGCCGGGTCGGCTTCCTGTGGTGATTCGGAGGTCCGGTAGGGTTTCTAGGTACTTCTGGGATGGGGATTGTTTGCAATTAGTAGGAGTAGATGCTTGTGCGTCGTCGTTTGGTTTCGATTTCGATGATGGGTTTCGAAAGTTGTATAGAATTTGTAGTTCGGCTGTTAGGGATTTCTTTATTCCCAAGCAAGTT…	18031008	18033752	1581	forward
	Bras_T00931	mRNA	ATACCAACACCCACCACGCACAAGACAAAAGTACCCCTGAAACTGGACCCCACAAGGCCACCACCACCACCCTCCAACAACCGAAAAAGCGAAAATTACCACCCCCCAAAAAAAAAAGTAACAAAAAGATTCCAAATCCAAAACCAGCTTGCTGTGTTTTTCTTTTCTCGTCTCTGTCCCTTTCCGCACCCGCAACTTTTCCAAACACATTTTCCTTCTCCCCAAACGCTACCTATCGCCTTAGAGACTTTCCATGAATAATAATCCGCCTCCTTCCTTTTTCTCAATTCATTTCCTCTCCTTTCACTCCACTCTCTGCTCTCAACTCGTTGGATTTGCTTTCTGTTGTAATCCGGAGCTCATGGTTTAGCTGATTCGGAGCTGGTTCTGCTCTGATTG…	18034118	18039589	5472	reverse
	Bras_T00931	exon	GTACCAACTTATAAGAGTAAATGCAAGGGGACTTGGAGAAAACTGCAAATGGTTGGAGATGTTTGAAGATGTTGGAATGGTCATCTTCTGTGTATCCTTGAGCGACTATGATCAGTTTTCTGCTGACGGAAATGGGTCTTCCGCTAACAAGATGTTGCAGACCAGAACTTTCTTTGAAAGCATCATTACTCATCCAACCTTTGAACAGATGGACTTCCTTTTGATTCTAAACAAGTTCGATGTGTTTGAGGAAAAGGTAGAACGGGTACCACTTACTCAGTGTGACTGGTTTGATGACTTTCATCCGGTGATTAGCCGTCATCGATCCAATAGCAACAGCAGCAGCAATAACATTAATAGTAGCCCCTCACTGGGTCATCTAGCCGCCTACTATATTGC…	18034118	18034877	760	reverse
	Bras_T00931	exon	GAAGGACAGAAACCTTCAAAGGTAATCAGTCCCCATCTTAGTGTTGGGGGTTCCATCAAGGCAAATGCTAGCAATGGAAACACACAGGTTTTCATCAATGGTCGCGAAATCACCAAAGTTGAGCTTCGGATGCTGCAG	18037731	18037868	138	reverse
	Bras_T00931	exon	TTGGCAGGAGTTCAATGTGCTGGTAACCCACACTTTTGGGTAAATGAGGATGGGTCATACCAAGAGGAGGGCCAGAAAAATACTAAAGGATACATATGGGGCAAG	18037537	18037641	105	reverse
	Bras_T00931	exon	GCTGGAACCAAGCTTGTCTGTGCTGTTTTGTCACTGCCAGTCCCTTCTAAATCTTCGAATCCTTGTGGGGAATCCCTGAACTATGTTGGTAGCAGAATCGTTCCCGATTACATCGAGCAGAGAATACTTCAGAAGATCCTTTTAGTCGGATATAATGGATCTGGAACAAGTACTATATTTAAACAG	18037254	18037439	186	reverse
	Bras_T00931	exon	GCCAAGATTCTATATAAAACTATCCCTTTCTCGGAGGATGAGCGTGAAAACATCAAGTTTACAATACAGAGTAATGTGTATGGTTATCTTGGTATTCTCCTTGAGGGACGTGAGCGTTTTGAAGAGGAAAGCCTGGCTGAGTTGAGGAATCAATGTTCTTCTAGTCAATCGGATGTCAGCG	18036505	18036685	181	reverse
	Bras_T00931	exon	GGGATAACAACAAAACTGTTTACTCCATTGGTCCGAGGCTGAAAGCATTCTCAGATTGGCTTCTCAAGACTATGGTGTCAGGCGATTTGGAAGCCATTTTTCCAGCTGCTACTCGTGAATATGCACCATTGGTCGAGGAGTTGTGGAATGATTCAGCCATTCAGGCTGCATACAAGCGGAGAAGTGAATTGGAAATGTTACCTAGTGTTGCTACTTATTTCATAGAGAGG	18035713	18035942	230	reverse
	Bras_T00931	exon	GCTGTTGACATATTAAGAGTAGACTACGAGCCTTCAGATCTAGACATCCTATACGCTGAAGGTGTTACTTCATCTAATGGGCTGGCTTGTGTGGACTTCTCATTTCCGCAGTTGGCATCTGAAGATAACATCAATACTAATGATCAGCAGGACTCTTTGCTTAG	18035148	18035311	164	reverse
	Bras_T00931	exon	ATACCAACACCCACCACGCACAAGACAAAAGTACCCCTGAAACTGGACCCCACAAGGCCACCACCACCACCCTCCAACAACCGAAAAAGCGAAAATTACCACCCCCCAAAAAAAAAAGTAACAAAAAGATTCCAAATCCAAAACCAGCTTGCTGTGTTTTTCTTTTCTCGTCTCTGTCCCTTTCCGCACCCGCAACTTTTCCAAACACATTTTCCTTCTCCCCAAACGCTACCTATCGCCTTAGAGACTTTCCATGAATAATAATCCGCCTCCTTCCTTTTTCTCAATTCATTTCCTCTCCTTTCACTCCACTCTCTGCTCTCAACTCGTTGGATTTGCTTTCTGTTGTAATCCGGAGCTCATGGTTTAGCTGATTCGGAGCTGGTTCTGCTCTGATTG…	18037964	18039589	1626	reverse
	Bras_T00931	CDS	ATGCCGCCGGAGGCTTCGGACGCCGACGATGGGGTCCAGTACTCGTTTGCTATAGAGTACAAGGGTCCTCCGGTGAGCTACGATCTTCCCCGGGCGGTTCCGATCAACGTCGACAGAATCCCGGTGGCGGCGGTGGTCGGACAGGTCCCGCTTCCCGATAAGTTGTCCTTGCCGGTGGTCCAGCCGGTTCTGGCTCCCGGTTCTCTGATGAAAACTTTCTCTAAAGAGCTCAAGGCTTCGAAGTCGACGGTCTCTCCCACTTCGGTGATCGCTTTCAATCGGAGCAGCGAGGATGACACTAAGGAGTTAGAAGGCTCGGAATCGACTGTTTCGCCGACGTCTGTGATTGGGTTCGAGGAGAGAGCTGTGGAGAGTGGGGTTGAGTGTGCGTTGTCCGGA…	18034283	18039127	2763	reverse
	Bras_T00932	mRNA	CGCACGGCGAGCTATTCTCTCGCCTTTTCACTTCAAACAAAACACTTCTACAATTGCGTGATTTATTTTCTCTAAACAAACTTTCCCGGTTTCCGACCCCGAAAACCATAAAACAGACCTTTCTCCGATTATCAATCGATTTACATGAATGCTCAATTTCCTGAAGGAGAAAAAGATTAAATAAAATCACACAGGATAGAAAAAAGTCCGATATTTATTTTTCTGAACGAAAAGTCGTCCGAAAGCGCGAGAAGCCCAACCGCCTATTTCAGCTTACTCTCCCGCCTCTCACTCGCATCTTCATCTTATCAACATCACATAATTTCCGTTCGGTTCTCCAGAAAGTTCCGAATTCTCTAATGGCGGAACTCCGATTTTGCTTAGTCTAATAGCGCAATT…	18046249	18068399	22151	forward
	Bras_T00932	exon	GAGTGGAGAATTGGCCCAACTGTACTGACATTAGGTGAGCATCTGTTTGTGAGTTTCGCAATCCGAATCCTGAGGAAGCAAGCTAACAAGTGCATCGTCAACATCAAATGGAAGCCGGAGAGTGACAGCGGTAGATCAATTGTCCCTGCAAGCTCCGCAGAAGAAGTGGCGAAGGGTAAGTTCATTTGGAAATGGGGGAGTGGCATTGGCAAGTTTGTTTTGTCAGCCATTGTAGCATATATAGATGGACGGTTATGTCGTTCTATTCCTAATCCTGTAGCTCGCCGCATTGTTAGTGGCTTTCTGTTGACTTTCCTTGATAACAACAATAGCAATGAATGAACTTTGCCTTTAATTAGTTCATCCCTCAATATAAAGATTGCTGTCTTCCTTCATAAT…	18067909	18068399	491	forward
	Bras_T00932	exon	GTTTACCTTAAAAACCTGCCCCCAAACAGTTCCCTTATAGAGGAGATTATGGATCGGGTGAAGGGGTTTCTTGTGAGCAAGGCACTTCTTAAAGGAGATCCTTCAATAACATCTCGGCCCTTGAGTCATCTTCGAGGTGAACGT	18067464	18067607	144	forward
	Bras_T00932	exon	TTGAATATATCCGTATCCGAGCTTTCATTGGACATTCTTCTCTTTACGATTGGGAAACTGAATTTAGCTGGTCCTTTTTCAGTGAGAAGCACTAAGATTTGGGCCAATTGTTGCAAG	18055592	18055708	117	forward
	Bras_T00932	exon	GAGAGAACTTATCCACCCAGTTGAAACCTGCCTTTTCTATCGTTCAAGCTTCCAACTTCAGGGTTCAGAAGCTATTTCGCATGGAGTACCAGTTCATATCCACTGTAGAACTAAAGAG	18055297	18055414	118	forward
	Bras_T00932	exon	GTGCTTGGATTCGGAAAACCAACCTCCAGATGTTGCATCAGTTGTTTCAATCCAACTTTCTGGTCCTAGATCTTCTTTGATGACATCTCCAATTCAGATATCTCGTTTAGAAGCTCAAGCATTTGCTTGGAGAACACAAATAATGTCACTTAAAG	18057602	18057756	155	forward
	Bras_T00932	exon	GTGGAGAATCAGTCAGGATTGAACCTTCTTTGTCACTATGATGAGCAAAGTGTAACAGTTGCCAGAAGGCAGTCTACGTCCATTATTTTTAG	18056607	18056698	92	forward
	Bras_T00932	exon	ATGGACGTCCCACTATTGCGTCTGACAATAATAGGAATCAATCAATTATATCCTGTGGTTCCATGGTCGAATTTTATGCAAACCCTTCCATAATTTACTTTACTATCACTTTGACTTCTCATGATTCAAGCTGCAAACCAGTGAACAGCAGTGATTGGGTCAAAAAGTTACTGAAGCAGAAAAGTGATGTCCCTTGTGTGGACATTGATCTCAATTTTGGTGGGGGAAAATATTTTGCTTCCTTAAGATTGTCTCGAGGGAGCAGAGGCACATTAGAG	18060118	18060395	278	forward
	Bras_T00932	exon	GTAACTTCTTATTCTCTTTTAGACCTGAAATTCCAGATGGCTTATTGAATCCTAAGAAGTCAATTTCAGCGGAATGGTCAGATGATCTTAAAGGTGGCAAGGCAGTTCGTCTCTCTGGAATTTTTGATCAATTGAGCTACAAAGTGCGGAAGGCTTTGTTTACTGAATCTGTGAAATCTTCCTTCAGCACTGCCCATTGTACCCTTAAATCAGAAGGGGCAAATACTGGCGACATGCATTTTCTGATTCAGAGTATAAGGAGAAATGTTCCTATGGTACAACCTGATAGGGTCCTTGAAAATAGCAAATCACCAGTTGCATTACAAGAACAAAAGGATATTTATCTTCTTCCTACAGTGTGCGTTTCCAATTTATTGCACATGGAGATACATGTCTTTT…	18059626	18060036	411	forward
	Bras_T00932	exon	GCTGCTATTTTCACATCATACTCCCTGAAAAATGATACAGATTTTGGCCTTTGTTTCCTTGTGCCGAATAAAAGGCCTCTTTCTAG	18060551	18060636	86	forward
	Bras_T00932	exon	ATCCAACAAAGTGCGTCTCAAATTGCCAGAAGATAATGCATCTGAGACGCTGATCGACTTGGATGCTTTATCAGGACTTGCCGAGATAAGCTTGGAAACAGAGGGAGGATCTGGAATCAAATCTATTACAAAGCTTGGGGTTTCCACAGGACCACCTTTGAGTAAAGTGGTTGTGCCATCACAGATAGTAACTATGGTCCCAAGACATGTTGTAGTTAATGAATCAGGAGAAAGCATCATTGTTCGTCAATGTTATTTACAG	18060911	18061172	262	forward
	Bras_T00932	exon	GGATGAAGCAGAGAACTATGGTTCTGACATTCCTTCAGAGTTTGGATTATATTTGCCTCCAAAGTCAACCAGATCATGGTTCTTAAA	18060718	18060804	87	forward
	Bras_T00932	exon	GATTCCTTGGAGCCAGAGATTATTGGATCTGAAAGTTGCACTGATTATGTGTGGGATGATTTGACTCTTCCACATAAGTTGGTCGTCAGGATCAATG	18061830	18061926	97	forward
	Bras_T00932	exon	GATGACACTGTCGGCATGATCCCCGTAAACAGTAAACAGAGGGCGACTCTACAGCTGTGGAATGGGATAAGCAAGAAGAGAGATTTCAGTTTGTTTGAGCGTGTTATGAAAAAGCACAGAAAAGTGAATGATCATTCACCAATATATCTCCAGTTTCGACTGAAGGAGTCTAAATTAGGTTGGTCGGGGCCAGTATGCATTGCTTCCTTAGGAAGATTTTTCCTCAAGTTCAAAAGTCAGCAATTGGACCAAGTAACAGCACTAGAAAGCAATACAACAGAATTTGCTGCTGTTCATCTTGTGGAAGAAGGCTCTACTCTTGGTTTATACTTCCATAAACCTCCAAATGTCAGTCTGCCATACCGAATTGAGAATTGCTTGCCTGATGTATCTATAACT…	18061322	18061732	411	forward
	Bras_T00932	exon	GATGGAGAAGATATGGAGCCACCAGGTTATACACCAATCTTAGCTGCAAGAATTGGGAATATTAACTTTGATTCTGTCGTTACATATGAGCAAAAATTTAGCCAGATCAGTGTACAG	18063399	18063515	117	forward
	Bras_T00932	exon	ATAGTCTTATACTGCGTGAAATAAACTTGGATAAGGTGCGGACGTGGAAGCCTTTCTACAAACCCAGGCAACGGAGTGGACTGGCAACGCATTTCCCATTGGGAAAAACTTCAGGGGACAAGAAGGGTGATTTTGGTGAGTTTAATAGCATGGAGATGATGAAAGTGGGGTATGAAGTATATGCAGACGGTCCAACCCGGGTTTTAAGATTTTGTGAACTTTCTAGCAGCCGCAAGGGAGATAAAATGTTTCTTTCATGTGAGAAGATTCAACTAAGA	18062329	18062606	278	forward
	Bras_T00932	exon	CCAATGGATTTGAATCTTGATGAGGAAACATTAATGAAAATTGTTCCATTTTGGAGAACATCTCTTAGTGAATCCAAGAGTCAACAGTATTACTTTGATCATTTTGAGATCCATCCGATAAAG	18064039	18064161	123	forward
	Bras_T00932	exon	TCATTGAATGTGGAGCACAAGTGGGTGGGTGCTCCTTTTGCAGCAATGCTTCGCAGACATCAATCAGACTTCAATGATTCAAATGATTGTGTACTCAAAATTGTCATCGTCTTGCTGTCAACCGACTCCAATGTTGTACAAGTTAAGTACTTGTCTATTGCTCTGCAG	18063646	18063813	168	forward
	Bras_T00932	exon	GTCCCTGCAATAAAAAATAAGGTTGTAGAGCTCAATGGTGTTATGGTCACTCATGCTCTTATAACGATGCGTGAATTGATTATCAAATGTGCACAACATTATTCATG	18064501	18064607	107	forward
	Bras_T00932	exon	ATTATTGCGAACTTCCTTCCTGGCGAATCATATTCAAGTTATAGCTCAGCTGAGGAGACTCTAAGGTCCTTGCTGCACAGTGTAGTTAAG	18064285	18064374	90	forward
	Bras_T00932	exon	GTATGCCATGAGGGCTATCTATATTGCAAAGGGAAGTCCATTGCTTCCACCAGATTTTGTGTCAATATTTGATGACTTGGCTTCATCCTCTCTTGATGTCTTCTTTGATCCTTCTCGTGCACTCAAGACTCTTCCAG	18064691	18064827	137	forward
	Bras_T00932	exon	TTGAAGACAGCGGGGTCAAATGTACTCTTTGCCGCGGTCACTGAAATATCCGACTCTGTTCTGAAAGGAGCAGAAGCAAATGGTTTTAATGGAGTG	18065992	18066087	96	forward
	Bras_T00932	exon	GTACCTTCAAATTAATCAGTAAATGTATCGATGGTAAGGGATTCTTGGGGACACAACGCTATTTTGGTGATCTAGGAAAGTCT	18065826	18065908	83	forward
	Bras_T00932	exon	TTATATATTGAAGGATACTTGCAAGCGATGTTGGATACACTGTATAGACAAGAATATTTGAGAGTCAGAGTCATCGACAATCAG	18067093	18067176	84	forward
	Bras_T00932	exon	GTGACTGGCTTTCACCATGGAATATTGAAATTGGCTATGGAGCCATCATTATTGGGAACTGCTTTGATGGAAGGTGGCCCAGATAGGAAGATTAAGCTTGACCGAAGTCCTGCTATTGATGAG	18066261	18066383	123	forward
	Bras_T00932	exon	CGCACGGCGAGCTATTCTCTCGCCTTTTCACTTCAAACAAAACACTTCTACAATTGCGTGATTTATTTTCTCTAAACAAACTTTCCCGGTTTCCGACCCCGAAAACCATAAAACAGACCTTTCTCCGATTATCAATCGATTTACATGAATGCTCAATTTCCTGAAGGAGAAAAAGATTAAATAAAATCACACAGGATAGAAAAAAGTCCGATATTTATTTTTCTGAACGAAAAGTCGTCCGAAAGCGCGAGAAGCCCAACCGCCTATTTCAGCTTACTCTCCCGCCTCTCACTCGCATCTTCATCTTATCAACATCACATAATTTCCGTTCGGTTCTCCAGAAAGTTCCGAATTCTCTAATGGCGGAACTCCGATTTTGCTTAGTCTAATAGCGCAATT…	18046249	18046931	683	forward
	Bras_T00932	exon	GGTAGTGCTTTGCATGGTTTTCTGGAAAAGCTTTTGGCTACTTCTACTCCAAAAAATAAGTTCAAAACATCTCTTTGGAATATGTTACTCACACACTGTCAGCTTCGAGTACATGACATTAATGTCCAAGTCCAGGTTCCCATTTTTAATGATTCATTTGTTTGTTCTCTGGATATAGAAGATATTAATGTAGACCCTCAGTATCTTGATCATGGGTGTCTTCTTCGAGGCCTTTTTGGTGCACTGTTTGTACCTTCGAAGGAGAGTTCTTTTACTATAGTAGGCAGTGGCTTTGAGGTTGGGTTTAAGAGGGCAGGTCAGCTGAAACGCGTCTTGTTATTGACTGAGGTGTGCACTTGCATTAAGTTGAATGATTTTCAGCTTGTAGACATCAATCTT…	18047280	18049519	2240	forward
	Bras_T00932	exon	GGAGTTGAAGGAGGAGCGAAATGTTAGATGTACGCAGAAACTGAGGGATACATTTGCAGAGGATATGAAGAAGAAGCTTTCTGAGATTGATCCTCAG	18047038	18047134	97	forward
	Bras_T00932	exon	GTGCTTGCAGAATTATCTTCTGCAGTATCATTTTCATTTAGCAATTTTTCATCTATCAGTGACTTCCCCTTGCAATTTGCAAAGCAACAATTTTCAAATGCTGAATCTGAGAATGAGGAGACTACAGCACATGGAGCTCCCTTTAATTATAGCAGTTTCCTATTTTCAATTAATGGGACCTTCAAATTCAAGTCAATGGATATAATTGTTCACAAGTCTAGGATATGTGATAATGTGGAGAAATGTATAGGATCCTTTGATGCTTCAAGCAGCAAACAGTTGTCTGAGCATGTCTTGCCTGACTATGGAATTTGGATTTCAATTCGTCAAACAAGTGTTGATATGTCTTGCAAGGAAGGAAAAGTGACAATTCTTTCTAATTTATCAGAAATTCAGTCT…	18050724	18051587	864	forward
	Bras_T00932	exon	GGAGCATGTTCATTCATTTAGCACAAATGTTATTGCTTTCTCTGCAGCTTTGTTTGTGAAAGCCGAAGGATTCACTATTTTATCGTATATGGATGAGTTTAATGTTCTCTTTCAG	18050076	18050190	115	forward
	Bras_T00932	exon	GTGCTGTACAGGAACTAGTGCTTGAGCTTGATGCCCATTTGAACGTTGAGTTGGAAAACATACGAAGAAAGTTTATATTTAAGCTTTCTCGCATGTCAATCCTTTCTCAGGTCCTTCAAGAAATTTTGGAAAATCAAATCCAAATTTCTCAGTTTTCTTCTGTCACATCAAATGTTTTTCCATCTCATGTTGCATCAGGAGCGTCTACAGGTTCTCAGCACGATGGGATTCATCCTGTTAATGATAGTAGTTCAAGAGATCCTGGATCACAGGAAGAGCTCTCTGAACATAGTTCTCTGCATGAGGTCTTTCGTCTAAGTCATCAGAAATATATCCTGAAGGGTCAAGAACTAGCCTCCAGCGATTGTGAGTCGAGACAGGAAGGGGGCACTGCCTTCA…	18052589	18053076	488	forward
	Bras_T00932	exon	GGTGGTTTCCTTTTCCTTGAAACTACAGCTCTGGCTACCTTCTTGCGATGTTTTTCTTCATATCTTGATTGCTTCACAAATATTTTATCTGGCTTACGATCATCCGATAAGCATATTGAAGAAGATAAGCACAGTGAAGAAGCTGATATTGCTGTGGATATGACTAGACCAAATAGTCATTCTGTTAACGACTATATGCCAGAGACTCACTGTACATCTCCACAGGCCAAAGGGGGACAAATGGAAGCTTTTATCTTAAATATTTGTCGTTTTTCTTGCGCTCTTGTCATTGAAGATGAAAATG	18052207	18052510	304	forward
	Bras_T00932	exon	ATGCTTTTGTCTATGATTTCATCCTTCTCTGAGGTATTTGGGGAGGAGGTGGTCAGTGAATCGGATAGGAGGCACTGGTCCAGTGACGAGGAATTCAAAGACGGTTCGGAGACAATGGTTCCTAATG	18053198	18053324	127	forward
	Bras_T00932	exon	GTCAAGTATAACAATCAAAGGAGGTGGAATTCATCAGTTTTTTCGTTCTCCTTGATATCGTTGCATGCCAAGAATGCTTCTGGGGAGCCATTGCGCTTGAACTACCGTGCAGGATCTGATTTTGTTGACATCTCTAGCACGAATGATAATGCAGGGGCACTTTGGACAGCAGTTTCTTGTGAGCCTGAAAGTTATGAGGGTGACATTGACTGGGAGCCCTACAATCAATTGGTTAAAAGGACCTTTTACCTTGTGAACAAGAAGAATGACTCTGCTGTTGCTTTTGTAGATGGGATTCCAGAGTTTGTTAGAAAGCCTGGAAATCCAATCAAGTTGAAAGTGTTCCACAATGCTCCTGTAGCTCATGACATAAAAATGGATAGCTACCCTGGAGAGGCA…	18054433	18055172	740	forward
	Bras_T00932	exon	GTGCAATAGTGGCAATTCAGGATGTCCATCAGCATATGTATTTTACAGTTGAGGGTAACGAGAATAAGTTCAGTTTAGCGGGTGCAGTTCATTATTCTCTTGTGGGAGAAAGCGCTCTTTTCAGG	18053392	18053516	125	forward
	Bras_T00932	CDS	ATGTTCCTGAACAGCATAATCCGAGAGAGGCTCGCCTCTCTGCTACGGCCATGGCTTTTCGAAGAGCCCGAACTCGAGCTTAATTTAGGGCTTATCAATTCCCACGCGGTCGCCAGGAACCTCCGCTTCGATACTTCGGTGCTCGATCAGCTCGGCGACGATTCGGACCAGTTTTCGTTTAAAGAGTTCACTGTTGAACACTTGAGCGTTCGGTTCTCGAATTGGCTCGTTCCTGCGTTTTCAATTGAGTTTCATGGCGTCAAAGTGGTACTCTCGGCTGGGGAGTTGAAGGAGGAGCGAAATGTTAGATGTACGCAGAAACTGAGGGATACATTTGCAGAGGATATGAAGAAGAAGCTTTCTGAGATTGATCCTCAGGGTAGTGCTTTGCATGGTTTT…	18046651	18068250	9387	forward
	Bras_T00933	mRNA	ATGCAGGCGAATGGTTATTCTGTCATTACAATTGCATCGTTGGAGGAAACAGTCAACGGAACAAAATGGCTATTGAACCCCTCAGCTGGAAAGAAGTCTTGTTGCATCTTCAGAGTACCCCAATGCGTAGTAGAAATAAACAACAAGACCTACCGGCCTCATATAGTCTCCATCGGCCCTTATCACCATGGTGAACCCGATTTGGAGATGATGCAGCAGCACAAGAGGAGATTTCTTCGTGATCTTCTTGCTCGAACACCACCGACTGGCCCGGGACTTGGTGACTACCAGCAGGCTGTAGCATCAATGGAACAAGACATAAGAGGGTGCTATCAGTCGACACTCAAGTTTTGCAGGGACGAGCTCGTTGACATGATGGTGTTGGATGGTCTCTTCATC…	18097120	18098565	1446	reverse
	Bras_T00933	exon	ATGCAGGCGAATGGTTATTCTGTCATTACAATTGCATCGTTGGAGGAAACAGTCAACGGAACAAAATGGCTATTGAACCCCTCAGCTGGAAAGAAGTCTTGTTGCATCTTCAGAGTACCCCAATGCGTAGTAGAAATAAACAACAAGACCTACCGGCCTCATATAGTCTCCATCGGCCCTTATCACCATGGTGAACCCGATTTGGAGATGATGCAGCAGCACAAGAGGAGATTTCTTCGTGATCTTCTTGCTCGAACACCACCGACTGGCCCGGGACTTGGTGACTACCAGCAGGCTGTAGCATCAATGGAACAAGACATAAGAGGGTGCTATCAGTCGACACTCAAGTTTTGCAGGGACGAGCTCGTTGACATGATGGTGTTGGATGGTCTCTTCATC…	18097120	18098565	1446	reverse
	Bras_T00933	CDS	ATGCAGGCGAATGGTTATTCTGTCATTACAATTGCATCGTTGGAGGAAACAGTCAACGGAACAAAATGGCTATTGAACCCCTCAGCTGGAAAGAAGTCTTGTTGCATCTTCAGAGTACCCCAATGCGTAGTAGAAATAAACAACAAGACCTACCGGCCTCATATAGTCTCCATCGGCCCTTATCACCATGGTGAACCCGATTTGGAGATGATGCAGCAGCACAAGAGGAGATTTCTTCGTGATCTTCTTGCTCGAACACCACCGACTGGCCCGGGACTTGGTGACTACCAGCAGGCTGTAGCATCAATGGAACAAGACATAAGAGGGTGCTATCAGTCGACACTCAAGTTTTGCAGGGACGAGCTCGTTGACATGATGGTGTTGGATGGTCTCTTCATC…	18097120	18098565	1446	reverse
	Bras_T00934	mRNA	ATGAGCCTAAACCCATCCAAGTAGAGTTTAGGATAGCATGGCCATCACCCATGTTGTCTTGTTATTGTTACCCCACCCATTTTTTGCACATTTTATGATCATCATATATCATTCCATCACATATAAGCTACTGCATCTCGCTATCTACATGAGTTTACCGCTTCATCCATCTGAAGTAATTAAGAGAAACTTTACAACTGGAGTGGAGAATCGGCCCTACTGTGCTGACATTAGGTGAGCATCTGTTTGTGAGTTTCGCAATCAGAATACTGAGGAAGCAAGCTAACAAGTACATCGCCAACATCAAGTGGAAGCCGGAGAGTGACAGTGGTAGATCAATTGTCCCTGCAAGCTCCGCAGAAGAAGTGGCGAAGGGTAAGTTCATTTGGAAATGGGGCC…	18099468	18100009	542	forward
	Bras_T00934	exon	ATGAGCCTAAACCCATCCAA	18099468	18099487	20	forward
	Bras_T00934	exon	AATACTGAGGAAGCAAGCTAACAAGTACATCGCCAACATCAAGTGGAAGCCGGAGAGTGACAGTGGTAGATCAATTGTCCCTGCAAGCTCCGCAGAAGAAGTGGCGAAGGGTAAGTTCATTTGGAAATGGGGCCGTGGCATTGGCAAGTTTGTTCTGTCAGCCATTGCAGCATATATAGATGGACGGTTATGTCGTTCTATTCCTAATCCTGTAACTCGCTGCATTGTTAGTGGCTTTCTGCTGACTTTCCTTGATAACAACAATAGCAATGAATGA	18099733	18100009	277	forward
	Bras_T00934	CDS	ATGAGCCTAAACCCATCCAAAATACTGAGGAAGCAAGCTAACAAGTACATCGCCAACATCAAGTGGAAGCCGGAGAGTGACAGTGGTAGATCAATTGTCCCTGCAAGCTCCGCAGAAGAAGTGGCGAAGGGTAAGTTCATTTGGAAATGGGGCCGTGGCATTGGCAAGTTTGTTCTGTCAGCCATTGCAGCATATATAGATGGACGGTTATGTCGTTCTATTCCTAATCCTGTAACTCGCTGCATTGTTAGTGGCTTTCTGCTGACTTTCCTTGATAACAACAATAGCAATGAATGA	18099468	18100009	297	forward
	Bras_T00935	mRNA	ATGTCCAAATCAAAAATGGTGAATSTTGTCCCGGGTGTGCGTCTCAAGCTTCTACAGCACATTTGCATGAACACAGATGTGAAAGTGGCTGGTGACTGGTATTGCTCACCGCCGAGTGCTTTATTCCCACTGCCCAAACTAARCTCTGATTGTTGTTCTCTCAGTCGAGCTCAACCGTGCCCAGCTCCGCCGCGAGCCTCTTCCTCCTTCCCTCTGCTCCACCGAGCCCATGCTCTTTCTCCGATCACTCAGCTCAATCAAGTCCCCAACCTACTTTCGACCCGGACCAATGCGGAAACCAATCTCTCGCTCTCCATTTCCATCTTCCACTCCCAAACCCAAATCTGTCGTTCCAATGGCGGCCTTAG	18104446	18104813	368	forward
	Bras_T00935	exon	ATGTCCAAATCAAAAATGGTGAATSTTGTCCCGGGTGTGCGTCTCAAGCTTCTACAGCACATTTGCATGAACACAGATGTGAAAGTGGCTGGTGACTG	18104446	18104543	98	forward
	Bras_T00935	exon	CTCCGCCGCGAGCCTCTTCCTCCTTCCCTCTGCTCCACCGAGCCCATGCTCTTTCTCCGATCACTCAGCTCAATCAAGTCCCCAACCTACTTTCGACCCGGACCAATGCGGAAACCAATCTCTCGCTCTCCATTTCCATCTTCCACTCCCAAACCCAAATCTGTCGTTCCAATGGCGGCCTTAG	18104630	18104813	184	forward
	Bras_T00935	CDS	ATGTCCAAATCAAAAATGGTGAATSTTGTCCCGGGTGTGCGTCTCAAGCTTCTACAGCACATTTGCATGAACACAGATGTGAAAGTGGCTGGTGACTGCTCCGCCGCGAGCCTCTTCCTCCTTCCCTCTGCTCCACCGAGCCCATGCTCTTTCTCCGATCACTCAGCTCAATCAAGTCCCCAACCTACTTTCGACCCGGACCAATGCGGAAACCAATCTCTCGCTCTCCATTTCCATCTTCCACTCCCAAACCCAAATCTGTCGTTCCAATGGCGGCCTTAG	18104446	18104813	282	forward
	Bras_T00936	mRNA	ATGGCTTTCGTCATTTCCAAAGCTCATCATCAACCACCCTTCTCACCAGAGTCTGATCTGCAGAACAAGAATCACTCAAAAGATGGTGAGGAACAAGCACACCAACACCAAAGTGTTTCAGTCACCAGCCATCTCTACTTGAAATCCTCCTCCAACTCTAAGGCAGCTGCTTTGGACAGAGATTTGGTTCTGAGACGCATCCGTCACCACAAGGACATGAGAAAGGTCAAAAGCGCTTTTCAGGCTCTGATGGGCAGCAGAAGCAGCAGCTCAGAGCTACAAGCTACTTCTACTACTGACATGGCCTCATGGTTGGACCAGGAGGACAGTTTCTCTTCCCCATAG	18106143	18106487	345	forward
	Bras_T00936	exon	ATGGCTTTCGTCATTTCCAAAGCTCATCATCAACCACCCTTCTCACCAGAGTCTGATCTGCAGAACAAGAATCACTCAAAAGATGGTGAGGAACAAGCACACCAACACCAAAGTGTTTCAGTCACCAGCCATCTCTACTTGAAATCCTCCTCCAACTCTAAGGCAGCTGCTTTGGACAGAGATTTGGTTCTGAGACGCATCCGTCACCACAAGGACATGAGAAAGGTCAAAAGCGCTTTTCAGGCTCTGATGGGCAGCAGAAGCAGCAGCTCAGAGCTACAAGCTACTTCTACTACTGACATGGCCTCATGGTTGGACCAGGAGGACAGTTTCTCTTCCCCATAG	18106143	18106487	345	forward
	Bras_T00936	CDS	ATGGCTTTCGTCATTTCCAAAGCTCATCATCAACCACCCTTCTCACCAGAGTCTGATCTGCAGAACAAGAATCACTCAAAAGATGGTGAGGAACAAGCACACCAACACCAAAGTGTTTCAGTCACCAGCCATCTCTACTTGAAATCCTCCTCCAACTCTAAGGCAGCTGCTTTGGACAGAGATTTGGTTCTGAGACGCATCCGTCACCACAAGGACATGAGAAAGGTCAAAAGCGCTTTTCAGGCTCTGATGGGCAGCAGAAGCAGCAGCTCAGAGCTACAAGCTACTTCTACTACTGACATGGCCTCATGGTTGGACCAGGAGGACAGTTTCTCTTCCCCATAG	18106143	18106487	345	forward
	Bras_T00937	mRNA	ATGTCGGACAGAGAAGATTACGATTCGGACGCGCCGGAGGAGTTCACTGCCGATCAGGTAATCTAATTCTACGGAGATAATTTTAAAGTTCGTAACTTTAATTTCAGAATTCAAAAGCTTAGAACTTGTTTCATACCTATTTGTTTTTAATGATTACAGGGAATACAACAAGAACAAGAATTGAGTAAGCTTCAGAAAGAGAATAAGGCGAGGTATATCACTCATTTACCTCACTATGTTGCCAAACACAGTTTTGATTTTACTGGAGGATTCGTTTGGTTACTTTGAAATGTAGTAATTTATTGATTTGAGCTGATTTCTTATGAAAATTGACTAAGCTGAACTGAGTTTCTCAATTTGAAGACACTAAAAACCCAAAATTTAGGAAATCAGAACTCT…	18106505	18114318	7814	reverse
	Bras_T00937	exon	AGATCAGTCGTTAAAGAACAGTAATACTCTTCAGATTGGAGGAAAGCATAGCATAGTAGAAAGTAGATTCATAACAAACTTAAGCCAGAGTGATGAACCAGCAATTAGGAGCAGAGGCTTCAGCTTAATACATACAGACCCCATCATTAATCTTGCAAGATTACATGGTTTAGAAACTACAAAATGTTGTTCTAAGTGA	18106505	18106703	199	reverse
	Bras_T00937	exon	GGAATACAACAAGAACAAGAATTGAGTAAGCTTCAGAAAGAGAATAAGGCGAG	18114107	18114159	53	reverse
	Bras_T00937	exon	ATGTCGGACAGAGAAGATTACGATTCGGACGCGCCGGAGGAGTTCACTGCCGATCAG	18114262	18114318	57	reverse
	Bras_T00937	CDS	ATGTCGGACAGAGAAGATTACGATTCGGACGCGCCGGAGGAGTTCACTGCCGATCAGGGAATACAACAAGAACAAGAATTGAGTAAGCTTCAGAAAGAGAATAAGGCGAGAGATCAGTCGTTAAAGAACAGTAATACTCTTCAGATTGGAGGAAAGCATAGCATAGTAGAAAGTAGATTCATAACAAACTTAAGCCAGAGTGATGAACCAGCAATTAGGAGCAGAGGCTTCAGCTTAATACATACAGACCCCATCATTAATCTTGCAAGATTACATGGTTTAGAAACTACAAAATGTTGTTCTAAGTGA	18106505	18114318	309	reverse
	Bras_T00938	mRNA	ATGGGAAACAGACAGGTACTCTTCACCCTACCGTGTTGGACAGCGCAGTGGGACTTGATTGTCAACCATTTGGGCCCTGATGGGCATTTTCGTCAAACAGTAGACGTCCTTCTTCAGCTTTACGGCAGCCATGTCTGGAAATACATAGGACGATAGAACTTGAACTCTTGAAGTTAACTTAACGTCTTCTTCACCTTCAGTGGTTTTTTTTTTTTATATAAATATTCTTCCACAGCCCATGCTTAAAGAATATGGTATTTTTATTATATATTAAGGAAAATTCAGAAAAGCATAAATAGGGAACATAGTGGAGCTGAAGCTGTTTTAGTGATAGTGAGACCCACACTTTCCCACCTTCATCAAATGAAAGTCATAGTTAATAATTTAAATCAAAAGTAT…	18117909	18123352	5444	forward
	Bras_T00938	exon	GAGTTGTTGCTGGAGCTTTCTTAATGGCTGGTCTATTTCTTATCTGTCACTATCTTCGACGCCGTTCCACTTGCTTAAAAAACCAGCTGAGTGCAAGACGTCTTCTATCCGAAGCTGCAGGCAACTCCAGTGTTCCATTATATCCCTATAAAGAAATAGAGAGAGCCACTAATTGCTTTGCTGAGAAACAAAGGTTGGGCACAGGAGCCTTTGGTACAGTTTATGCTGGAAAACTCCATAATGATGAGTGGGTTGCCATAAAAAAGATTAAACACCGAGACTCTAACAGCATCGACCAAGTCATGAATGAGATCAAGCTCCTCTCCTCTGTGAGCCACCCGAATCTAGTGCGCCTGTTAGGTTGCTGCATAGAGGGAGGGGAACAGATCCTTGTATATG…	18121559	18123352	1794	forward
	Bras_T00938	exon	ACAGAGGAGTTACTCCAAATCCTATTGAAGACGCTCCAGAG	18118637	18118677	41	forward
	Bras_T00938	exon	GGAGAGAGAGCCGATGATGTGCAGTTGAAGATGATTCATTTTCTCCGCGAAACGTTTCTGGTTGTTATTCTGATAGCCTCCGTCGCCAAAGCCCAGAACTGCAACACCACATGCGGATCCGGAAAGTCGGCCAAGTCGGTTCAGTACCCGTTCGGGTTCTCGGACGGGTGCGATATCCGATTGAACTGCTCCGAAAGCAGCAGCGAATTCGCGATCGGCAATTTCACTGTCCAGAATATAACCTCAAACAGCATCTTCCTCAATGTCCCGGCAAAATGTGACCGTCGGGTCGAATCCATAGCCCACTTATTCGGCCGAAACTTCGGCCCAACTTGGAACAACAGCCTGCTTTTCCAGAGCTGCCCACACCCGCAAAACGGCTGCCTCATTCCGGCTGAG…	18118875	18119622	748	forward
	Bras_T00938	exon	ATGGGAAACAGACAGGTACTCTTCACCCTACCGTGTTGGACAGCGCAGTGGGACTTGATTGTCAACCATTTGGGCCCTGATGGGCATTTTCGTCAAACAGTAGACGTCCTTCTTCAGCTTTACGGCAGCCAT	18117909	18118040	132	forward
	Bras_T00938	exon	GCATCTTTGTCATTTCGCCAAGAGAATTCATTGCAGAGAGGTGTGGGAAGAGAAAAGAGAAAAGCTTTTTCTG	18118465	18118537	73	forward
	Bras_T00938	CDS	ATGGGAAACAGACAGGTACTCTTCACCCTACCGTGTTGGACAGCGCAGTGGGACTTGATTGTCAACCATTTGGGCCCTGATGGGCATTTTCGTCAAACAGTAGACGTCCTTCTTCAGCTTTACGGCAGCCATGCATCTTTGTCATTTCGCCAAGAGAATTCATTGCAGAGAGGTGTGGGAAGAGAAAAGAGAAAAGCTTTTTCTGACAGAGGAGTTACTCCAAATCCTATTGAAGACGCTCCAGAGGGAGAGAGAGCCGATGATGTGCAGTTGAAGATGATTCATTTTCTCCGCGAAACGTTTCTGGTTGTTATTCTGATAGCCTCCGTCGCCAAAGCCCAGAACTGCAACACCACATGCGGATCCGGAAAGTCGGCCAAGTCGGTTCAGTACCCGTTC…	18117909	18122847	2283	forward
	Bras_T00939	mRNA	ATGAATCGTTTTGACGTGTCTGCAATCTACAAACCCACCTACTTCACTCTTAAGTTCTATCTCTTCCACCGTTTGCTTATACCTACTAGATGGTTTCAGTTCATTTCTTTCAAATCGACAATTCAGCATACAGAAACAAAAAGACAAGAACAAAAGAAGATAGAAAAGAAACTCGGTTCGTTCGTTTTGAAGGTCTCACTAATCCTATGTTTTCTATTATTATACTTTCGTGTTGTGTTTTGTTGGGGTTTCTTGACTTTGTCTTTCTTTTGCTTTCCAATTTATCCTTTTGAACTCATTGAGGAAAAGCTTGACTCCGGTAAATATCTTTGATTGATCTGATTGAGGACACGAGATCATGGTGTCCATTGTCCAGTTAATTAATTACGTGATTTCCGT…	18124092	18129036	4945	forward
	Bras_T00939	exon	GTCCCCAGTACTGAAATCTTCTACAGTTTGAACGGAAGCATTGTTGGCTTGGCA	18128379	18128432	54	forward
	Bras_T00939	exon	GAACTACAATTTCTGGGCCAATAGAAACATCAACTGGTACAGGAGCCGCACGCTCAGAAAATAAAGCGTCTTCTGAG	18127518	18127594	77	forward
	Bras_T00939	exon	TTTTAAGAGGAGATTTAG	18126143	18126160	18	forward
	Bras_T00939	exon	ATGAATCGTTTTGACGTGTCTGCAATCTACAAACCCACCTACTTCACTCTTAAGTTCTATCTCTTCCACCGTTTGCTTATACCTACTAGATGGTTTCAGTTCATTTCTTTCAAATCGACAATTCAGCATACAGAAACAAAAAGACAAGAACAAAAGAAGATAGAAAAGAAACTCG	18124092	18124266	175	forward
	Bras_T00939	exon	TTGCTCTGA	18129028	18129036	9	forward
	Bras_T00939	CDS	ATGAATCGTTTTGACGTGTCTGCAATCTACAAACCCACCTACTTCACTCTTAAGTTCTATCTCTTCCACCGTTTGCTTATACCTACTAGATGGTTTCAGTTCATTTCTTTCAAATCGACAATTCAGCATACAGAAACAAAAAGACAAGAACAAAAGAAGATAGAAAAGAAACTCGTTTTAAGAGGAGATTTAGGAACTACAATTTCTGGGCCAATAGAAACATCAACTGGTACAGGAGCCGCACGCTCAGAAAATAAAGCGTCTTCTGAGGTCCCCAGTACTGAAATCTTCTACAGTTTGAACGGAAGCATTGTTGGCTTGGCATTGCTCTGA	18124092	18129036	333	forward
	Bras_T00940	mRNA	ATGGACTTGGGGGTCGACTATGAGGGAGACGAAGTCGCCGATTCGTTGACGGCGCATCTGAGGAAGTCGAAAGCGGGGCAGAGATTGGCCACTGTGGTAGGCGCGAAGGCCTTTACGGATGTGTAGAGCGGTTCGGGTTCGGTGGTGAGGAGGGAGTGTCTAAGAGGGGAGGGAAAGGTTGCATCTGAAGATGGGTTTTGGGTTTGCTATTGGAATTGGCATGATTATTTTGAAGGGAGCTTGGTAGCATATGGCCATGCATTGCTAACAGACATTGAGAGTGATGGCTAGTAGAAATGTGGGGTTTTAGTTTATGAATCTGGGAATTCTTCAATGATTTGATGTTAAATGAAACTTTGGTAAGAAGTAAGTTTGATTAATGATTATCTGCATAAGTTT…	18129404	18134498	5095	reverse
	Bras_T00940	exon	ATGGACTTGGGGGTCGACTATGAGGGAGACGAAGTCGCCGATTCGTTGACGGCGCATCTGAGGAAGTCGAAAGCGGGGCAGAGATTGGCCACTGTGGTAGGCGCGAAGGCCTTTACGGAT	18134379	18134498	120	reverse
	Bras_T00940	exon	AGCGGTTCGGGTTCGGTGGTGAGGAGGGAGTGTCTAAGAGGGGAGGGAAAGGTTGCATCTGAAGATGGGTTTTGG	18134298	18134372	75	reverse
	Bras_T00940	exon	TCTATACGAGGTGGCATGCCCGCGCCTAGCCGCGG	18131530	18131564	35	reverse
	Bras_T00940	exon	ACGTATTTCACAAACAGAGCTAAAATGGTATTCTTGA	18129404	18129440	37	reverse
	Bras_T00940	CDS	ATGGACTTGGGGGTCGACTATGAGGGAGACGAAGTCGCCGATTCGTTGACGGCGCATCTGAGGAAGTCGAAAGCGGGGCAGAGATTGGCCACTGTGGTAGGCGCGAAGGCCTTTACGGATAGCGGTTCGGGTTCGGTGGTGAGGAGGGAGTGTCTAAGAGGGGAGGGAAAGGTTGCATCTGAAGATGGGTTTTGGTCTATACGAGGTGGCATGCCCGCGCCTAGCCGCGGACGTATTTCACAAACAGAGCTAAAATGGTATTCTTGA	18129404	18134498	267	reverse
	Bras_T00941	mRNA	ATGGCTCGCGTGGCTTCAAACCCCGTCGGGCTCCATAGATTCCGGCCAAGTTTCCAGACCGCTCAATTTCCCCAGCAAGTTAAAAACTTTGTTCCCTCCCGAAACGAGCACCGCAGATTTCAGAGCGTTGCTTGCCAGAAAACCCCAGATCCCAGCGACACCTCCACCTCGGTATGCTTCATTTTTCTTCGCATAAGCACTAGTCGGAAAATTAAAGTCTTCCCCTTTTAGCAAGTTGCATATTTTCCAATTCATTTGTACTGGGTTTGAGCTGTTAAAGTAAAGATTATTGTTTTTGACAAAGAAAATTATGCCCATTTGTGTAAGATTTATGAGTTCAACTTTGATAATCTGGTTCAGTATGCAGCTACCCACTATTAGTAATTTGAAAAGTTTCTG…	18145954	18148684	2731	reverse
	Bras_T00941	exon	GAAAAGTCGCCGGTTGAGCCAGTCTCTGGCAATGAAGTCAGTAGCCCTGCTACAAGTTCCTCAACGGCCTCTGTTATTCCGCAATTTCCAAACAAAAATTCCAACAGGCAAGTAGCAGTGGTTTCTACTCTTGCAGCATTAGCGCTTTTCTTATCAGGACGGCTCGATTTTGGTGTTTCTTTGAAGGACCTAACTGTTGCTGCATTACCGTATGAAGAG	18147948	18148166	219	reverse
	Bras_T00941	exon	ATGGCTCGCGTGGCTTCAAACCCCGTCGGGCTCCATAGATTCCGGCCAAGTTTCCAGACCGCTCAATTTCCCCAGCAAGTTAAAAACTTTGTTCCCTCCCGAAACGAGCACCGCAGATTTCAGAGCGTTGCTTGCCAGAAAACCCCAGATCCCAGCGACACCTCCACCTCG	18148514	18148684	171	reverse
	Bras_T00941	exon	GCTCTCTCGAATGGCAAGCCTACTGTTGTTGAGTTCTATGCCGATTGGTGTGAAGTATGCAGGGAATTAGCTCCAGATGTCTACAAAGTCGAGCAACAGTATAA	18147738	18147841	104	reverse
	Bras_T00941	exon	GGGTCGTGTAAATTTTGTTATGCTGAATGTTGACAACACAAAGTGGGAACAAGAGCTTGATGAGTTTGGTGTTGAGGGTATTCCACACTTTGCATTCCTAGATAAAGAGGGAAATGAAGAGGGCAATGTAGTAGGCAGGCTTCCAGAAAGGTACCTGCGTGAGAATGTGGATGCCCTCTCCCGCGGAGAAGCTTCCATACCCCATGCCCGTGTAGTGGGGGAGTATTCAAGTGCTGAAAACAGAAAGGTTCACCAAGTTGTTGATCCAAGAAGTCATGGATAGCTGCTAACTTCTTTTGGAGGAGAACTCATGAGGTTGTTAAGGGAATTACATCGAAGAG	18147126	18147466	341	reverse
	Bras_T00941	exon	GTTAAATCGTTAAACCATTGCAAATGATATCGATAGCTGATTGATCTTGTTCATTTGGATCGAGTGGTTTATTGGCCAACTCTTGCAAACCCATAGCTTTCTCTGCAGGTTAAATTTTTACTTCTATTGTGAAGTCCTGTTGAGGAAGCTAGGTCCTTGTATAATTGTATTGACAATATTGTAACATTGATACTCTCCTCAAGAAACTTTCAGTAAAATATACCTTCAATGAATTCGGAGTGAAGGTTCTGGAGCTCCATAACCTACTTTACAGAAATTAATATGGACCTGTAGTATGTCTTGCTCTAAAAGATATGCGAATTTGTTTTTATATTGCTACAATATACTGCTACATGCATGTGAATTAAGTTTCTGATAATTATATATCGAACTGTATTG…	18145954	18146357	404	reverse
	Bras_T00941	CDS	ATGGCTCGCGTGGCTTCAAACCCCGTCGGGCTCCATAGATTCCGGCCAAGTTTCCAGACCGCTCAATTTCCCCAGCAAGTTAAAAACTTTGTTCCCTCCCGAAACGAGCACCGCAGATTTCAGAGCGTTGCTTGCCAGAAAACCCCAGATCCCAGCGACACCTCCACCTCGGAAAAGTCGCCGGTTGAGCCAGTCTCTGGCAATGAAGTCAGTAGCCCTGCTACAAGTTCCTCAACGGCCTCTGTTATTCCGCAATTTCCAAACAAAAATTCCAACAGGCAAGTAGCAGTGGTTTCTACTCTTGCAGCATTAGCGCTTTTCTTATCAGGACGGCTCGATTTTGGTGTTTCTTTGAAGGACCTAACTGTTGCTGCATTACCGTATGAAGAGGCTCTCTCG…	18145954	18148684	1239	reverse
	Bras_T00942	mRNA	TTGGGTCCTTTAAAATTGTAAAATCTATGGTCCTCGTCCTCCGTCGTGTCACATAAGAACGCCGTACATACGAATTGAAGGATTGACCGTAATTAATCTATGCTTCACGAAGCTGAACTGAATTTGATCGCATGGTAAACGGAAAATGTTTATACACAATTGTCCGTAATTAAAAACTTGATGATAGACATAAAACATTCAAAGTTTACAAAGACAATTAAACAGGCTAATTAAGCACCCCATCGCTACTATACTCAACGATTACAAGTTTACAGCTTACTACATCAAATTAACACGAAGAAACAGAGATTTCCACCAAGGATTTTAACTTTCCGGCCCCAAAATCCCGTTGACAACGGAACTGGCCACCAAAACCCCCACGACCTCCGCTCCCGCCAC…	18148852	18153339	4488	forward
	Bras_T00942	exon	AAATTTTCGAATATGTTTGTGTCTTGAGATTGGATCTAAGCCAGAGGAAGCGATTCCATACTGCCAGAAGGCTATATCAGTTTGTAAGTCTCGTGTGCAGAGGCTCATGATCGAATCAAAGAGTTTCTCAGGATCAACAGCATCATCGTCCGCTTCTGAAGATCAGGGTGTCCAGCAGTCCTCAGATGCAAGCAAGTCTGATAGTGCCGTGACAGATAAGCAGACAGAGATTGACACACTAACTGAGCTTTGTGGCGATCTGGAAAAGAAG	18152415	18152685	271	forward
	Bras_T00942	exon	TTTCTAGCGGAAAAGACCAGGAAGAAGATAATGAGGATAGTGATGTTGAGGACCTTGCTGAAGGTGATGAAGATGAAACTGACCTTGATTTGGCATGGAAAATGCTTGATGTTGCAAGAGCAATCATTGAAAAGCAGCACTCTGGTGACACAATGGAGAAGGTGGAGGTACTATCAGCTTTGGCAGAAGTGGCATTAGAAAGAG	18151781	18151984	204	forward
	Bras_T00942	exon	AGGACTTTGAAACTTCTCTCAGTGATTACCAGAATGCACTGTCCACTTTGGAGCGGTTGGTTGAGCCTGACAGTCGACATATAGCTGAACT	18152124	18152214	91	forward
	Bras_T00942	exon	TTGGGTCCTTTAAAATTGTAAAATCTATGGTCCTCGTCCTCCGTCGTGTCACATAAGAACGCCGTACATACGAATTGAAGGATTGACCGTAATTAATCTATGCTTCACGAAGCTGAACTGAATTTGATCGCATGGTAAACGGAAAATGTTTATACACAATTGTCCGTAATTAAAAACTTGATGATAGACATAAAACATTCAAAGTTTACAAAGACAATTAAACAGGCTAATTAAGCACCCCATCGCTACTATACTCAACGATTACAAGTTTACAGCTTACTACATCAAATTAACACGAAGAAACAGAGATTTCCACCAAGGATTTTAACTTTCCGGCCCCAAAATCCCGTTGACAACGGAACTGGCCACCAAAACCCCCACGACCTCCGCTCCCGCCAC…	18148852	18150219	1368	forward
	Bras_T00942	exon	AGTTGCACATTATGGTGAACTTGCTCCTCAGTGTGTCAAGGCATACTATAAGTATGGATGTGCATTGCTTGAAAAAGCTCAGGAGGAGGCTGATCCGTTGGGTGTTGTACCAAAGAAAGAGGGTGAATCTCAACAAGAATCTGCTGATGTTGGATCTGCTAAAAATGTTGTAAATGGTGAATCTTCCACAGCTTCCAATGCTGAACAGGTTGCAAGTTTAAGCCATCAGGAAGGAGCAGCGGATGATGGTG	18150725	18150975	251	forward
	Bras_T00942	exon	CTTGAAGATCTGCAACAACTGGTCTCAAACCCAAGATCAATTCTTGGTGAACTTCTGGAAATGGTGTCTGCCAAGGCAAAAGCCGGTGAGAAGAGTGCAACTTCAGCAGCGGTGGGCTCTTCACAGATGGGCACTGCTAACAACAATGGAGGAGGTTTTGACTCCCCAACTGTTTCCACTGCTCATACAAATGGATCTTCTGGAGTCACACATCTTGGCGTGGTAGGAAGAGGAGTGAAACGCACATTGACAAACTCAGGCACGGCAGAATCAAGCCCTGGGAAGAAACCTGCTTTGGATTCATCAGAAGGTAAGGATGAGGGCAAGGAATCATGAAAACTTTGAATTCTGGTGATTCATTCAGAGGACTGAGAAATATTGTGCTGATTCTAGTTTCTA…	18152769	18153339	571	forward
	Bras_T00942	CDS	ATGGCGGAGGAAGCGTCGGCATCAGTGAGCGAAACCCTAGGCCGGAATAATGCGGTGGAGACTCAGCCGTCCAACGAGGCTACCATAAAGGTAGCAGCTGAGGGAGGCACCGAGTCCACCTGCAACAACAACAATGACAAGGCGGAAGCTTCAGCTGTCACTTCCGATGGGGACCACGAGAAGACGCTGGAGTTCGCCGACGAGCTGATGGAGAAGGGTGTCAAGGCGATGAAAGACTCTGACTTTGGTGAGGCCACCGAGTGCTTCAGCCGCTGTCTGGAAATCAGAGTTGCACATTATGGTGAACTTGCTCCTCAGTGTGTCAAGGCATACTATAAGTATGGATGTGCATTGCTTGAAAAAGCTCAGGAGGAGGCTGATCCGTTGGGTGTTGTACCA…	18149933	18153104	1440	forward
	Bras_T00943	mRNA	ATGGCTGCGAGAGCCTCAGCTGTAAGCCAAGTTCTCTCACTCCACACTGTGCGCAATGCGCACGGTTCTAAACCTGCGCCGCCACGCGGGGCCGCATTTCCCGGGCGGAGAGAGCTGGTGCTGCTCTCGCTGACGTGGACGGCTTCGGTGGCGGTTGCGGCCCCGGGGAAGGCGGAAGACATCGGCCTGTTCGGGATTAGGAAGAAGCTGAAGGAGGCGGAGAGGGAGACGGAGGTGATCGTGAAGGAAGGGTTCGAGGCGGCGGAGAAGGGCATCGAGTCGGCGGAGAAGGGGATCAAGGCGGCAGAGAAGGGGCTCGAATCGGCTGAGAAGGGGCTCGAATCGGCGGAGAAGGGGCTCGAAACGGCCTTGGCATTTGACGGGTTGGCGCAGGCGGGA…	18149176	18149652	477	reverse
	Bras_T00943	exon	ATGGCTGCGAGAGCCTCAGCTGTAAGCCAAGTTCTCTCACTCCACACTGTGCGCAATGCGCACGGTTCTAAACCTGCGCCGCCACGCGGGGCCGCATTTCCCGGGCGGAGAGAGCTGGTGCTGCTCTCGCTGACGTGGACGGCTTCGGTGGCGGTTGCGGCCCCGGGGAAGGCGGAAGACATCGGCCTGTTCGGGATTAGGAAGAAGCTGAAGGAGGCGGAGAGGGAGACGGAGGTGATCGTGAAGGAAGGGTTCGAGGCGGCGGAGAAGGGCATCGAGTCGGCGGAGAAGGGGATCAAGGCGGCAGAGAAGGGGCTCGAATCGGCTGAGAAGGGGCTCGAATCGGCGGAGAAGGGGCTCGAAACGGCCTTGGCATTTGACGGGTTGGCGCAGGCGGGA…	18149176	18149652	477	reverse
	Bras_T00943	CDS	ATGGCTGCGAGAGCCTCAGCTGTAAGCCAAGTTCTCTCACTCCACACTGTGCGCAATGCGCACGGTTCTAAACCTGCGCCGCCACGCGGGGCCGCATTTCCCGGGCGGAGAGAGCTGGTGCTGCTCTCGCTGACGTGGACGGCTTCGGTGGCGGTTGCGGCCCCGGGGAAGGCGGAAGACATCGGCCTGTTCGGGATTAGGAAGAAGCTGAAGGAGGCGGAGAGGGAGACGGAGGTGATCGTGAAGGAAGGGTTCGAGGCGGCGGAGAAGGGCATCGAGTCGGCGGAGAAGGGGATCAAGGCGGCAGAGAAGGGGCTCGAATCGGCTGAGAAGGGGCTCGAATCGGCGGAGAAGGGGCTCGAAACGGCCTTGGCATTTGACGGGTTGGCGCAGGCGGGA…	18149176	18149652	477	reverse
	Bras_T00944	mRNA	ATGTGTTTCAGGGTGGAGTGCAAGCAATGTGGGAAGTACTCGTGGGGAGGGTGTGGTAAGCACTTGAAGACTCTCTACGGCAGCATTGATAAGGGGAAGCACTGCATGTGCCGCTCATGGCCGGGAGTTGTCATACCACAAGAAGAAGCAGCCACTGAAAAACAATCAGTGGCCTCGGCCTCAGGTAACCCTATAATTACTTCACTGGAAGATCAAATAGGCAATTGTATTAGATTGGTAGGAACAAAATGTCAAAATCTAGATTGTATGTTGGGTAGTTGTCTAGTTTGGTGTTTGTTCTGATTCGAGGAGATTATGGGTTACTCAGGCGAAGACTAG	18154722	18155060	339	forward
	Bras_T00944	exon	ATGTGTTTCAGGGTGGAGTGCAAGCAATGTGGGAAGTACTCGTGGGGAGGGTGTGGTAAGCACTTGAAGACTCTCTACGGCAGCATTGATAAGGGGAAGCACTGCATGTGCCGCTCATGGCCGGGAGTTGTCATACCACAAGAAGAAGCAGCCACTGAAAAACAATCAGTGGCCTCGGCCTCAG	18154722	18154905	184	forward
	Bras_T00944	exon	GCGAAGACTAG	18155050	18155060	11	forward
	Bras_T00944	CDS	ATGTGTTTCAGGGTGGAGTGCAAGCAATGTGGGAAGTACTCGTGGGGAGGGTGTGGTAAGCACTTGAAGACTCTCTACGGCAGCATTGATAAGGGGAAGCACTGCATGTGCCGCTCATGGCCGGGAGTTGTCATACCACAAGAAGAAGCAGCCACTGAAAAACAATCAGTGGCCTCGGCCTCAGGCGAAGACTAG	18154722	18155060	195	forward
	Bras_T00945	mRNA	CGAAATGATCAAATTCAATTAAAATATTCAACTAAAAAGCAATAAGACCCGGTTTCCAGTTGTAATGCAAATTATGCAAATGCAAAAGCCTAAATAAGTGATGGTGGTCTTTTTGTTGCATCACGAAAAATAAATGAAATTGCTATTCGACCAAAAAAAAATTATATAAATATGAAAGAAGAAAGTGCCTCAAAGACAACATTCCTTTTCTGAGTCCCATTTTTCTATCTTAAATTGAAGAGGTGAGAGAGAAAGGTAGCTCTTCTGGGCAGAGTGGGTGGGAGAGTCTGTGAGAGTGAGATTCTTCTTTTTCTTCTGATGGGTTTCATTCAAAGAAAAAAGGAAAAATGATAGTGCTCATATCATCCCCTTTTCAGAAATTTGTTCAAGCTCTATTTG…	18157479	18160976	3498	forward
	Bras_T00945	exon	CGAAATGATCAAATTCAATTAAAATATTCAACTAAAAAGCAATAAGACCCGGTTTCCAGTTGTAATGCAAATTATGCAAATGCAAAAGCCTAAATAAGTGATGGTGGTCTTTTTGTTGCATCACGAAAAATAAATGAAATTGCTATTCGACCAAAAAAAAATTATATAAATATGAAAGAAGAAAGTGCCTCAAAGACAACATTCCTTTTCTGAGTCCCATTTTTCTATCTTAAATTGAAGAGGTGAGAGAGAAAGGTAGCTCTTCTGGGCAGAGTGGGTGGGAGAGTCTGTGAGAGTGAGATTCTTCTTTTTCTTCTGATGGGTTTCATTCAAAGAAAAAAGGAAAAATGATAGTGCTCATATCATCCCCTTTTCAGAAATTTGTTCAAGCTCTATTTG…	18157479	18158083	605	forward
	Bras_T00945	exon	GTTCTGCACAACTGGGTTACCAAGCGACATTGTGGTGGAAGTAGAAGACATGTCCTTTCATCTTCACAAG	18158196	18158265	70	forward
	Bras_T00945	exon	TTTCCTCTCATGTCAAAAAGTCGAAAGCTTCACAACTTAATCACAGAGCAAGAGGCAAACCCATCACAACCTCAGCAAGAGCTGGAGGAAGAGCAAGACGAAATCGAAGAAGTCCAGTGCCAAATAGTCCTCCCGAACTTCCCGGGCGGCTCCGAAACCTTCGAAATCGCCGCCAAATTCTGCTACGGCGTCAAGATCGACCTTAACTCCTCCAATGTGGGACCCTTGCGCTGCGCCGGAGAGTTTCTGGAGATGACGGAAGAGTACTCGGAAGACAACCTCATTTCGAAAACCGAGCGGTTTCTCTCTCAGTCCGTGTTCAAGAGCTTCAAGGAGTCCCTCCGAGCCTTCAAATCCTGCGAGCGCGTGATGCCACTCGCCGAGACGCTGGGGATTACA…	18158362	18159648	1287	forward
	Bras_T00945	exon	GCTCATCCATGGATTACAGAACCAGAGCGCGAGAAGATCTGCGGGATACTGGACTGCCAGAAGCTCACACTCGAGGCGTGCACGCACGCCGCGCAGAACGAGCGACTGCCGTTACGCGCCGTCGTGCAAGTGTTGTTCTTCGAGCAGCTTCAGCTCCGTCACGCCATTGCCGGGACTCTGATCGCCGGCGAGGCTGCGCCGCAGGACTCCAGTCGGCCCTCGGTGTTGCGAAGAGAACTGGAGACGGAAGAGGACGAGGATGAGGAGGAAGAGGGAAATGTGGCGGTGGAGGCACGCGCGGAGGATGGCGGTGGCGGCACGTGGAGATCGGCCGTTAGGGAGAATCAGGTGCTGCGGCTGGACATGGATAGCATGAGGACGCGGGTCCACCAGCTCGAG…	18159722	18160976	1255	forward
	Bras_T00945	CDS	ATGGAGATAACTGAAGAAGCTGAGAAACCAAGCTCCAAAGGCCAAGCATGGTTCTGCACAACTGGGTTACCAAGCGACATTGTGGTGGAAGTAGAAGACATGTCCTTTCATCTTCACAAGTTTCCTCTCATGTCAAAAAGTCGAAAGCTTCACAACTTAATCACAGAGCAAGAGGCAAACCCATCACAACCTCAGCAAGAGCTGGAGGAAGAGCAAGACGAAATCGAAGAAGTCCAGTGCCAAATAGTCCTCCCGAACTTCCCGGGCGGCTCCGAAACCTTCGAAATCGCCGCCAAATTCTGCTACGGCGTCAAGATCGACCTTAACTCCTCCAATGTGGGACCCTTGCGCTGCGCCGGAGAGTTTCTGGAGATGACGGAAGAGTACTCGGAAGACAAC…	18158034	18160312	1998	forward
	Bras_T00946	mRNA	GAAGCTTCGCCACCACTTTACATTCCCCTCTGACAGAGACTGAGCTCAAAACCAGGGGACCCCCACTCACTCATTAGAGATCTAAACATCACACCCACAAGGACTAATTAGTGCTCACAACTTTACTCAATCCCATATTCCCATTGCCTACAGATTTTGACAGCATTTCTCAGATCAGAAAGATAGATGGGGAGAGTGAACTATTTGGCTATGAAAACTGACCCAATTGCGGCCACCGAGTTGTTGAATTCTGATATCAATGAGCTTAAGATTGCCGCCAAGAGACTCATCAGCGATGCCACTAAGCTTGGTGGCCTTGGTTTTGGGACTACCTTTCTCAAATGGGTTGCTTCCTTTGCTGCCATGTGAGTGCTTTTTCACTCTCAGAATTTCATTTGC…	18161627	18164175	2549	forward
	Bras_T00946	exon	TTTGCTGCAGTCATTTTTATCCTATTACTATCTTTTTGGGCAGTTCATGCTGTTACTAGCTCTTATTATATATGTTCTATGTTTGATCAAATCTAGGGTTTTGTTAAATCTTGGGAAAGTGACAATCTTGGCT	18162028	18162160	133	forward
	Bras_T00946	exon	GGAAAAGTCAACAAGATTCTTTTTGGTCTTCATCTATTGGATATACTGTT	18162220	18162269	50	forward
	Bras_T00946	exon	AACGTTACTTTCGATGCAGATATTTGCTGATACTGGATCGAACAAACTGGAGAACAAATATGCTGACTTCACTGTTGGTCCCTTACATTTTCTTCAGTCTTCCTTCAGTGCTGTTCAACTTACTGAG	18162895	18163021	127	forward
	Bras_T00946	exon	AGGAGAGGTTGGAAGATGGATTGCTTTTGTTGCCGTTGTATTAAGGCTTTTCTTCCCAAGACATTTCCCAG	18163126	18163196	71	forward
	Bras_T00946	exon	GAAGCTTCGCCACCACTTTACATTCCCCTCTGACAGAGACTGAGCTCAAAACCAGGGGACCCCCACTCACTCATTAGAGATCTAAACATCACACCCACAAGGACTAATTAGTGCTCACAACTTTACTCAATCCCATATTCCCATTGCCTACAGATTTTGACAGCATTTCTCAGATCAGAAAGATAGATGGGGAGAGTGAACTATTTGGCTATGAAAACTGACCCAATTGCGGCCACCGAGTTGTTGAATTCTGATATCAATGAGCTTAAGATTGCCGCCAAGAGACTCATCAGCGATGCCACTAAGCTTGGTGGCCTTGGTTTTGGGACTACCTTTCTCAAATGGGTTGCTTCCTTTGCTGCCAT	18161627	18161991	365	forward
	Bras_T00946	exon	ATTGGCTGGAGATGCCGGGTTCTTTGATCCTTCTTCTGGTTGTGGCTCCAAACTTCTTTGCAGAAACCTTGAAGGAGAGCTGGGTTGGCATCTTGATATGTCTCCTCATTGGATGTTACCTGCTGCAAGAGCACATCCGGTCATCCGGTGGATTCAGAAACTCATTCACCCAAAGCCACGGAATATCAAACACTCTCGGTATTATCCTTCTCTTGGTCTACCCTGTGTGGGCATTGGTTCTCCATTTCATTTAAGCATTGTATCAAAACAACAGTTTCTGCTGTGAATTGTTTCTCTTTGTAAGACGTTGGATTTCATTGTCAGTGACAATTTTATTTGTTGTTCAAAATTCGGTTTCGGCTTCTGCTCCCCGAAATTTGAACATCCAAGACTGGAATA…	18163769	18164175	407	forward
	Bras_T00946	CDS	ATGGGGAGAGTGAACTATTTGGCTATGAAAACTGACCCAATTGCGGCCACCGAGTTGTTGAATTCTGATATCAATGAGCTTAAGATTGCCGCCAAGAGACTCATCAGCGATGCCACTAAGCTTGGTGGCCTTGGTTTTGGGACTACCTTTCTCAAATGGGTTGCTTCCTTTGCTGCCATTTTGCTGCAGTCATTTTTATCCTATTACTATCTTTTTGGGCAGTTCATGCTGTTACTAGCTCTTATTATATATGTTCTATGTTTGATCAAATCTAGGGTTTTGTTAAATCTTGGGAAAGTGACAATCTTGGCTGGAAAAGTCAACAAGATTCTTTTTGGTCTTCATCTATTGGATATACTGTTAACGTTACTTTCGATGCAGATATTTGCTGATACTGGA…	18161813	18164054	846	forward
	Bras_T00947	mRNA	ATGCCAACTTGGGTTCAATCTTATGCCATTAAAAAAATCCCTGTTGGTCACGATCCCAACTCCCAATCCTCAAACTCTAACTCCCAAGCTTCTCAAGCTTCCAGCTCACAAGTCAACTCCCAAGCTCCCAGCTATGCATCTCTTATAAGGTAACGAGCTTAAACTGCAGTAGTTTTCTTTGGATGATGAGTGATATAAGGTCATTTTCCATTTAGGGAGGCGACCATATGGTCCAAGCTAGATCACAAGAACGTCGTTCGCTACTTTGAGGTAAGTCTCAACCTTATTTTAGTATTTTACTATTGTTTTGCTTATTCTTACTATCATAACCATTCACTGTTTTGGTTCAGTCCTGGATTGAGAGCAACTTCTGTGGTGAAGATGAGTGGGAAATGGGAA…	18164618	18165837	1220	forward
	Bras_T00947	exon	GGAGGCGACCATATGGTCCAAGCTAGATCACAAGAACGTCGTTCGCTACTTTGAG	18164833	18164887	55	forward
	Bras_T00947	exon	ATGCCAACTTGGGTTCAATCTTATGCCATTAAAAAAATCCCTGTTGGTCACGATCCCAACTCCCAATCCTCAAACTCTAACTCCCAAGCTTCTCAAGCTTCCAGCTCACAAGTCAACTCCCAAGCTCCCAGCTATGCATCTCTTATAAG	18164618	18164766	149	forward
	Bras_T00947	exon	CCCGGACTATCGGTGCAGAGGATGATGAAGTTGACTCCATAGGGCTTTCACTATACCAAGCACCTGAGAGGAAGCGTGCTGTTGGAAAAGCAAAACCAAATAAACTTCACACCAAATTGAACGTCTCAGACGGAAAACCTTAA	18165695	18165837	143	forward
	Bras_T00947	exon	TCCCTTGAAAACAAAATTGCAGCCAACCCAGAATGTGTTAACAATTGGATAACAAAGAAAGAATGTGCACAGACTTTTGAAGACCTTGTGCGTGGTCTCCAGCATATACATGCTGAAGGAATAATGCATGGGGATATATCCAGTGCAAACATCCTCTTCCGTAATGGTGTAGCCAAAATCACTGATTTTGGACTAG	18165402	18165597	196	forward
	Bras_T00947	CDS	ATGCCAACTTGGGTTCAATCTTATGCCATTAAAAAAATCCCTGTTGGTCACGATCCCAACTCCCAATCCTCAAACTCTAACTCCCAAGCTTCTCAAGCTTCCAGCTCACAAGTCAACTCCCAAGCTCCCAGCTATGCATCTCTTATAAGGGAGGCGACCATATGGTCCAAGCTAGATCACAAGAACGTCGTTCGCTACTTTGAGTCCCTTGAAAACAAAATTGCAGCCAACCCAGAATGTGTTAACAATTGGATAACAAAGAAAGAATGTGCACAGACTTTTGAAGACCTTGTGCGTGGTCTCCAGCATATACATGCTGAAGGAATAATGCATGGGGATATATCCAGTGCAAACATCCTCTTCCGTAATGGTGTAGCCAAAATCACTGATTTTGGACTA…	18164618	18165837	543	forward
	Bras_T00948	mRNA	ATGGTATAAGCCGGGTCGCAATCCTTTTAAATACACTGATCTTGATGAGTACCTAAACGGTTGCAATGGGTTACTTTTGTTACTGAAATCAGCAACTTATCAGTTTTATGTTTGCAATCCCATCACAAGACAACAAGTCGCCATACCTAAACCCTGTGTCCACCAAAACCATGAACATCAGCGTTTTTGTGCTGCCTTGGCTTTTGACCCTGCCGAATCTCCTCATCACTACAGAGTTGTGAGTTTAGATTACTCTGAATCCACTTCGAACTCATCCCTGCTTGATATCTTTTCGTCTGAATACGGACAGTGGGTTCGACATAGGTTGCAACTTGACCCAGGTTTTACTGAGGGGTTCGAGAAGTCCAAGTTGTGCAGGCAATTTGTTTACTTGCGAGG…	18170980	18173561	2582	forward
	Bras_T00948	exon	AGAAGTAGAGAACAACAGATCGAGAAGAAGAGAGAGGACCAAGGATTTGCTGCTTCAACGTTTATATTAGGCCTTTGTTCAGGGCT	18173040	18173125	86	forward
	Bras_T00948	exon	AGCAACAGGTTCTGAAGGCACAAAAATTCTGAGCGTGGAAGTACCATGTGGTAAACGAGAAGATAGTAAGCCAGTTGAA	18172149	18172227	79	forward
	Bras_T00948	exon	TTTTATGTTTGCAATCCCATCACAAGACAACAAGTCGCCATACCTAAACCCTGTGTCCACCAAAACCATGAACATCAGCGTTTTTGTGCTGCCTTGGCTTTTGACCCTGCCGAATCTCCTCATCACTACAGAGTTGTGAGTTTAGATTACTCTGAATCCACTTCGAACTCATCCCTGCTTGATATCTTTTCGTCTGAATACGGACAGTGGGTTCGACATAGGTTGCAACTTGACCCAGGTTTTACTGAGGGGTTCGAGAAGTCCAAGTTGTGCAGGCAATTTGTTTACTTGCGAGGCAAGTTATACAGCATAGCCATGTCATGGAACCTTTTATGCATTGACCTCAATACTGTTGAAGCTTGTGCCCTTGAACTTCCTGTCCCGGAGGCCGATAAGACC…	18171083	18171882	800	forward
	Bras_T00948	exon	ATG	18170980	18170982	3	forward
	Bras_T00948	exon	ATTGGCTGGAGATGCCGGGTTCTTTGATCCTTCTTCTGGTTGTGGCTCCAAACTTCTTTGCAGAAACCTTGAAGGAGAGCTGGGTTGGCATCTTGATATGTCTCCTCATTGGATGTTACCTGCTGCAAGAGCACATCCGGTCATCCGGTGGATTCAGAAACTCATTCACCCAAAGCCACGGAATATCAAACACTCTCGGTATTATCCTTCTCTTGGTCTACCCTGTGTGGGCATTGGTTCTCCATTTCATTTAAGCATTGTATCAAAACAACAGTTTCTGCTGTGA	18173276	18173561	286	forward
	Bras_T00948	CDS	ATGTTTTATGTTTGCAATCCCATCACAAGACAACAAGTCGCCATACCTAAACCCTGTGTCCACCAAAACCATGAACATCAGCGTTTTTGTGCTGCCTTGGCTTTTGACCCTGCCGAATCTCCTCATCACTACAGAGTTGTGAGTTTAGATTACTCTGAATCCACTTCGAACTCATCCCTGCTTGATATCTTTTCGTCTGAATACGGACAGTGGGTTCGACATAGGTTGCAACTTGACCCAGGTTTTACTGAGGGGTTCGAGAAGTCCAAGTTGTGCAGGCAATTTGTTTACTTGCGAGGCAAGTTATACAGCATAGCCATGTCATGGAACCTTTTATGCATTGACCTCAATACTGTTGAAGCTTGTGCCCTTGAACTTCCTGTCCCGGAGGCCGATAAG…	18170980	18173561	1254	forward
	Bras_T00949	mRNA	CTGAACTAACGTTATTTGGTGTACATCAAGGGGCCATTGATTAACTCACATTGCCTCTGATTGATTGCAAACTCGTTGCTCTGATATTGAGCCCATATATATGTGGAGTAGGAAGCAGGGGATATGAGCGTGCTCATCTCTGACCACCAGTATCTTTATCCCAAATATGAAACTTGCCACTTGGCACACAACACATCTGAAACCTTCACCTGCATTAGACCAATGAGAGCTCACCTTATCCTATCCGTTATCCAATTCAAACCAAAGCCACCAAATAATTGTCACCACCATATTCCATATCAAACCCCCCACTCAGATAATATACACAGATAGATATAGATCATAGACTGAAACAGAAGTGAACCAAAACCATGGCAGCCTCAATGCAAGCAGCTGCTA…	18175721	18177819	2099	forward
	Bras_T00949	exon	CTGAACTAACGTTATTTGGTGTACATCAAGGGGCCATTGATTAACTCACATTGCCTCTGATTGATTGCAAACTCGTTGCTCTGATATTGAGCCCATATATATGTGGAGTAGGAAGCAGGGGATATGAGCGTGCTCATCTCTGACCACCAGTATCTTTATCCCAAATATGAAACTTGCCACTTGGCACACAACACATCTGAAACCTTCACCTGCATTAGACCAATGAGAGCTCACCTTATCCTATCCGTTATCCAATTCAAACCAAAGCCACCAAATAATTGTCACCACCATATTCCATATCAAACCCCCCACTCAGATAATATACACAGATAGATATAGATCATAGACTGAAACAGAAGTGAACCAAAACCATGGCAGCCTCAATGCAAGCAGCTGCTA…	18175721	18176331	611	forward
	Bras_T00949	exon	GGAGCAGGAGCAGAAGGAGTCCCAAAGAGGCTGACCTACGACGAAATCCAGAGCAAGACGTACATGGAAGTGAAGGGAACCGGAACTGCCAACCAATGCCCAACGATCGACGGTGGATCGGAAGCCTTCGCCTTCAAGCCAGGCAAGTACGTTGCGAAGAAGTTGTGCCTAGAGCCAACATCCTTCACAGTCAAGGCAGACAGTGTGAGCAAGAACGCCCCACCGGAGTTCCAAAAAACCAAGCTCATGACCCGCCTAACCTACACCCTGGATGAGATCGAGGGCCCTTTCGAGGTCTCCCCCGACGGAACTGTCAAGTTCGAGGAGAAAGATGGCATTGATTATGCTGCAGTGACAGTCCAGCTCCCGGGAGGCGAGCGTGTGCCTTTCTTGTTCACC…	18176885	18177819	935	forward
	Bras_T00949	CDS	ATGGCAGCCTCAATGCAAGCAGCTGCTACGCTTATGCAACCCACCAAGGTGGGCGTGCCATCTAGGACCAGTCTGCAATTGAGGTCCTCTAATGTTTCTAAGGCTTTTGGGTTGGAGCCAGTTGCCTCTTCCAGGCTCACTTGCTCTTTGCAAACCGATCTTAAGGAGTTTGCACACAAGTGTGTAGATGCCAGCAAGATTGCTGGCTTTGCTCTTGCCACTTCTGCCCTCGTCGTCTCGGGAGCAGGAGCAGAAGGAGTCCCAAAGAGGCTGACCTACGACGAAATCCAGAGCAAGACGTACATGGAAGTGAAGGGAACCGGAACTGCCAACCAATGCCCAACGATCGACGGTGGATCGGAAGCCTTCGCCTTCAAGCCAGGCAAGTACGTTGCGAAG…	18176092	18177640	996	forward
	Bras_T00950	mRNA	GAAGAACACAACCATTATTGACCTCTGGATCCTGGAAGGAGAAGAAGATGCCAAAGCCAAGGCTGTGTACCCCTCACGTCCCTTTCACTTTTTTGTTTTGTTTTTTGTCTATTCTCCTCCCCAAAATTCCTTTTAGTTTTCACACTTCACCAAAATGATTCACATACCAATTTTGCTCTCTTATAATTTTTCCCATAATTAGTTGAAACCTCACTTTCCCAAATCCACATCCCCATTTATTCGTTCATTTCCAAATCAACTCCTTCATTGCTCTGGTGTCATGTGTCCAAGACCAAGAGTTGATTTTGAATCGCCATGAGGAGTTCTGGTGGAAAAGTCTGCATGCAACTACCATGGACGAACTGCCAGGCTCGATGGGCACAAGTGCCAGCTTGGCTC…	18179649	18181649	2001	forward
	Bras_T00950	exon	GCATTATCGTATCTCTCGCTAGCTGCAGCCTGCTCGACAGCTAGTACCACAATGTTCCTACATGATGCCGATCCATCCTACTGCCCCGCAAA	18181418	18181509	92	forward
	Bras_T00950	exon	TGCTCTGGCTGGCTCTTCTGTCCTGCAGAGAAATTGA	18181613	18181649	37	forward
	Bras_T00950	exon	GAAGAACACAACCATTATTGACCTCTGGATCCTGGAAGGAGAAGAAGATGCCAAAGCCAAGGCTGTGTACCCCTCACGTCCCTTTCACTTTTTTGTTTTGTTTTTTGTCTATTCTCCTCCCCAAAATTCCTTTTAGTTTTCACACTTCACCAAAATGATTCACATACCAATTTTGCTCTCTTATAATTTTTCCCATAATTAGTTGAAACCTCACTTTCCCAAATCCACATCCCCATTTATTCGTTCATTTCCAAATCAACTCCTTCATTGCTCTGGTGTCATGTGTCCAAGACCAAGAGTTGATTTTGAATCGCCATGAGGAGTTCTGGTGGAAAAGTCTGCATGCAACTACCATGGACGAACTGCCAGGCTCGATGGGCACAAGTGCCAGCTTGGCTC…	18179649	18180132	484	forward
	Bras_T00950	exon	TAATGGGTTTGGTAGTACCATGGGGCATGACTTTGGTGATAGTGGATGCCTACGCTGTTTTTGTTAGATGCTTCCCTCGTCAACCAAGAATAATTATAATCCTCATTGGAGGAGACTTG	18181196	18181314	119	forward
	Bras_T00950	CDS	ATGAGGAGTTCTGGTGGAAAAGTCTGCATGCAACTACCATGGACGAACTGCCAGGCTCGATGGGCACAAGTGCCAGCTTGGCTCTCCGTTTGGGGCAGACCATATTCTCCACCGCCTCTCTTCTCTTCATGTGCTTGGACGTCGAGTTCTACAGCTACACGTCTTTCTGTAATGGGTTTGGTAGTACCATGGGGCATGACTTTGGTGATAGTGGATGCCTACGCTGTTTTTGTTAGATGCTTCCCTCGTCAACCAAGAATAATTATAATCCTCATTGGAGGAGACTTGGCATTATCGTATCTCTCGCTAGCTGCAGCCTGCTCGACAGCTAGTACCACAATGTTCCTACATGATGCCGATCCATCCTACTGCCCCGCAAATGCTCTGGCTGGCTCTTCT…	18179964	18181649	417	forward
	Bras_T00951	mRNA	ATGAGGGAGCTCAAACGACTCCACGCCCAAATCATCCTCCACGGCCTCACCAACGAAAACCTCACCCTCGGAAAACTCATTTCCTTCTGCTCTGTCTCCGACGCCGGAAATCTCCGTTACGCTCAGCTTGTGTTTGACCAAGTCTCTGAACCCAATAAGTTTATGTACAACAGTCTCATAAGGGGTTACTCAAATAGTGATGACCCATTTAAGGCCTTTTCACTGTATTCCCAAATGTTTCGTTCTGGGCTTTCCCCGAACGAATTTACATTTCCCTTTGTTCTTAAGGTTTGTGCCGGAAAGTTGGCGTTTTGGGAAGGTGTGGTTGTTCACGGTCAGGCTATTAAACTGGGAATTGAGTTTCAAGTTTGCGTGCAAAATGGCCTTATTAATGTCTAT…	18182341	18184182	1842	forward
	Bras_T00951	exon	ATGAGGGAGCTCAAACGACTCCACGCCCAAATCATCCTCCACGGCCTCACCAACGAAAACCTCACCCTCGGAAAACTCATTTCCTTCTGCTCTGTCTCCGACGCCGGAAATCTCCGTTACGCTCAGCTTGTGTTTGACCAAGTCTCTGAACCCAATAAGTTTATGTACAACAGTCTCATAAGGGGTTACTCAAATAGTGATGACCCATTTAAGGCCTTTTCACTGTATTCCCAAATGTTTCGTTCTGGGCTTTCCCCGAACGAATTTACATTTCCCTTTGTTCTTAAGGTTTGTGCCGGAAAGTTGGCGTTTTGGGAAGGTGTGGTTGTTCACGGTCAGGCTATTAAACTGGGAATTGAGTTTCAAGTTTGCGTGCAAAATGGCCTTATTAATGTCTAT…	18182341	18184182	1842	forward
	Bras_T00951	CDS	ATGAGGGAGCTCAAACGACTCCACGCCCAAATCATCCTCCACGGCCTCACCAACGAAAACCTCACCCTCGGAAAACTCATTTCCTTCTGCTCTGTCTCCGACGCCGGAAATCTCCGTTACGCTCAGCTTGTGTTTGACCAAGTCTCTGAACCCAATAAGTTTATGTACAACAGTCTCATAAGGGGTTACTCAAATAGTGATGACCCATTTAAGGCCTTTTCACTGTATTCCCAAATGTTTCGTTCTGGGCTTTCCCCGAACGAATTTACATTTCCCTTTGTTCTTAAGGTTTGTGCCGGAAAGTTGGCGTTTTGGGAAGGTGTGGTTGTTCACGGTCAGGCTATTAAACTGGGAATTGAGTTTCAAGTTTGCGTGCAAAATGGCCTTATTAATGTCTAT…	18182341	18184182	1842	forward
	Bras_T00952	mRNA	ATGGCTGGAATGCATTCTTTAGATGGATATGTTGAATCTATTCCTTTGCCTTGGAAGGAACTTCATATTAGAGGTGATGCTAATGCTAGTATTCTTCCTTTTTTCTCTTTCAAGATTTCTACTTTTTCGATATCTTTCGTAACCCGTAAATTAATTCACTAATATATACTTTAAAAGTGAAAACAACCATCTTATTCTTTTTTTTTTTTCTATATTGAAGAGGAAATTTGACACTTCTCTATGTTTCTCATGAGACGAAACTAAATTGTAGGACATGAACTCTCGAAGCTATAGGTGATGACCTAAGCGCACAATGGCTATGTAATGTGTCCAAAACTAATTTCAGCCATCACTCGTTAATAAAGCGTATATAGTTAACTAAAGACCTATAACTATTCA…	18187519	18189691	2173	reverse
	Bras_T00952	exon	ATGGCTGGAATGCATTCTTTAGATGGATATGTTGAATCTATTCCTTTGCCTTGGAAGGAACTTCATATTAGAGGTGATGCTAATGCTA	18189604	18189691	88	reverse
	Bras_T00952	exon	ATTTCTACTTTTTCGATATCTTTCGTAACCC	18189547	18189577	31	reverse
	Bras_T00952	exon	AGGAAATTTGACACTTCTCTAT	18189450	18189471	22	reverse
	Bras_T00952	exon	GTGAGTGACAGATCTACTCATGTCACTGATCCAGAGACAACCTACCAGGGGATCATTACAAAAGGCCAGAGGGCATTTCCACAGAAGATTGATAGATAG	18187519	18187617	99	reverse
	Bras_T00952	CDS	ATGGCTGGAATGCATTCTTTAGATGGATATGTTGAATCTATTCCTTTGCCTTGGAAGGAACTTCATATTAGAGGTGATGCTAATGCTAATTTCTACTTTTTCGATATCTTTCGTAACCCAGGAAATTTGACACTTCTCTATGTGAGTGACAGATCTACTCATGTCACTGATCCAGAGACAACCTACCAGGGGATCATTACAAAAGGCCAGAGGGCATTTCCACAGAAGATTGATAGATAG	18187519	18189691	240	reverse
	Bras_T00953	mRNA	ATGGGAATTTGCAGCTCCACGGGCTCGACCCAAGTGGCCACGGCCAAGCTGATTCTACCTGACGGGAAATTACAGGAGTACTCCTACCCGGTTCGGGTTTCCTACGTGCTCCAGAAGCACCCCGCCTGCTTTATTTGTAACTCGGACGAAATGGACTTTGACGACGTCGTATCGGCTGTGAACGAGAACGACGAGCTTCACCCGGGCCAGCTCTACTTCGCTTTGCCGATGAGCTGGCTCAAGCATCCACTACAGGCCGAGGAGATGGCGGCATTGGCCGTGAAAGCCAGCTCCGCGCTCATGAAGAGTGGTGGAGAGAAATGTGGGTTTCGAAAAAATTCGGTCTCTCCGCTGATGTTTTCCGTCGAGGAGGCCAAGTCTGTCCGGAGAACGGTGGCC…	18191676	18192155	480	forward
	Bras_T00953	exon	ATGGGAATTTGCAGCTCCACGGGCTCGACCCAAGTGGCCACGGCCAAGCTGATTCTACCTGACGGGAAATTACAGGAGTACTCCTACCCGGTTCGGGTTTCCTACGTGCTCCAGAAGCACCCCGCCTGCTTTATTTGTAACTCGGACGAAATGGACTTTGACGACGTCGTATCGGCTGTGAACGAGAACGACGAGCTTCACCCGGGCCAGCTCTACTTCGCTTTGCCGATGAGCTGGCTCAAGCATCCACTACAGGCCGAGGAGATGGCGGCATTGGCCGTGAAAGCCAGCTCCGCGCTCATGAAGAGTGGTGGAGAGAAATGTGGGTTTCGAAAAAATTCGGTCTCTCCGCTGATGTTTTCCGTCGAGGAGGCCAAGTCTGTCCGGAGAACGGTGGCC…	18191676	18192155	480	forward
	Bras_T00953	CDS	ATGGGAATTTGCAGCTCCACGGGCTCGACCCAAGTGGCCACGGCCAAGCTGATTCTACCTGACGGGAAATTACAGGAGTACTCCTACCCGGTTCGGGTTTCCTACGTGCTCCAGAAGCACCCCGCCTGCTTTATTTGTAACTCGGACGAAATGGACTTTGACGACGTCGTATCGGCTGTGAACGAGAACGACGAGCTTCACCCGGGCCAGCTCTACTTCGCTTTGCCGATGAGCTGGCTCAAGCATCCACTACAGGCCGAGGAGATGGCGGCATTGGCCGTGAAAGCCAGCTCCGCGCTCATGAAGAGTGGTGGAGAGAAATGTGGGTTTCGAAAAAATTCGGTCTCTCCGCTGATGTTTTCCGTCGAGGAGGCCAAGTCTGTCCGGAGAACGGTGGCC…	18191676	18192155	480	forward
	Bras_T00954	mRNA	ATGGGCGCTTGTGCTTCCTCTCCAAAGATCAAACTGAAAAGAAATGGAGGGAGTAGTAGCAGATTAGGAGGAACAAGATCAGACTACATCGGACGCCCAAAAGGGATCGTCGTCATCGATGCGGACGGTGGTGATCGGGTGCAAGAGTTGAAGCAACCGACCCAAGCCAAGCGCATCCTTTCGCAGCATCCCAACCATATCCTCTGCAACTCGGAAGCCATGTCCGTCGGCACGTGCGTCCCACACGTGCCCGATGATGAGGAGCTCCAACCGGGTCAAATTTACTTCCTGTTGCCACTCCACCATGCCCACAATCCCCTCTCTCTTCCTCAACTTTGTAATCTCGCAATAAAGGCCAGTTCTGCATTGGGCAAAAGATGA	18200321	18200701	381	forward
	Bras_T00954	exon	ATGGGCGCTTGTGCTTCCTCTCCAAAGATCAAACTGAAAAGAAATGGAGGGAGTAGTAGCAGATTAGGAGGAACAAGATCAGACTACATCGGACGCCCAAAAGGGATCGTCGTCATCGATGCGGACGGTGGTGATCGGGTGCAAGAGTTGAAGCAACCGACCCAAGCCAAGCGCATCCTTTCGCAGCATCCCAACCATATCCTCTGCAACTCGGAAGCCATGTCCGTCGGCACGTGCGTCCCACACGTGCCCGATGATGAGGAGCTCCAACCGGGTCAAATTTACTTCCTGTTGCCACTCCACCATGCCCACAATCCCCTCTCTCTTCCTCAACTTTGTAATCTCGCAATAAAGGCCAGTTCTGCATTGGGCAAAAGATGA	18200321	18200701	381	forward
	Bras_T00954	CDS	ATGGGCGCTTGTGCTTCCTCTCCAAAGATCAAACTGAAAAGAAATGGAGGGAGTAGTAGCAGATTAGGAGGAACAAGATCAGACTACATCGGACGCCCAAAAGGGATCGTCGTCATCGATGCGGACGGTGGTGATCGGGTGCAAGAGTTGAAGCAACCGACCCAAGCCAAGCGCATCCTTTCGCAGCATCCCAACCATATCCTCTGCAACTCGGAAGCCATGTCCGTCGGCACGTGCGTCCCACACGTGCCCGATGATGAGGAGCTCCAACCGGGTCAAATTTACTTCCTGTTGCCACTCCACCATGCCCACAATCCCCTCTCTCTTCCTCAACTTTGTAATCTCGCAATAAAGGCCAGTTCTGCATTGGGCAAAAGATGA	18200321	18200701	381	forward
	Bras_T00955	mRNA	ATCTATGAGGTTTGTGTAAAAGTCTTGTGCTTGGGAGGAGCTCAATTTCAAGTTGAATATGACTGGATACAAAACGAGGAAACTGGTTCAGAACATGTAAATAGGTGAAATGTCTCTAATTACACGTCCATTAATTTCAACAACATAGCACATGGTAAGTACGTACTTTCTTAAAAAGCTAATCGGGTAAGTGTTTGACTCCTTGTGAAGTTGTGATTATAGTTTGCTCATCGTTTAGTTTTGAGTCCAACATCACATTTTGGGTAGAGATTAATTTGACGGAAATGCCATGTGTTCATAGCCATGCTGGTAGTCGGCTTCTGTGTTTGGTAGACCAAACGAAGCACAAGAGCTTTATATGAAAAGGGTGAACCAAATGGAGTTTGATGTCATAGCTAG…	18210637	18218742	8106	forward
	Bras_T00955	exon	GTGGCCGGTGTGGATGCTCATTGCTCAGGCTACATGTGACAAGAGGAAGACTAGTTTATTTATCTGTTACTACAATCCCCCTGGAAACGTTCTTGAAGTTGAG	18217118	18217220	103	forward
	Bras_T00955	exon	GGGTTGGCCATCTCAGGTGGAGCTCGACCTTGGCAGATGCGGCAAGCGGAGTAATGAAGTACCAAAGAAACAAGATGCTGTGAGTTTTGCCAACATAAGCTTCTG	18211934	18212038	105	forward
	Bras_T00955	exon	CTAGCGCACATTCGAGGATGAAGAAAATGGCTTATGCCATGGTTGTAGTGGTAGCAATGGCTCTAGCCATATGCGACACTCAGTATCACAGCTCTGCCCAGAGGATCACTACTTACATATATAAAAGAGATCCGAACTTCCTCCCCATTTCACTTGCTGCGCCGCAATTCCTGGAAGCTCACAACAAAGCAAGGGCTGCAGTCGGGGTTGGCCCTCTCAAATGGAGCCCTTCCCTGGCCAACTTCGCAACCAAACTAGTGAGCAACATGGTCGATGGCAAAAGGGATTGCAATTTTGCGGACCTGAGACGTCGCAGTCGCATGTATGACATTGGCAGCTCCAACCAGCACTGGGCTCGTGGATGGCCATTGGGACCAAGGATGGTTGTGGACAAGTGGG…	18211036	18211639	604	forward
	Bras_T00955	exon	TTTTGAGTCCAACATCACATTTTGGGTAGAGATTAATTTGACGGAAATGCCATGTGTTCATAGCCATGCTG	18210875	18210945	71	forward
	Bras_T00955	exon	ATCTATGAGGTTTGTGTAAAAGTCTTGTGCTTGGGAGGAGCTCAATTTCAAGTTGAATATGACTGGATACAAAACGAGGAAACTGGTTCAGAACATGTAAATAG	18210637	18210740	104	forward
	Bras_T00955	exon	CCACATGAGAAGGGCAAACCAGTAACTCAAACATTCCTGCCACCAACACAAGGATCACTAGCTATAAATAACTGGGTAAGACAACTCAAGATTGATCACAGACTCATAGCAGATAGCACCAACAACAAAATGGCCCCAACTCATGTCTTGTCTGTAGCGCTAGCAGTGGCTGTAGCCATATGCCACACCCTTATCTCAGTCCACGGCGCCGCCGCTCTCTCAGCCGCAGCCGCAGAGTACCTGGAAGCTCACAACCAGGCCAGAGCCGCAGTGGGTGTAGGACCTCTCACATGGAGCGAGTCACTGGCCAACGGCACGAGTCGACTGGTGAGGTACCAGAGGGACAAGATGGGCTGCAACTTCGCGAACCTCACCAGCGGAAAGTACGGCGGGAACCAG…	18218095	18218742	648	forward
	Bras_T00955	CDS	ATCTATGAGGTTTGTGTAAAAGTCTTGTGCTTGGGAGGAGCTCAATTTCAAGTTGAATATGACTGGATACAAAACGAGGAAACTGGTTCAGAACATGTAAATAGTTTTGAGTCCAACATCACATTTTGGGTAGAGATTAATTTGACGGAAATGCCATGTGTTCATAGCCATGCTGCTAGCGCACATTCGAGGATGAAGAAAATGGCTTATGCCATGGTTGTAGTGGTAGCAATGGCTCTAGCCATATGCGACACTCAGTATCACAGCTCTGCCCAGAGGATCACTACTTACATATATAAAAGAGATCCGAACTTCCTCCCCATTTCACTTGCTGCGCCGCAATTCCTGGAAGCTCACAACAAAGCAAGGGCTGCAGTCGGGGTTGGCCCTCTCAAATGG…	18210637	18218742	1635	forward
	Bras_T00956	mRNA	ATGCCTTTTGCTGGTTATGATTGGCATTGACTTGCTTGTCCAAATGTCTTTGGAAAGTTGTGCTTTTCCTGTCTCACTTTGTGTGATTCTTCACCTTCCCCAACCCAAAACAGTCTTTGCATGAATAATATTAAGCCTCTTCTTCTCCATTGGCATTTCCCACCATTAACAAAAGTGTCCCTAGCTCTGTGCCCTCATAGGCTGATAGCTAGGCTTAATTAGCCATTATCTAGAGAACATTTTAGGTGGATTTATAGTTTTTACCAACTCGAGGCTGCTCACTGACTCAGTCCCCACTCGTGACAGATCGAGAAGCATTGTATGATTTGTTTCTGCAGCTTCGTCTTTAGCTATCTGACTTCGGTAGCTGATCATCTTTCATTTTTTCCAACGATGAAA…	18218060	18228006	9947	reverse
	Bras_T00956	exon	CCAGCCACAGAATTGATTAAGGAGATTGCAGTTTTGGAATTGGAAGTTGGGCATTTGGAACAATATCTTCTCTCATTGTACCGGAAAGCATTTGATGAACAATTACCCTGTGTTTCCACAAATAAGAAGGATGAAAGACTAAAATCACCTGTGACAACCCCAAGAAGCAAGTTCCTGGAAGTCTCCAAACCTGACATGGCATTGAAGAGGGAAAATTTAGCAGTTCAATTTGGTGGTCAGTCACTTGAAAATACATGGAAGGAATATAATGGAATTGGAGAAGAAAGGCTATTAGATTCCAGTGTTCACCGTTGTCACTCCTCACTTTCGCAACGTTCTGCATTCAGAACTAGAACCTCTCCTCCAGAAGAGTCTTTTGCGAAAGCTTCGCGTGCCTGT…	18221518	18221943	426	reverse
	Bras_T00956	exon	TATGCTCAGAATACTTCATCAAATGTAATTAGTTTGGCAGAGCATCTTGGTACACGCATTTCTGATCATATTCAAGAGACGCCCAACAGGCTCTCGGAGGACATGATTAAGTGCATGTCCACGATATATTGCAAGCTTGCAGAACCTCCCTTGACACAGAATGGCCTTTCATCTCCCAATTCATCTTTGTCATCGACGAGTGCATTTTCTCCACAAGATCAGAGTGATATGTGGAGTCCGCGGTTCAGAAATAATTTATCTTTTGATGTACGATTGGATAATCCTTTTCTTGTGGAGGGACTTAAGGAGTTTAGTGGGCCATACAGCACAATGGTTGAAGTGCCTTGGATATATAGAGATAGTCAAAAATTAGGTGATATCGAACACTTGCTACAACAT…	18220829	18221232	404	reverse
	Bras_T00956	exon	GTCACTTATCTGTCGTTTAGAGGAAGTAGATCCTAGAAAGTTGAACAATGATGAGAAGTTAGCGTTCTGGATTAATGTACACAATACTTTGGTCATGCAT	18220644	18220743	100	reverse
	Bras_T00956	exon	GCATATTTGGCTTACGGGGTTCCACGAAACAATGTAAAGAGGGTATTTTTACTTTTAAAG	18220450	18220509	60	reverse
	Bras_T00956	exon	GCTGCATATAACATCGGTGGCTACACAATCAGCGCAGACACAATGCAGAGCTCTATCCTTGGATGCCGAATGTCTCGCCCAGGACAG	18220280	18220366	87	reverse
	Bras_T00956	exon	TGGCTTCGTTTGTTGCTTACTCCAAGGACCAAATTCAAGACTGGAGATGAACGGCAAGCATATGCAATTGACCATCCAGAACCGCTTCTGCATTTTGCACTTTGCTCAGGAAGCCATTCTGATCCTGCG	18220021	18220149	129	reverse
	Bras_T00956	exon	GTTCGTGTATACACACCCAAGAGATTATTTCAGGAGCTGGAAGCTGCAAAAGAGGAGTACGTTCGTGCTACATTTGGTGTGCGCAAGGACCGCAAAATTCTTCTGCCAAAGATTGTCGAGTCATTTGCAAAGAGTTCGGACTTATGTCCTGGTGGTGTTTTGGAGATGATTCAAAAGTCATTGCCTGAATCTTTGAGGAAGAGTGTTAAGAAATGCCAGAAGGCTGGGAAATCGCGGAAGAGCATAATTGAGTGGATTCCTCACAATTTCACTTTCCGGTATCTAATTTCTAAAGAGCTTGTGAAGTGATGATGAAGGTGCTGTTTGATGCATGCCATTGTTAAACAGGTTTTGTGGTAGAAGATTTCATTCATGTACAAAGTAGAAAAAAAAAAAGTG…	18218060	18219703	1644	reverse
	Bras_T00956	exon	AGATGGGGTTTGAGGTGAGTGGTGATGGTAAAATGCTGGGATTATTGAGAGTGAATCCAAGACACAAGCGTTCAAAAAG	18223873	18223951	79	reverse
	Bras_T00956	exon	CTTTCCTGATAAGAAAAGAGTGCAGGAAGATGACTTGGATAGCTCCTATGAAGCTTCAGTCCGTGTAAAGCTG	18223089	18223161	73	reverse
	Bras_T00956	exon	GATATGGCACAGTTCAATGGCCGTGTTACAACCAAGAAGAAACAATCTCCTACCATGGAAGTTCACAATTCTTTGAAACAAGAG	18222534	18222617	84	reverse
	Bras_T00956	exon	ATTCTACAGCTTGAAAAAAGATTACAAAATCAATTTGAGGTCCGCCATGCTTTAGAAAATGCATTGGGTTATAAGTCTTCCATCCATAGCAACACTGTCAACACAAATGAAACTGCTATGCCTAAG	18222291	18222416	126	reverse
	Bras_T00956	exon	ATGCCTTTTGCTG	18227994	18228006	13	reverse
	Bras_T00956	CDS	ATGCCTTTTGCTGAGATGGGGTTTGAGGTGAGTGGTGATGGTAAAATGCTGGGATTATTGAGAGTGAATCCAAGACACAAGCGTTCAAAAAGCTTTCCTGATAAGAAAAGAGTGCAGGAAGATGACTTGGATAGCTCCTATGAAGCTTCAGTCCGTGTAAAGCTGGATATGGCACAGTTCAATGGCCGTGTTACAACCAAGAAGAAACAATCTCCTACCATGGAAGTTCACAATTCTTTGAAACAAGAGATTCTACAGCTTGAAAAAAGATTACAAAATCAATTTGAGGTCCGCCATGCTTTAGAAAATGCATTGGGTTATAAGTCTTCCATCCATAGCAACACTGTCAACACAAATGAAACTGCTATGCCTAAGCCAGCCACAGAATTGATTAAGGAG…	18219395	18228006	1890	reverse
	Bras_T00957	mRNA	ATGAAACTGGTAGTGTATAATGTATATGTTAGGTATCAATAGTATTCTGTGTTACAAGATTTAAGTCATGACTATCTGGAAGTTCATTACTTGTTTGTGGATAGCAGATGACTTTTTGTATGCATGTATCTAATTTCTGGAAATTGTTAACAGATTGTGAACAAAACCGGCCCTTTAGTAATTGTATTGTTGGTTTTTTGCACTAAACTAATCAACCTTGCCATTCACTCAAAGCGATTCAGTAGACTTATCTCTGATGTCGGTAGGTTGAAGTTTACATTGTACACATATACACAGAGTTACATAGACAAATGGAATTGATTTTTGTTTAAAATAAGTACAGATATTCGAATACAATGGGAGTGCCCTAATCGCAATGGTGTGAAGGAACTGTTTTGC…	18229966	18232211	2246	forward
	Bras_T00957	exon	GAATTGTTTGAGACCGTCTCTCAAGCATTGCTATCATCAGTAGATCGAGATTGTATGAGTGGGTGGGGAGGCCATGTCTATGTTGT	18231625	18231710	86	forward
	Bras_T00957	exon	AACACCAGCTGAAGTAAAGGAGAGGATCTTGAAGGGAAGAATGGACTGA	18232163	18232211	49	forward
	Bras_T00957	exon	ACTTATGTTTCGGCACAAGCTGTACCAACTGCGTGAGGAGAGAGATATGAAACCCGAGACTTTTGCCAGCCTTGTCTCTTCTATTCTTTACGAGAAAAG	18230556	18230654	99	forward
	Bras_T00957	exon	GGAACTAGCGAAAGATTTTGTTGTTGCTGGCACTGCATCAGAATCCCTTTATGGTGCTTGTGAGGCAATGTTCACGCCTGATATG	18231005	18231089	85	forward
	Bras_T00957	exon	ATATTCGAATACAATGGGAGTGCCCTAATCGCAATGGTGTGAAGGAACT	18230309	18230357	49	forward
	Bras_T00957	exon	TGACCGAAGGCTTGGTATTCAGCTCCAGACAGTTGCCACCGATTTTCAGATGATTGGCCTCTCTGGCCTCGCCACTGATACTCAGACTCT	18230374	18230463	90	forward
	Bras_T00957	exon	ATGAAACTGGTAGTGTATAAT	18229966	18229986	21	forward
	Bras_T00957	exon	ATTGTGAACAAAACCGGCCCTTTAGTAATTGTATTGTTGGTTTTTTGCACTAAACTAATCAACCTTGCCATTCACTCAAAGCGATTCAGTAGACTTATCTCTGATGTCG	18230119	18230227	109	forward
	Bras_T00957	CDS	ATGAAACTGGTAGTGTATAATATTGTGAACAAAACCGGCCCTTTAGTAATTGTATTGTTGGTTTTTTGCACTAAACTAATCAACCTTGCCATTCACTCAAAGCGATTCAGTAGACTTATCTCTGATGTCGATATTCGAATACAATGGGAGTGCCCTAATCGCAATGGTGTGAAGGAACTTGACCGAAGGCTTGGTATTCAGCTCCAGACAGTTGCCACCGATTTTCAGATGATTGGCCTCTCTGGCCTCGCCACTGATACTCAGACTCTACTTATGTTTCGGCACAAGCTGTACCAACTGCGTGAGGAGAGAGATATGAAACCCGAGACTTTTGCCAGCCTTGTCTCTTCTATTCTTTACGAGAAAAGGGAACTAGCGAAAGATTTTGTTGTTGCTGGC…	18229966	18232211	588	forward
	Bras_T00958	mRNA	ATGATAGAGAAGGAGCGACTGACTAAAACTGGGTTGGGTTTTGGTTGGTGCTTCTTCTTAAAGGTTTGTACTTTTGTCTATATCAATTTCGTCAATAAACAATAAAGGGTTTTATATATTACTAGAGAGACTCGGGGTCTGGGAAGCGCGCTTCTATAGGCTGTTTTCTGTAACGTGGCATTGTTTTTTTCTTTTTTTCTTTTTTACTTTTCACCAAAACTGATTTATTACCATTGGTTCTGGGGTCCTATCTGGGTTTTCAAGACTCGCAGTTCATTTTCCTTTTGGGTCTTTCTTTTGGTCAAGTGAAATTCATTGTGCATAGAGATGCGAATTCTGGGGTAATTTTCCTTTAATCGACTCTGGGTCTTGATTAGACCACAAAATTGAAGGTGGGTA…	18232572	18234864	2293	reverse
	Bras_T00958	exon	AAATCAGTTTCTTAAGGACTAG	18232572	18232593	22	reverse
	Bras_T00958	exon	ATGATAGAGAAGGAGCGACTGACTAAAACTGGGTTGGGTTTTGGTTGGTGCTTCTTCTTAAAG	18234802	18234864	63	reverse
	Bras_T00958	exon	TCAGTGCCACTTTGGTATTATCTGCGATTTGACTCTTTGGATTATGCATTACCGCTACCAGAGGAG	18234365	18234430	66	reverse
	Bras_T00958	exon	AGAGAATGCCATATAAAATCATCTAACGC	18234296	18234324	29	reverse
	Bras_T00958	CDS	ATGATAGAGAAGGAGCGACTGACTAAAACTGGGTTGGGTTTTGGTTGGTGCTTCTTCTTAAAGTCAGTGCCACTTTGGTATTATCTGCGATTTGACTCTTTGGATTATGCATTACCGCTACCAGAGGAGAGAGAATGCCATATAAAATCATCTAACGCAAATCAGTTTCTTAAGGACTAG	18232572	18234864	180	reverse
	Bras_T00959	mRNA	CAAACCTTTAAGAAGAAGCACCAACCAAAACCCAACCCAGTTTTAGTCAGTCGCTCCTTCTCTATCATCATCAACAAAATCAAAACCAAAACCAAAACCAGACCACTTCTTTGTACCCCCCACAAAAGTCGTTTAATATCTCTCGCCCTCCTTTTTTATTTTCGTTTGGGGATTGATTTTTCATTTTGGGCACGGGAGGGACCTTTCATCCCTACCATTCCACACATCTCACTAGCCTAGAGATTTGCCAGGTCGAGAGAGATAGATAGCCAAAACAGACCCATTTTATATATATACATATAAAAAAAAAAGATACACAAAATCCATCACATACCCACAAAATTTCACCCCAACCCCAATTGGAAAAGGTGATCTGCGTGCAAAACTCCCCCTTGTTTA…	18234797	18246416	11620	forward
	Bras_T00959	exon	CAAACCTTTAAGAAGAAGCACCAACCAAAACCCAACCCAGTTTTAGTCAGTCGCTCCTTCTCTATCATCATCAACAAAATCAAAACCAAAACCAAAACCAGACCACTTCTTTGTACCCCCCACAAAAGTCGTTTAATATCTCTCGCCCTCCTTTTTTATTTTCGTTTGGGGATTGATTTTTCATTTTGGGCACGGGAGGGACCTTTCATCCCTACCATTCCACACATCTCACTAGCCTAGAGATTTGCCAGGTCGAGAGAGATAGATAGCCAAAACAGACCCATTTTATATATATACATATAAAAAAAAAAGATACACAAAATCCATCACATACCCACAAAATTTCACCCCAACCCCAATTGGAAAAGGTGATCTGCGTGCAAAACTCCCCCTTGTTTA…	18234797	18235198	402	forward
	Bras_T00959	exon	GATGAATTTGTTACAAAGTCTGGACCAAAACTATACATGAGTAAAGATGAGCAG	18243552	18243605	54	forward
	Bras_T00959	exon	GAATTGGTTGAGTCTATTCTCTGGAATGAAGTCCAGTCTCTCCGGAATGCACCATTGCAACCTACATTGGGTTCTGAGTGGAGAACCTGGAAGCATGAAGTTATGAAATGGTTTTCAACCTCTCATCCCATATCCAATGGTGGGGACTTTCCACAGCACAGTAGTGATGCCCCTGTGACCACAAGTCTTCAAGTTAGCAGGAAGAGGCCCAAGCTTGAAGTTCGCCGTGCAGAGGCACATGTTTCCCAGGTGGAATCTAGAGGTTCAGATGAAGCTATGGCCATTGAAATTGATTCTGAGTTCTTTAATAATCGAGAAGCTGTAAATGCTGCTACGTTAGCCTCAGAACCCTATAAAGAAGAAAATATGAAAGATATTGCTGCACTGACTGGAGCTGGT…	18240498	18243326	2829	forward
	Bras_T00959	exon	GAAGGCTACCTTGTTTATGAATGCAATCAGATGTGCAGCTGCAACAGAACCTGTCCTAATAGGGTTTTGCAGAATGGAGTAAGAGTGAAATTGGAAGTCTTCAAAACAGAAAAAAAG	18244505	18244621	117	forward
	Bras_T00959	exon	AGTTTGCAATTGCGCTGTTTCTGTCCACATTCTACTTGCTGTCCTGAAGCATGTGATCATGTGTACCTTTTTGATAATGACTATGATGATGCAAAAGACATCTACGGGAAACCCATGCACGGCAGGTTCCCATATGATGATAAAGGTCGAATTATTTTGGAG	18244029	18244190	162	forward
	Bras_T00959	exon	TGGAGAGGGAATTGGCAGGCAGGAATCCGTTGCGCAAGAGCTGACTGGCCCCTATCAACTTTGAGAGCAAAACCAACTCATGACAGGAAAAAATATTTTGTGATATTTTTTCCCCACACAAGGAATTATTCTTGGGCAGACATGCTACTTGTTCGGTCCATTGATGAAATTCCACAGCCTATTGCATATAAAACACATAATGCTGGTTTGAGAATGGTACAAGACTTGAGTGTTGCACGTCGGTTTATCATGCAAAAGTTAGCTGTTGGAATGCTGAATATTGTTGATCAATTTCATACTGAG	18238633	18238935	303	forward
	Bras_T00959	exon	AGAGGTGGGAGGGCAAATAATTTGATCACACACACATCATATGGCATCACAGTTTCTAGTGTGAGAACATGGAAGTGCTCCCTTGTTCAAGTGTTCAGTGTGTTGGACAATCTGATTGCGCTCAAAAGAGTTCAGGAACAACTTCTGTAAATGGAGGATCCGACTGCCTTGAACATGGAAAGCAAGTTCAAGTAGTAGATCATACAGTAGAAGGCTTATTGCCAAATGTGGAAGCTCCTCAATTAGGAACAGAAAGTGAAGTTAAAGGGGCAGTTCATGAATTGCATACGTCAGAAGGCTGTCGGAATGGAGCTTCAAGTCTTGATTGTCAAGTGGAGAGCCAAAAGTCATCTAGTGATTCACATGGTTTTGAATCTTTTGATGATGATGACATGAATG…	18237505	18238064	560	forward
	Bras_T00959	exon	ATGATATCACAGAGCTACATAAATCATAACTGGCTACAAAATTCAAATCATTCTTGGGTGCAGCGGTGTCAGAATGCCTGTAGTGCTGAAACCGTTGAACTACTGAAGGAG	18240118	18240228	111	forward
	Bras_T00959	exon	GCTTTGATTGAGACTGCTCGTAATGTGGTGGTCTGGAAGGAGTTTGCTATGGAGGCTTCTCGCTGTAACGGATATTCTGATCTGGGAAAGATGCTTCTGAAGCTGCAAAGT	18239131	18239241	111	forward
	Bras_T00959	exon	GTATGACAAAGACGGTTACGGCTATTTGTATGAAATTGATGCTCATATTAATGATATGAGCAGATTGGTAGAAGGGCAGGCCCAATATGTAATCGACTCCACAAACTATGGAAACGTTTCACGATTCATCAATCATAG	18244908	18245045	138	forward
	Bras_T00959	exon	GGATGGGCAGTCAGGGCAGGTGAAGCAATCCTGCGTGGAACTTTTATTTGTGAGTACATTGGCGAGGTTTTAGATGAGAATGAAGCAAACAAGAGGCGCGGCAG	18244719	18244822	104	forward
	Bras_T00959	exon	ATATCTTTGGGGGAAGAATTAACATATGACTATCGGTATAAACTCCTTCCTGGAGAAGGATGTCCGTGCCATTGTGAAGCACCCACATGCCGAGGTCGGCTTTATTAAACCTTCAATGAACACAGGGCTCGTGAAGTCGCAGCATACACATTTGGTGCTTGTACATTAGTATTTGAGTGGCAGTTTTGAACGGAAAGTTATCTCCGCGTTGGTTAATAGAGAGTTCTTGGTCTCATACCCATCTACGATCTAACTGTTGATTACAGAATGGGGATCTAATTCCCAAGCTGGAAAGAAAATTGGCCAAGTCATAATGTCACCCCAAGGGTTTATTTAGCTCTGAATCCTCTGCAGTACGGACCAGGGCCGGTGTATGATTTTTTCCTTAGGTAGATTGTA…	18245804	18246416	613	forward
	Bras_T00959	exon	CTGTTCACCTAATCTTGTGAATTACCAAGTTCTTGTGGAAAGCATGGATAGTCAACGTGCACATATTGGTCTATATGCTAATCGAGAT	18245500	18245587	88	forward
	Bras_T00959	CDS	ATGGAAGTGCTCCCTTGTTCAAGTGTTCAGTGTGTTGGACAATCTGATTGCGCTCAAAAGAGTTCAGGAACAACTTCTGTAAATGGAGGATCCGACTGCCTTGAACATGGAAAGCAAGTTCAAGTAGTAGATCATACAGTAGAAGGCTTATTGCCAAATGTGGAAGCTCCTCAATTAGGAACAGAAAGTGAAGTTAAAGGGGCAGTTCATGAATTGCATACGTCAGAAGGCTGTCGGAATGGAGCTTCAAGTCTTGATTGTCAAGTGGAGAGCCAAAAGTCATCTAGTGATTCACATGGTTTTGAATCTTTTGATGATGATGACATGAATGCACAGAATTACTCTACAGAACCTTCCCTAACCTCTGACAGTGGTCTTCTGAAATTAGAAAGCAGGGAA…	18237573	18245911	4617	forward
	Bras_T00960	mRNA	GTTCAATCCTACCAGCTAGTAAAATATAGGCCTGGTTACATCTATTCCTCCATTGAAGATCTGAATTCTTAAGCAGCAAAAATGGCAGAACCCACCAAGCTATACATCTTCTGTTGTCTACTAATGGCAGCACTATTTGCTTACTCAGCATCTGTGCAGTTAAATGACCCTGGTACTCTAATCTTTGCTACCTTTTTGTTACTCCACTGTTGACAACAATCCAAGCTAATTTTCTCTTACTTTTTCTTGTTTTTTTTTTGTCAGATTGGTACTTTTGGTTTCCCCTCTATGCTATTGCCTGTGTTGTTAATCTAGTGAACTGGGCCATCTCATCCAAAAAAATCAAGCAAGTTGCTGAGGCAGCACTATGGCTTGGAATGTTTTTGTTTATCAAGGTTG…	18246744	18247675	932	reverse
	Bras_T00960	exon	ATTGGTACTTTTGGTTTCCCCTCTATGCTATTGCCTGTGTTGTTAATCTAGTGAACTGGGCCATCTCATCCAAAAAAATCAAGCAAGTTGCTGAGGCAGCACTATGGCTTGGAATGTTTTTGTTTATCAAGGTTGTGGCTGAAGATTATGTGAGTGGTGTATCTGGGATTTGGTCACTGGATTTAAGGGAGAGAGTTATTAGGGAGAAAATAGGAAGCGGGTTGGTTATAATCTCCATGGTTTTGCAGTTGATGGCATCATTATCATCACCAGAATCTCCCTCACAGAATAGGCCAAATTCATTTCCAAGATATGTTGAATATG	18247088	18247411	324	reverse
	Bras_T00960	exon	GCATGAGAATCCTGGTGGGGTTTAGTTATGGACTCCCCTTTGTCTTCTTTGTGGTCCAAAAAGGTGAATTGAAGTTCTGATTTACAAGAGGATAATGCAGGAAGCGTGAAACAAACTGGAATCTTTATCTTGATGTCGTATGGTCATTGTTTGTACCAGAAAAGAACAGCTTATTGTCTTGATTTTACCTATTTGCAATAGCAGAAGGCACCAACAATTTAAACTCAGAATTCAAATAATAGTAGTCCA	18246744	18246992	249	reverse
	Bras_T00960	exon	GTTCAATCCTACCAGCTAGTAAAATATAGGCCTGGTTACATCTATTCCTCCATTGAAGATCTGAATTCTTAAGCAGCAAAAATGGCAGAACCCACCAAGCTATACATCTTCTGTTGTCTACTAATGGCAGCACTATTTGCTTACTCAGCATCTGTGCAGTTAAATGACCCTG	18247504	18247675	172	reverse
	Bras_T00960	CDS	ATGGCAGAACCCACCAAGCTATACATCTTCTGTTGTCTACTAATGGCAGCACTATTTGCTTACTCAGCATCTGTGCAGTTAAATGACCCTGATTGGTACTTTTGGTTTCCCCTCTATGCTATTGCCTGTGTTGTTAATCTAGTGAACTGGGCCATCTCATCCAAAAAAATCAAGCAAGTTGCTGAGGCAGCACTATGGCTTGGAATGTTTTTGTTTATCAAGGTTGTGGCTGAAGATTATGTGAGTGGTGTATCTGGGATTTGGTCACTGGATTTAAGGGAGAGAGTTATTAGGGAGAAAATAGGAAGCGGGTTGGTTATAATCTCCATGGTTTTGCAGTTGATGGCATCATTATCATCACCAGAATCTCCCTCACAGAATAGGCCAAATTCATTTCCA…	18246913	18247594	495	reverse
	Bras_T00961	mRNA	AAAGAAGTGGATTTTCAGCGAAGTTTTTTATTTTTTGTTTGCTTGAAAAAGCCTAGAAAATCTAGCACCGTTGGAACAACGCCATCATAAAAGAAGCAAAGAAGCCACAAAATAGTAAGAAAGAAAATGGGGAGAGACAAGTGTAAGGCATGCCTGTTTGATTTCTGAGAAAGTGTTTTGAGAATTGAAATAAAAGATTGGGGGGGGAGAGAGAGAGAACATTTGGAAAGGCAAAAAGACATGCAAATTCTGAACCCACAGTGTGTCACAAAAACAAATAATCATCATCATCACCAGAAAGCACAGGTAGACAAACTGTTTCAAGTAGAAAACACAACCCATATGAGCTATCTTTCTCTGTAGTTGTTCACTTTTCTATATTACTTTGAGGGTTTTTTT…	18250893	18255182	4290	forward
	Bras_T00961	exon	ATTGCAGAACTGCTTGGCTTCAACTCGTGCATGCAGTCATGTTTAGAATACTTGGAAGCAGTCCCATGGGTTGGAGATGAAGAAGAAGAAAAAGTGGTCTCATCAGTCTTGCGCCTCCAGAATGAAGGTATTGGGGTCAGTCCAGTATTAAAACGAGTCTCCTCTGACATTTCTAAAGCCCCGAAGGACACACTTTCCCACATAATTGGACTTGTTCTCGGAAGCAATGAGGAAAGAGGCAGACGTGAAATGAAATCCGTAGTGCTGAAGCTCCTGAGGGAGAATAACAGTGTGTCAAGCTCTTCCAGTCCAGCTGATGTCTGCAATCAAACACTTTATGACTCCTGCAGAAACTGTTCAAATTCACTATTGTTGCTGTTCAAGCAGGCGGCAGAACCA…	18253909	18255182	1274	forward
	Bras_T00961	exon	AAAGAAGTGGATTTTCAGCGAAGTTTTTTATTTTTTGTTTGCTTGAAAAAGCCTAGAAAATCTAGCACCGTTGGAACAACGCCATCATAAAAGAAGCAAAGAAGCCACAAAATAGTAAGAAAGAAAATGGGGAGAGACAAGTGTAAGGCATGCCTGTTTGATTTCTGAGAAAGTGTTTTGAGAATTGAAATAAAAGATTGGGGGGGGAGAGAGAGAGAACATTTGGAAAGGCAAAAAGACATGCAAATTCTGAACCCACAGTGTGTCACAAAAACAAATAATCATCATCATCACCAGAAAGCACAG	18250893	18251198	306	forward
	Bras_T00961	exon	TGGTTCCCTTGATGCTTGACACCGAGAGCTCACATTCAATCATTTTAGGGACACTCGTGGGCTTCAAAATTAAGAGATTAGAGATAAATTTTCTGAGAGAGCTCTCAGATTACCCAGTTCTTGGTGAGTCTGAAATTCTTACCTTTTTGCTGTTCTGCTTGCAAAGATTTCGTCTTTTCAGAGAATTGGGAGCTGGGTTTGTGCTCTAAGTTTAGTCTCATACAATTTCTGTTGTGGGTTGGTGATGTCTCAAGTTAGGGTTGTTAGGATCAACTTCAAGATCACAGCTTTTGCGCTTTTCATGCTTTCTGAGTTTTTTCTTTATGGTAATTATTAATTAGACTGCTTTGGATAGGAAAAAAGAGTCCTGTTTGCAAAGAAGATAGGCCCAGATTTCTC…	18251354	18252454	1101	forward
	Bras_T00961	CDS	ATGGCTGAAATTAGACTTACAAAGGTAGAACAAGGCCAAACCAAGATTAGAAATGTCCCGATTGCTGTAACCCCAGACGGTTTTTGGTGTTGTCCTTCTCCTGTTGTGTTTCAAAAGACCCTTAAAGCTCACAACTCTCTACACAAACCCAAGTCCTCATCACCACCACCACCCAAGGCAACAGCTCACAGAAAACAAACTATACTGAATGAAAAAAAGCCGAGCTTTGGTCCATCTAGATCAGTTTCTGATGGTCAAAGGACTCTTGGTCCTGAGGTGCCAGACACACCTGCCCTTGGTGCATCTCTGGTTGCAGAGAGAGTTCCGAGGCCCAAAGTCGAAAATTTGCCGAGGAAGGTAGCAATCGAGTTTGGTGAGCCTGGAACTAGTAATATGAAG…	18251813	18254874	1608	forward
	Bras_T00962	mRNA	ATGGGCATAGCAACAGTACAACCACTCTCACCAATCTTCTTCTCATCAAACTCATCAAAGGGTACTCACAATAATTCAATCTCAATCTTGGCCAATTCCGGTAACTCTATGTCCCAAGACTACCATCAAAGCATCTACAGCTTCCCCAATGGCTTCGAGAGATCGGCGATGACCACCCACCAAGAGCAGCAGCAGCAACAGCAGCAACACCACTTAGCTCAGCAGATCCGGAGGGAAAAGCTGAGGGTGCAAGGCTACGAGCCGCCGCCTCCGCCATTGGTCGGGTTGGACGAAGAGGAATCCGGTGGACTCAATCCGGTGTATGAAACGGCGGGGATGTTGTCGGAGATGTTCAATTATCCTGCAGGCGGTGCCACGCCTACAGAATTGCTTGAGCAT…	18263876	18270326	6451	reverse
	Bras_T00962	exon	GTCTCAAACTGGTTCATTAATGCTAGGGTTCGATTGTGGAAACCTATGGTGGAAGAGATGTACCAACAGGAAGCCAATGAAGAAGGTGGTGGTGCAGCTGCAGCTTCAGTAGATCAAGATCAGAGATCAGAACAACGCAACAACCAAAACAACACTAGTGACCACCATGCACAAACTCCAACGCCTCCCGCAACAACAACAACAACAACGACAACTGCCATGTCAGCAACAACAACAACAACAGCTACAAGATCCGATATCAATGCCTCCGACAGCGACCCTTCACTCCTCGCAATCAATAGGCAACGATCCTTCTCGGAAAACCAATCCGCTCCTACGCACCACATCATTCCCACCAACACCGCCACCACTCTAGTGGCGCCGCCTGTGCCCTACACC…	18263876	18265112	1237	reverse
	Bras_T00962	exon	TTATGACTTTGATCATTTGATTTGTGCAGACTGTAATCAATCAATGTCCTTG	18265131	18265182	52	reverse
	Bras_T00962	exon	GTGGATCGAAGGTACAACCACTACTGCGAGCAAATGCAAATGGTGGTGAACGCATTTGATCTGGTGATGGGCTTTGGGGCGGCGGTGCCGTACACTGCCCTAGCTCAGAAGGCAATGTCGCGACACTTCCGGTGTCTGAAAGACGCGGTAACATCGCAGTTGAAGCACAGCTGTGAGCTACTAGGAGAGAAAGACGGTGCGGGGAACTCAGGTATAACCAAAGGAGAAACCCCGAGGCTGAAGATACTAGAACAAAGCCTGAGACAGCAAAGAGCATTTCATCAAATGGGCATGATGGAACAAGAAGCTTGGAGACCACAAAGAGGCCTTCCTGAACGATCTGTCAACATCTTGAGAGCCTGGCTTTTTGAGCATTTTCTCCACCC	18267463	18267848	386	reverse
	Bras_T00962	exon	ATGGGCATAGCAACAGTACAACCACTCTCACCAATCTTCTTCTCATCAAACTCATCAAAGGGTACTCACAATAATTCAATCTCAATCTTGGCCAATTCCGGTAACTCTATGTCCCAAGACTACCATCAAAGCATCTACAGCTTCCCCAATGGCTTCGAGAGATCGGCGATGACCACCCACCAAGAGCAGCAGCAGCAACAGCAGCAACACCACTTAGCTCAGCAGATCCGGAGGGAAAAGCTGAGGGTGCAAGGCTACGAGCCGCCGCCTCCGCCATTGGTCGGGTTGGACGAAGAGGAATCCGGTGGACTCAATCCGGTGTATGAAACGGCGGGGATGTTGTCGGAGATGTTCAATTATCCTGCAGGCGGTGCCACGCCTACAGAATTGCTTGAGCAT…	18269016	18270326	1311	reverse
	Bras_T00962	CDS	ATGGGCATAGCAACAGTACAACCACTCTCACCAATCTTCTTCTCATCAAACTCATCAAAGGGTACTCACAATAATTCAATCTCAATCTTGGCCAATTCCGGTAACTCTATGTCCCAAGACTACCATCAAAGCATCTACAGCTTCCCCAATGGCTTCGAGAGATCGGCGATGACCACCCACCAAGAGCAGCAGCAGCAACAGCAGCAACACCACTTAGCTCAGCAGATCCGGAGGGAAAAGCTGAGGGTGCAAGGCTACGAGCCGCCGCCTCCGCCATTGGTCGGGTTGGACGAAGAGGAATCCGGTGGACTCAATCCGGTGTATGAAACGGCGGGGATGTTGTCGGAGATGTTCAATTATCCTGCAGGCGGTGCCACGCCTACAGAATTGCTTGAGCAT…	18264480	18270326	2382	reverse
	Bras_T00963	mRNA	ATGGCCATGACCATCCGTGCCGGCAGTGCCACGTGGATGCCCCATGTCCAATCAGATGTGCCGAGAGGACCACCTTATGCATACAGTGCAGCAGCACCGCCATTTTCGTTTTCAGTAGTCCTCGTTGCTCTCTATCATCTCTATGCTTTCAATTATTTAAGGTCGTTATCTCCATGGGGCCAAACCCCATGCTCAAAATGCCTTAAGCCCAAGGCTGTTGCCAACCAATAA	18284038	18284268	231	reverse
	Bras_T00963	exon	ATGGCCATGACCATCCGTGCCGGCAGTGCCACGTGGATGCCCCATGTCCAATCAGATGTGCCGAGAGGACCACCTTATGCATACAGTGCAGCAGCACCGCCATTTTCGTTTTCAGTAGTCCTCGTTGCTCTCTATCATCTCTATGCTTTCAATTATTTAAGGTCGTTATCTCCATGGGGCCAAACCCCATGCTCAAAATGCCTTAAGCCCAAGGCTGTTGCCAACCAATAA	18284038	18284268	231	reverse
	Bras_T00963	CDS	ATGGCCATGACCATCCGTGCCGGCAGTGCCACGTGGATGCCCCATGTCCAATCAGATGTGCCGAGAGGACCACCTTATGCATACAGTGCAGCAGCACCGCCATTTTCGTTTTCAGTAGTCCTCGTTGCTCTCTATCATCTCTATGCTTTCAATTATTTAAGGTCGTTATCTCCATGGGGCCAAACCCCATGCTCAAAATGCCTTAAGCCCAAGGCTGTTGCCAACCAATAA	18284038	18284268	231	reverse
	Bras_T00964	mRNA	ATGAGTATGAATACTCAAGAGAGGAAGATTACTACTGCTTCTTTGTCTTTTTCTCCTCCTTATAATTACGCCTCCCCTAAAATACCTATGCACCGGGACTTCTATGCTTCCAGACAGAGATTCCTCAGAAGCTACCCCTTTGCCAGGAAAGCAGATCAGATGACGGCCGGAAAGAAAATCAAGAAGTGGTTTAGGACCAGCATGGAGAAGGCCAAGAGTATTAAATCGAAGGTTAGTCGTCATCTCTGTCCTTGTGGGCAGAATCTTTCTAAGCACTTCTTCCTTTAG	18286795	18287082	288	reverse
	Bras_T00964	exon	ATGAGTATGAATACTCAAGAGAGGAAGATTACTACTGCTTCTTTGTCTTTTTCTCCTCCTTATAATTACGCCTCCCCTAAAATACCTATGCACCGGGACTTCTATGCTTCCAGACAGAGATTCCTCAGAAGCTACCCCTTTGCCAGGAAAGCAGATCAGATGACGGCCGGAAAGAAAATCAAGAAGTGGTTTAGGACCAGCATGGAGAAGGCCAAGAGTATTAAATCGAAGGTTAGTCGTCATCTCTGTCCTTGTGGGCAGAATCTTTCTAAGCACTTCTTCCTTTAG	18286795	18287082	288	reverse
	Bras_T00964	CDS	ATGAGTATGAATACTCAAGAGAGGAAGATTACTACTGCTTCTTTGTCTTTTTCTCCTCCTTATAATTACGCCTCCCCTAAAATACCTATGCACCGGGACTTCTATGCTTCCAGACAGAGATTCCTCAGAAGCTACCCCTTTGCCAGGAAAGCAGATCAGATGACGGCCGGAAAGAAAATCAAGAAGTGGTTTAGGACCAGCATGGAGAAGGCCAAGAGTATTAAATCGAAGGTTAGTCGTCATCTCTGTCCTTGTGGGCAGAATCTTTCTAAGCACTTCTTCCTTTAG	18286795	18287082	288	reverse
	Bras_T00965	mRNA	ATGATGCTCACGAGGAGTACTAGTACAAATGCTAATATTTCTCAGGAGCACAGGACGAGAACTAGTCATGCTTCTTTGTTTTCCCCTCCTAGAAATTATAACTTGCGCAGTAAAAGTTGTCGACGCGTTCAACCCGTAAGTACAGATCAATTCCTCAGAACCAAGAAAGAGGAGGAGAATCATCAGCATGCGCAGCTCAAGAGGAGTAATAGTTTCAATTGCTATAGTTTTCCAAACCATGACATCCGCCGTAAAAGTAGGTCTCAATTCCTCAAGAGTTACACTTTCACCACAGAAGACACCAAGAAAGAAACCGTGGCAAAGAAAATAACCGAGTGGTTTAAGACCAACATGATCAATATGAACAAGAAAAGTAAGAGTACTAAATCCAAGCCTGCG…	18287094	18288544	1451	reverse
	Bras_T00965	exon	ATGATGCTCACGAGGAGTACTAGTACAAATGCTAATATTTCTCAGGAGCACAGGACGAGAACTAGTCATGCTTCTTTGTTTTCCCCTCCTAGAAATTATAACTTGCGCAGTAAAAGTTGTCGACGCGTTCAACCCGTAAGTACAGATCAATTCCTCAGAACCAAGAAAGAGGAGGAGAATCATCAGCATGCGCAGCTCAAGAGGAGTAATAGTTTCAATTGCTATAGTTTTCCAAACCATGACATCCGCCGTAAAAGTAGGTCTCAATTCCTCAAGAGTTACACTTTCACCACAGAAGACACCAAGAAAGAAACCGTGGCAAAGAAAATAACCGAGTGGTTTAAGACCAACATGATCAATATGAACAAGAAAA	18288172	18288544	373	reverse
	Bras_T00965	exon	GCAAACGCAATGCCTTATCGCTCACTACAAATACTTTAGATCATAATCTCTTTGATTTCGGAGAAGGTGTAGAAGAAAGGGAGGAGTTAAAAGAAAGAAGCAGAAGCTAA	18287094	18287203	110	reverse
	Bras_T00965	CDS	ATGATGCTCACGAGGAGTACTAGTACAAATGCTAATATTTCTCAGGAGCACAGGACGAGAACTAGTCATGCTTCTTTGTTTTCCCCTCCTAGAAATTATAACTTGCGCAGTAAAAGTTGTCGACGCGTTCAACCCGTAAGTACAGATCAATTCCTCAGAACCAAGAAAGAGGAGGAGAATCATCAGCATGCGCAGCTCAAGAGGAGTAATAGTTTCAATTGCTATAGTTTTCCAAACCATGACATCCGCCGTAAAAGTAGGTCTCAATTCCTCAAGAGTTACACTTTCACCACAGAAGACACCAAGAAAGAAACCGTGGCAAAGAAAATAACCGAGTGGTTTAAGACCAACATGATCAATATGAACAAGAAAAGCAAACGCAATGCCTTATCGCTCACT…	18287094	18288544	483	reverse
	Bras_T00966	mRNA	CATTGAGAGCACAGTGCCACAGTGGGCAGTGTGGGTCACTAAAAGTAGGAAAAAAAAATGCAGGATCAAACATCAGAGTCTTGAGTCTTTGTCAATCAGAAAAGGTTCATGGGGTTTTGACATTTAGTGGAGTGTGGTGGAGAATTGTTAGAGGACCCACTTGGGAGAAACAAAACACAAAGCGTTTTGAGCATTTAATTGATTATTGAACTACAACCTCTTCCAAAATTGGGTCTGGGTTTTGATTCGTTGCATCTTCAAAATCTGTCTTTTTTGGTGGCCTTTAAGGAAAGGCAAGGTAAATAAGAAACCAGTTTTTCTGTTACCCTTTTGGGATTTGGACCTGAATTGTGCGTAGGATTGAAGTAGTTGGTTTCCTTTTTACCATTTAGCTTTACT…	18290692	18295786	5095	forward
	Bras_T00966	exon	GAAACAGTTTGCCAGCCCACTGGTAAATAACATTTCTTGCTATGGGTTGGCTGACTAAGATTCTTAAAGGTTCTAGCCATAAAGGGCGTTATCATGGGAAATATGAACATGATAGAACATGGGATGAGCCTCGCAATTCAGTG	18292153	18292295	143	forward
	Bras_T00966	exon	AAAGGTCGAGGCTTTGAGCGATTTGCAGGGTGGGGAATATCTTTTTGGGTACCCAAAAGTCATAGGTGACCATGCATATTGGGAATTGGGAATTTTATCTGATCTGGGATTCATCAGATTCTACTGTCTCTGCAGATTCTTAAATCTGTTTCAG	18291152	18291305	154	forward
	Bras_T00966	exon	CATTGAGAGCACAGTGCCACAGTGGGCAGTGTGGGTCACTAAAAGTAGGAAAAAAAAATGCAGGATCAAACATCAGAGTCTTGAGTCTTTGTCAATCAGAAAAGGTTCATGGGGTTTTGACATTTAGTGGAGTGTGGTGGAGAATTGTTAGAGGACCCACTTGGGAGAAACAAAACACAAAGCGTTTTGAGCATTTAATTGATTATTGAACTACAACCTCTTCCAAAATTGGGTCTGGGTTTTGATTCGTTGCATCTTCAAAATCTGTCTTTTTTGGTGGCCTTTAAGGAAAGGCAAG	18290692	18290989	298	forward
	Bras_T00966	exon	TTTTCTATGTCTGGGAATCACCCTTACCACAAATCCTGCTACAAGGAGAAGCATCACCCAAGATGTGATGTTTGCAAGAGTTTTGTAAGTGTCTCTCCTATTCAGTTCTTTAATGATATG	18293534	18293653	120	forward
	Bras_T00966	exon	GATTTGTGCTGGCTGCAAATTGGGGATTGGCCATGGGCGATATTTGAGTTGTGTTGGTGCTGTTTGGCATCCAGATTGTTTTTGTTGCCATGCTTGCAATCTTCCAATTACTGATTATGAG	18293256	18293376	121	forward
	Bras_T00966	exon	CCAAGGGACACAAAATATTTGTTACTTGATGATGGCCGTAAGCTATGTTTGGAGTGTCTAGACTCAGCAATTATGGATACTCACGAATGCCAACCCCTTTACCTTGAAATACAAGAATTTTATGAAGGTTTAAATATGAAAGTGGAGCAGCAAGTTCCAATGCTCTTGGTTGAGAGACAAGCACTAAATGAGGCCATGGAGGGAGAGAAGAAT	18294597	18294809	213	forward
	Bras_T00966	exon	ATCCCAACAAACTCAGCTGGTCTTATTGAGTATAGGGCACATCCTTTCTGGCTACAAAAGTACTGCCCCTCTCATGAGCGTGATAGGACTCCTCGGTGTTGTAGCTGTGAAAGGATGGAG	18294296	18294415	120	forward
	Bras_T00966	exon	AGGATGACTCTCAATCGGAAGATGAAGAACAACCTTCTAAAGTTCAATCGGATGATGATGAACCACCTGCCAAAGTTGAATCAGACCATGATGAACCACCTGTCAAAGTTGAATCAGATGATGATGAACCCCCTGCCAAAATTCCATATGAGGTAGATGAGCAAAGTGCTAAAGTTCAATTGGAGGAAGATGAACAACTTGCAAAGGCTATCCAAGAAAGTTTGAACGTAGATTCTCCTCCTCGATATGATAGTGGCAGTATTCTTCAACCTTATCCATTCTTCAATCCAGGTGGGAACAG	18292772	18293072	301	forward
	Bras_T00966	exon	GAAGAAGACATAGATTTTGCAATTGCAATGTCCCTTTCAGAACTAGATCAGAAAGGAAAAAGTGTAATTG	18292480	18292549	70	forward
	Bras_T00966	exon	ATTTTAAGGAGGCCGAAGATTGGGGCAGGCTACCGGATGATAGACATGAAAACTGAGCCTTATAGGCTTGTTCGTCGCTGCGAAGTGACAGCAATTCTCGTATTGTATGGCCTTCCTAG	18295091	18295209	119	forward
	Bras_T00966	exon	GGTCATCATCATTTGCCGGAGACTAGAGGACTCTGCTTGTCAGAAGAACAGACTGTTACCACTGTAGGG	18294909	18294977	69	forward
	Bras_T00966	exon	CCCAGAGGTTGAAGAAGGCATCTGCCAAGTATTGGCACATATGTGGCTGGATGCAGAGACGTATTCTGCACCTGGTAGTGATGTTGCCTCATCATCGTCGTCTTCCTCCTCATCCTCGGCATCCTCTTCTAGTTCGGGATCATCTAAAAAGGGTAAACGGTCTGACTTTGAGAAGAAGCTTGGTGATTTTTTTAAACACCAAATCGAGTCAGATTCATCAACTGCTTATGGAGAAGGATTCAGAATAGGTAACCAAGCAGTGCTCAAGTATGGTCTAAAGAGGACCCTTGACCACATTCGAATGACAGGAAGCTTTCCCTGA	18295465	18295786	322	forward
	Bras_T00966	CDS	ATGGGTTGGCTGACTAAGATTCTTAAAGGTTCTAGCCATAAAGGGCGTTATCATGGGAAATATGAACATGATAGAACATGGGATGAGCCTCGCAATTCAGTGGAAGAAGACATAGATTTTGCAATTGCAATGTCCCTTTCAGAACTAGATCAGAAAGGAAAAAGTGTAATTGAGGATGACTCTCAATCGGAAGATGAAGAACAACCTTCTAAAGTTCAATCGGATGATGATGAACCACCTGCCAAAGTTGAATCAGACCATGATGAACCACCTGTCAAAGTTGAATCAGATGATGATGAACCCCCTGCCAAAATTCCATATGAGGTAGATGAGCAAAGTGCTAAAGTTCAATTGGAGGAAGATGAACAACTTGCAAAGGCTATCCAAGAAAGTTTGAAC…	18292194	18295786	1557	forward
	Bras_T00967	mRNA	ATGCATTTTCAGCAGCTGTTTCGTGTGGTAAAGCTGATCAACATCCCAACCCAGCAGCAAACACGGTACTATGCTCGTGACCCATTTCCCAACAAGGTCTCCCACTACCTCTACCGCGCAAAACTCATTGATTCAATTCGTCTCAGGCTCCGCAGCAACTCTCCAAACTCTCTTGCTCCTCTCGCAAATGATCGACTTCTTGACTCTTTTGTAGTCACTCAAGCCCTTCGCTCTGCTCCCTCCGCAGACTCTGCACTCTCACTCAATGAATTACTCGAGTCCAACTCGGATTTTACGCATACCCAGAACACCGTTCATGCCTTGGCTACAGTTCTGGCAAAGTCCCGCCGAGCTGGGGAGCTTAAGTACCTCATTGAAGCGGTCAAAGTCGGAAGGTTT…	18308592	18314229	5638	forward
	Bras_T00967	exon	TCTCCGGGATATATGAACCTGGAAAACATCTCTGATCTATTTGGGGTCAGTGCCTCATCAATTGCCAAGGCCAGTAATCTAGTTTCCAAGTACACAAGTTTGACCCGATTGGTTGCAGGCCAGCTCTTACTAGTACCTGTCACCTGCGGTTGCACTGGAAACCAGTCTTTTGCAAACATCACCTATCCGATCAAGAGTGGGGATAGCTACTACATGGTTTCGATCAATACGTTTGAGAATCTCACCAAATGGCAGGTAGTGCAAGACATGAATCCAGCTCTGACTCCCAGCCTGTTGCAGATTGGTGTCAAAGTGATTTTTCCTTTGTTCTGCAAATGCCCCTCGAAGATGTATTCAGACTACGGAATTCAGTATCTCATCACCTATGTCTGGCAGCCG…	18312514	18314229	1716	forward
	Bras_T00967	exon	ATGCATTTTCAGCAGCTGTTTCGTGTGGTAAAGCTGATCAACATCCCAACCCAGCAGCAAACACGGTACTATGCTCGTGACCCATTTCCCAACAAGGTCTCCCACTACCTCTACCGCGCAAAACTCATTGATTCAATTCGTCTCAGGCTCCGCAGCAACTCTCCAAACTCTCTTGCTCCTCTCGCAAATGATCGACTTCTTGACTCTTTTGTAGTCACTCAAGCCCTTCGCTCTGCTCCCTCCGCAGACTCTGCACTCTCACTCAATGAATTACTCGAGTCCAACTCGGATTTTACGCATACCCAGAACACCGTTCATGCCTTGGCTACAGTTCTGGCAAAGTCCCGCCGAGCTGGGGAGCTTAAGTACCTCATTGAAGCGGTCAAAGTCGGAAGGTTT…	18308592	18310484	1893	forward
	Bras_T00967	CDS	ATGCATTTTCAGCAGCTGTTTCGTGTGGTAAAGCTGATCAACATCCCAACCCAGCAGCAAACACGGTACTATGCTCGTGACCCATTTCCCAACAAGGTCTCCCACTACCTCTACCGCGCAAAACTCATTGATTCAATTCGTCTCAGGCTCCGCAGCAACTCTCCAAACTCTCTTGCTCCTCTCGCAAATGATCGACTTCTTGACTCTTTTGTAGTCACTCAAGCCCTTCGCTCTGCTCCCTCCGCAGACTCTGCACTCTCACTCAATGAATTACTCGAGTCCAACTCGGATTTTACGCATACCCAGAACACCGTTCATGCCTTGGCTACAGTTCTGGCAAAGTCCCGCCGAGCTGGGGAGCTTAAGTACCTCATTGAAGCGGTCAAAGTCGGAAGGTTT…	18308592	18314229	3609	forward
	Bras_T00968	mRNA	ATGCTGATCAACCTTCACTCTTTCAATTCAAGCAAAATGAGGTCCCTTTCTCTCATTTCATCTATCATCATTCTCATCAATTTTTGTTGCATTTCTTTAGTCCTTGCTCAGCAGCCATACGAAGGACAAGCCTTCACGGATTGTTACAACCCGGACACATCGAAATCCTTGCTCGGATACAACTGTAATGGCTTCAACAGAAGTTGCCAAACTTACCTCACCTTCAGATCACAGCCTCCTTACAACACCGTTTCTTCCATCTCCAATATGTTGGCTTCTGACCCATCTCAGCTTGCAGAAATCAACTCGGTTTCGGAGACTTCAACATTTGCAACAAACAAGTTGGTGCTTGTTCCAATCACCTGTTCCTGCTCAGGTCAGTACTATCAGCTAAACACA…	18315695	18322098	6404	reverse
	Bras_T00968	exon	GAAACTCAGTTATGGATTGTGACAACACTGATGATGCAGGGCCATCCCCAGCTTTTCTCTACACCTGCAATGGTCAGAAGCAGTCCTGCAAGTCTTTCTTGATCTTCAAGTCTCAACCGCCTTACGATTCGCTCTCTGCCATCTCAAACCTCACATCTTCAGACCCATCTGAGCTTGCCCGAATCAACATCATCTCCGATAACACACTCTTGCTGCCTCAAGGCAAAGAGGTGATTGTTCCGGTAGTCTGTTCTTGCTCAGGTCAGTACTATAAGGCCAAAACCTCGTTTACAATTCCAAGCATTTATGACACCTATTTTACAATAGCAAACAGCACATACCAAGGTTTGTCTACTTGTAATGCTCTGATGAGCCAGAACAATTACAGTGCATTGAGCT…	18315695	18317475	1781	reverse
	Bras_T00968	exon	ATGCTGATCAACCTTCACTCTTTCAATTCAAGCAAAATGAGGTCCCTTTCTCTCATTTCATCTATCATCATTCTCATCAATTTTTGTTGCATTTCTTTAGTCCTTGCTCAGCAGCCATACGAAGGACAAGCCTTCACGGATTGTTACAACCCGGACACATCGAAATCCTTGCTCGGATACAACTGTAATGGCTTCAACAGAAGTTGCCAAACTTACCTCACCTTCAGATCACAGCCTCCTTACAACACCGTTTCTTCCATCTCCAATATGTTGGCTTCTGACCCATCTCAGCTTGCAGAAATCAACTCGGTTTCGGAGACTTCAACATTTGCAACAAACAAGTTGGTGCTTGTTCCAATCACCTGTTCCTGCTCAGGTCAGTACTATCAGCTAAACACA…	18320112	18322098	1987	reverse
	Bras_T00968	CDS	ATGCTGATCAACCTTCACTCTTTCAATTCAAGCAAAATGAGGTCCCTTTCTCTCATTTCATCTATCATCATTCTCATCAATTTTTGTTGCATTTCTTTAGTCCTTGCTCAGCAGCCATACGAAGGACAAGCCTTCACGGATTGTTACAACCCGGACACATCGAAATCCTTGCTCGGATACAACTGTAATGGCTTCAACAGAAGTTGCCAAACTTACCTCACCTTCAGATCACAGCCTCCTTACAACACCGTTTCTTCCATCTCCAATATGTTGGCTTCTGACCCATCTCAGCTTGCAGAAATCAACTCGGTTTCGGAGACTTCAACATTTGCAACAAACAAGTTGGTGCTTGTTCCAATCACCTGTTCCTGCTCAGGTCAGTACTATCAGCTAAACACA…	18315695	18322098	3768	reverse
	Bras_T00969	mRNA	AGTCCTTCTAGTGGACCCAACCTCGTACAGTTTTCGGAGAATACGGGAATAGAATATCCCCGAGGACACTCAACAAAGCACAAAGCGAAAAACAGTGGATGAAAGTTCAAGTCTTTGCGGAGAAGAACAATGAGAGGAAAGAGAATGAAGGGTTTGAATCTGGAAATGGGTTTTGCTGAGTTCATGGCGTTTCAAGAAGAAGAAGTTGGATCCAGCTCAGCTCGTGATAGCTTTCAATGGGGTGGAACCATCTTTGCCTTGTTAGTCACTCTCAATTTCACCCTATACGTTTTATTTTTACTTTTAATTTAATTTTTGTTACCACCCCATCCAAATGTATTTGGATGCTGAATTTGGTCCGATTTGTTGGGTTCTTATTGATTTCCTAGTACTATTTTT…	18323019	18324801	1783	reverse
	Bras_T00969	exon	TTTCTCGTTTTCTCCTATTTGTGGTCACACCTACTTGGGTGGCTAATGGACTGCGTGATGGTATCGTTGGCGGCATCTTTTGTCTACTTATTGGAGTTTTAGTTGTCATAACAGCTATTCAAGGAATTGGAGGTTTTAGTGATTCTTTTAGTAATTGTGAATGTAGTTGTCATTGCTTTGCGTACTGTCTTAGTATAGGATTTATCTTCTTCTTTACAATATT	18323215	18323437	223	reverse
	Bras_T00969	exon	CAAGAATGCAGCCTTTGAGGACTCGTACCATATGATGGGTCAGAGGCTCAAATGCCTAATCCTAATCCTTGCTTATTCTTGA	18323019	18323100	82	reverse
	Bras_T00969	exon	AGTCCTTCTAGTGGACCCAACCTCGTACAGTTTTCGGAGAATACGGGAATAGAATATCCCCGAGGACACTCAACAAAGCACAAAGCGAAAAACAGTGGATGAAAGTTCAAGTCTTTGCGGAGAAGAACAATGAGAGGAAAGAGAATGAAGGGTTTGAATCTGGAAATGGGTTTTGCTGAGTTCATGGCGTTTCAAGAAGAAGAAGTTGGATCCAGCTCAGCTCGTGATAGCTTTCAATGGGGTGGAACCATCTTTGCCTT	18324542	18324801	260	reverse
	Bras_T00969	exon	GGGACAATTCGGTTATTGGGTTTCATTTCTCGCTGTTGCTGCAAACCTCTTCTTTCCTCAAACATTTCCAG	18323528	18323598	71	reverse
	Bras_T00969	exon	AATTTTGCTGATCTTGAACCGAACAGGGCGGAGATCAGGCATGCAAAGTAACCTTCTTGTAATGTATTTGTTTACAAGCTTCCCAACGGTGTTGTTCAAAATTCTGAG	18323680	18323787	108	reverse
	Bras_T00969	CDS	ATGAGAGGAAAGAGAATGAAGGGTTTGAATCTGGAAATGGGTTTTGCTGAGTTCATGGCGTTTCAAGAAGAAGAAGTTGGATCCAGCTCAGCTCGTGATAGCTTTCAATGGGGTGGAACCATCTTTGCCTTAATTTTGCTGATCTTGAACCGAACAGGGCGGAGATCAGGCATGCAAAGTAACCTTCTTGTAATGTATTTGTTTACAAGCTTCCCAACGGTGTTGTTCAAAATTCTGAGGGGACAATTCGGTTATTGGGTTTCATTTCTCGCTGTTGCTGCAAACCTCTTCTTTCCTCAAACATTTCCAGTTTCTCGTTTTCTCCTATTTGTGGTCACACCTACTTGGGTGGCTAATGGACTGCGTGATGGTATCGTTGGCGGCATCTTTTGTCTACTT…	18323019	18324672	615	reverse
	Bras_T00970	mRNA	CAATTTTCGGGTCCCCAGGAAGCTGCATGGCAGCTTCCTCTCCCACCTAAAAAGTCTGTGCTAACGTACATTTCTTGAGCCCCCTGAAATTTCACAGCAAGTCCCCAATATATATTCAAGTTCTTTTAATTACCCTATTTATTCTGGCTTTTACTCCCACCCTATATAAACCTCTTCCACTTCCACACAAATTTCTTGTACGTAATCCACCAATGGCAGCAACAGCTGATAGTAATATTCAGAGAAACTCCAAATCTTCCAAATGGTTTGCTAGCAAAAGTCTCAAGCGCCTTAGCTTCCCTCGTCGCCGATCATCATCATCATCATCAAAGTCCACTTCATCGCCTTCAACCTCTCCTGCCTCCCCTATCTGTCTATTCACTCCAAGACATACCAACA…	18326632	18327927	1296	reverse
	Bras_T00970	exon	CAATTTTCGGGTCCCCAGGAAGCTGCATGGCAGCTTCCTCTCCCACCTAAAAAGTCTGTGCTAACGTACATTTCTTGAGCCCCCTGAAATTTCACAGCAAGTCCCCAATATATATTCAAGTTCTTTTAATTACCCTATTTATTCTGGCTTTTACTCCCACCCTATATAAACCTCTTCCACTTCCACACAAATTTCTTGTACGTAATCCACCAATGGCAGCAACAGCTGATAGTAATATTCAGAGAAACTCCAAATCTTCCAAATGGTTTGCTAGCAAAAGTCTCAAGCGCCTTAGCTTCCCTCGTCGCCGATCATCATCATCATCATCAAAGTCCACTTCATCGCCTTCAACCTCTCCTGCCTCCCCTATCTGTCTATTCACTCCAAGACATACCAACAG	18327528	18327927	400	reverse
	Bras_T00970	exon	GGAAGATGAGTTCAGAGAAGTATTTCGCTATTTCGACGGGGATGGAGATGGAAAAATCTCGGCTACGGAACTGAGGGCCTATTTCGGGTCCATAGGGGAGTATATGTCTTACGAAGAGGCGGAGGCTGTGATCAACGAGCTCGATTCCGACGGGGACAGTCAATTAAACTTTGAAGATTTTCTTCAGCTCATGAAGAGGGGTGGCGGAGAAGATGAGGATCTCAAGAGGGCCTTTGAGATGTTTGAATTGGAGAAAGGCTTCATAACCCCGAGAAGCTTGCAGAGGATGTTGCACAGACTCGGAGACACCAAGTCGTATGAAGAGTGTTTGACTATGATTCAGGTCTATGACACTGATGGGAATGGGGTTCTTGATTTTAACGAGTTTCATCGAATGAT…	18326632	18327384	753	reverse
	Bras_T00970	CDS	ATGGCAGCAACAGCTGATAGTAATATTCAGAGAAACTCCAAATCTTCCAAATGGTTTGCTAGCAAAAGTCTCAAGCGCCTTAGCTTCCCTCGTCGCCGATCATCATCATCATCATCAAAGTCCACTTCATCGCCTTCAACCTCTCCTGCCTCCCCTATCTGTCTATTCACTCCAAGACATACCAACAGGGAAGATGAGTTCAGAGAAGTATTTCGCTATTTCGACGGGGATGGAGATGGAAAAATCTCGGCTACGGAACTGAGGGCCTATTTCGGGTCCATAGGGGAGTATATGTCTTACGAAGAGGCGGAGGCTGTGATCAACGAGCTCGATTCCGACGGGGACAGTCAATTAAACTTTGAAGATTTTCTTCAGCTCATGAAGAGGGGTGGCGGAGAA…	18326979	18327715	594	reverse
	Bras_T00971	mRNA	ATGCAGCTTCCTGGGGACCCGAAAATTGATGGCTCAATGACGTCTGGAGGCTTCTCCACTCATGAGGCTATAAAGTGTGAACCAAGTTATACCAAGAAACAATAATGTTTTATGTTGGTATATATTCACTTTGGACTTTGGAGATGGATATATAAGTGTTCCATAATTTCCTTAAAGTCGGGAGCTCAGCTTGACTGGGTGTTTAGTCTAGCTTTTTGACCTAGCTAGCTCTTTGGCATATAAACATTTCATGTATACAGGCTCTTTTTGTTAAGGAGATCCTTACTTTTTTATGCTACAGAGTTTTGATCTCAGCCGTCAGAATAGATCATTTAAAATAAATCTGACGGCTGAGATTATCATATTTTAATAAAAATTTGACCGAGATACTAAAGTGTC…	18327900	18328681	782	forward
	Bras_T00971	exon	ATGAAGTGGGGAAATTGA	18328664	18328681	18	forward
	Bras_T00971	exon	TGTGGGGATGAGCAGGGTAAGTGGAGGGAAATTGAGGAGAAA	18328567	18328608	42	forward
	Bras_T00971	exon	AGATGAATTTTACGAGTCTCTACATCTTATGCAAGTAAGATTTCACTCCTGTAAG	18328427	18328481	55	forward
	Bras_T00971	exon	ATGCAGCTTCCTGGGGACCCGAAAATTGATGGCTCAATGACGTCTGGAGGCTTCTCCACTCATGAGGCTATAAA	18327900	18327973	74	forward
	Bras_T00971	CDS	ATGCAGCTTCCTGGGGACCCGAAAATTGATGGCTCAATGACGTCTGGAGGCTTCTCCACTCATGAGGCTATAAAAGATGAATTTTACGAGTCTCTACATCTTATGCAAGTAAGATTTCACTCCTGTAAGTGTGGGGATGAGCAGGGTAAGTGGAGGGAAATTGAGGAGAAAATGAAGTGGGGAAATTGA	18327900	18328681	189	forward
	Bras_T00972	mRNA	ATGCCTATACAATCGCCACCGTCATTGGTAAAGCTTCTTTGCTTTCTCTTCTTCTTCTTAACCACCACCAATGCCGCCGCCGCAACAACTCAACTCTTCAAAGAAGCACCCAAGTTCTACAACTCCGCGAGCTGCCCGTCCCTCGGGAATGACACCACCGTCTGCTCCGACGTGGCAGTCCACGTGGCGATGACCCTCGACGCGGCCTACCTCCGCGGCTCAATGGCGGCGATCCTCTCTGTCCTCCAACACTCCTCCTGCCCCGAAAACGTTATCTTCCATTTCGTGGCCGCGGCTTCTTCCTCCAATTCGCTATTCCTCAGCCAAACGCTCTCCAGCTCTTTCCCCTACTTGAAATTCCGAGTCTACCCCTTCGGCGACTCCGCCGTGGCGGGACTC…	18351894	18353082	1189	reverse
	Bras_T00972	exon	AAGCGAATGCGGATCTACGAACTCGGGTCCTTACCTCCATTTCTCTTGGTTTTCGCCGGAAACATCGCGTCCGTGGACCACCGTTGGAACCAACACGGTCTGGGCGGCGACAACTTCCGCGGGTTGTGCCGGGATTTGCATCCAGGTCCGGTCAGCCTGCTGCATTGGAGCGGTAAAGGGAAGCCGTGGGTCCGGCTCGACTCGAACCGGCCTTGCCCATTGGATGCACTGTGGGCGCCCTATGATCTGTTACAGACACCTTTCGCGCTAGAGTCTTAG	18351894	18352172	279	reverse
	Bras_T00972	exon	ATGCCTATACAATCGCCACCGTCATTGGTAAAGCTTCTTTGCTTTCTCTTCTTCTTCTTAACCACCACCAATGCCGCCGCCGCAACAACTCAACTCTTCAAAGAAGCACCCAAGTTCTACAACTCCGCGAGCTGCCCGTCCCTCGGGAATGACACCACCGTCTGCTCCGACGTGGCAGTCCACGTGGCGATGACCCTCGACGCGGCCTACCTCCGCGGCTCAATGGCGGCGATCCTCTCTGTCCTCCAACACTCCTCCTGCCCCGAAAACGTTATCTTCCATTTCGTGGCCGCGGCTTCTTCCTCCAATTCGCTATTCCTCAGCCAAACGCTCTCCAGCTCTTTCCCCTACTTGAAATTCCGAGTCTACCCCTTCGGCGACTCCGCCGTGGCGGGACTC…	18352270	18353082	813	reverse
	Bras_T00972	CDS	ATGCCTATACAATCGCCACCGTCATTGGTAAAGCTTCTTTGCTTTCTCTTCTTCTTCTTAACCACCACCAATGCCGCCGCCGCAACAACTCAACTCTTCAAAGAAGCACCCAAGTTCTACAACTCCGCGAGCTGCCCGTCCCTCGGGAATGACACCACCGTCTGCTCCGACGTGGCAGTCCACGTGGCGATGACCCTCGACGCGGCCTACCTCCGCGGCTCAATGGCGGCGATCCTCTCTGTCCTCCAACACTCCTCCTGCCCCGAAAACGTTATCTTCCATTTCGTGGCCGCGGCTTCTTCCTCCAATTCGCTATTCCTCAGCCAAACGCTCTCCAGCTCTTTCCCCTACTTGAAATTCCGAGTCTACCCCTTCGGCGACTCCGCCGTGGCGGGACTC…	18351894	18353082	1092	reverse
	Bras_T00973	mRNA	ATGGACCCGGATTCTCTGACAAGCCCCAGTGAGATCCGAGTCGTCTTCGTAGAAGCTGATATAAGAAGACCATGTGATGAACTATATATGATGGTATGCTTGAAACGTCTGGGATAGTAGTCAGCACATATACAAGTATCGATCTGTCTTTTTGGCCAATTCCTGCTTATATATGAATAGACTATGCATTGGTTACTTCATTAGCGAGAGACTTGCCTCTGTTTAATTATCTCATTAATTAGGTGATATTTTACCTAGTTAAACTGGTTTGGCGGATTAGCATAAGATTTGTCAACTAGCTAATTGTGGGCACTTACCTAAATTCAAAGATTGTTTATTTGCTTAGAGAAGCTGGAAATTGACTGAGGCATTTGTTTGCTCAGTGATTAGTGGTACATG…	18356824	18358532	1709	forward
	Bras_T00973	exon	CCAAGCGAAGCAGTCGTCGATCTCACCATTCAAATCCGGCTTAAAGCACAAGAATTATTAGCATTGCTTGCACACTACTCACAAGGGCAGGACCTCTTGAGTCTCAAGGCAGCTCATATTCTAAAGGTTGCTTCAGTTACAACGCCAAGTACAGGCCTCAAGTCACATTCACAAAAGCGAATTTAA	18358347	18358532	186	forward
	Bras_T00973	exon	GTATATGAGCGAGCTCATATGGCTCCAATTGTAAGCTTCGCCGGAGAGTGGAGTACCGACCACATGAGGGACAGGCTCTTAAGTGATTACCGGAACGAGCTGAACCAATGTGCACCGACTAAGATCCGA	18357866	18357994	129	forward
	Bras_T00973	exon	ATGGACCCGGATTCTCTGACAAGCCCCAGTGAGATCCGAGTCGTCTTCGTAGAAGCTGATATAAGAAGACCATGTGATGAACTATATATGATG	18356824	18356916	93	forward
	Bras_T00973	CDS	ATGGACCCGGATTCTCTGACAAGCCCCAGTGAGATCCGAGTCGTCTTCGTAGAAGCTGATATAAGAAGACCATGTGATGAACTATATATGATGGTATATGAGCGAGCTCATATGGCTCCAATTGTAAGCTTCGCCGGAGAGTGGAGTACCGACCACATGAGGGACAGGCTCTTAAGTGATTACCGGAACGAGCTGAACCAATGTGCACCGACTAAGATCCGACCAAGCGAAGCAGTCGTCGATCTCACCATTCAAATCCGGCTTAAAGCACAAGAATTATTAGCATTGCTTGCACACTACTCACAAGGGCAGGACCTCTTGAGTCTCAAGGCAGCTCATATTCTAAAGGTTGCTTCAGTTACAACGCCAAGTACAGGCCTCAAGTCACATTCACAAAAG…	18356824	18358532	408	forward
	Bras_T00974	mRNA	ATGGCAAGTGGTTTTGGGGAATCAACAAGCGTGCCGCCCCAAAGCCCGTCTTGCTCGGGTAATAATGTTAACGATGCAGGGGATTTCGAATGCAACATTTGCTTCGACTTGGCTCAAGATCCAATCATAACCCTCTGTGGTCACCTCTTCTGCTGGCCTTGTCTCTACAGATGGCTTCACCATCACTCGCAATGCCAAGAATGCCCGGTTTGCAAGGCCCTTGTACAGGAGGACAAGTTGGTTCCTCTTTATGGCAGGGGCAAGACACAGACCGACCCAAGATCAAAATCGTACCCTGGTATCAATATTCCTAATCGCCCCGCTGGGCAGAGGCCTGAAACTGCTCCTCCCCCGGAGACCAATCAATTTCCCAATTATGGCTTTGGATTTATGGGAGGA…	18359281	18359961	681	reverse
	Bras_T00974	exon	ATGGCAAGTGGTTTTGGGGAATCAACAAGCGTGCCGCCCCAAAGCCCGTCTTGCTCGGGTAATAATGTTAACGATGCAGGGGATTTCGAATGCAACATTTGCTTCGACTTGGCTCAAGATCCAATCATAACCCTCTGTGGTCACCTCTTCTGCTGGCCTTGTCTCTACAGATGGCTTCACCATCACTCGCAATGCCAAGAATGCCCGGTTTGCAAGGCCCTTGTACAGGAGGACAAGTTGGTTCCTCTTTATGGCAGGGGCAAGACACAGACCGACCCAAGATCAAAATCGTACCCTGGTATCAATATTCCTAATCGCCCCGCTGGGCAGAGGCCTGAAACTGCTCCTCCCCCGGAGACCAATCAATTTCCCAATTATGGCTTTGGATTTATGGGAGGA…	18359281	18359961	681	reverse
	Bras_T00974	CDS	ATGGCAAGTGGTTTTGGGGAATCAACAAGCGTGCCGCCCCAAAGCCCGTCTTGCTCGGGTAATAATGTTAACGATGCAGGGGATTTCGAATGCAACATTTGCTTCGACTTGGCTCAAGATCCAATCATAACCCTCTGTGGTCACCTCTTCTGCTGGCCTTGTCTCTACAGATGGCTTCACCATCACTCGCAATGCCAAGAATGCCCGGTTTGCAAGGCCCTTGTACAGGAGGACAAGTTGGTTCCTCTTTATGGCAGGGGCAAGACACAGACCGACCCAAGATCAAAATCGTACCCTGGTATCAATATTCCTAATCGCCCCGCTGGGCAGAGGCCTGAAACTGCTCCTCCCCCGGAGACCAATCAATTTCCCAATTATGGCTTTGGATTTATGGGAGGA…	18359281	18359961	681	reverse
	Bras_T00975	mRNA	ATGAAAGGCGGCTGTAACGGAATCGGCGCTTGGGGTTTCAACTCGGTGCTCAACGCTGTCATTCTCTTGCTCTTCTTGAACTTCTACGTGAAGATGCATTGGGGTTATGGACGAAGGGTCGGATTGGCTGCAGTGGAGGAGGAGGAGAAGGAGGTGGTGGTGGGGAGAGTAAAAGACAAAGAGCTTTGACGGCGGTGGATTTTACTGTTTATGTTTATGATCCATCGATGTAACTAATGTTAGGGGGTAAAAACTAAAAGAGTGTTAGGCGGGTGAAAGTTTTGATTCTGTACAAGCAAGGTCTTTGAGTTTGTACATGGGTGGTGAGTTGAGTTGAGTAAGATTACATGTCTTGGAAGGTAGAATCTTTCCATGATTATGGATGTTGCTCGTGATTGA…	18363850	18364948	1099	forward
	Bras_T00975	exon	ATGAAAGGCGGCTGTAACGGAATCGGCGCTTGGGGTTTCAACTCGGTGCTCAACGCTGTCATTCTCTTGCTCTTCTTGAACTTCTACGTGAAGATGCATTGGGGTTATGGACGAAGGGTCGGATTGGCTGCAGTGGAGGAGGAGGAGAAGGAGGTGGTGGTGGGGAGA	18363850	18364017	168	forward
	Bras_T00975	exon	GATTTGGCCTTTGATATAAGTTTTGGACTTGATATATATCGATGGTTTTGGAGCTCCATGATCAAGTACAAGTGTTCAATCGGCCTCCATATGTCGAGTGCGAGTTCAAGTTGA	18364835	18364948	114	forward
	Bras_T00975	CDS	ATGAAAGGCGGCTGTAACGGAATCGGCGCTTGGGGTTTCAACTCGGTGCTCAACGCTGTCATTCTCTTGCTCTTCTTGAACTTCTACGTGAAGATGCATTGGGGTTATGGACGAAGGGTCGGATTGGCTGCAGTGGAGGAGGAGGAGAAGGAGGTGGTGGTGGGGAGAGATTTGGCCTTTGATATAAGTTTTGGACTTGATATATATCGATGGTTTTGGAGCTCCATGATCAAGTACAAGTGTTCAATCGGCCTCCATATGTCGAGTGCGAGTTCAAGTTGA	18363850	18364948	282	forward
	Bras_T00976	mRNA	TTCATTTTATCGTAGTCGTCCCGTTTATTGGGACACCTATATAAACCTACAGAGGCCTCCATTGTTATTGCGCTGAAAACCAGATACAGCTCTCTCCAAAATCAAAACCACAAAAAGCCTTCGCTAATCTCGTCATGGCGTTCAAGAAAACCCTAGCTGAGCGCCTGTTCAACATTTCCAAGATCTCGACCCAAACCCTGAGAAATTGCCGGATTTCCTCGTCGGCGGTACACCTCCGCCCATCGGCCAAGCCTAGAGAGTCGAGCATCGCACCCGAACCGGGAGACAATGCCATATTCCGGCGATTCCTCCACAAGAGAGCCTCTTTCCCGAAGCCGGAGATCTGGTCGGTTCCGGTCGGAGAAAACCTGATGGAGAAGCTCAAATCCGTCGGCATTT…	18370602	18373044	2443	reverse
	Bras_T00976	exon	GTAGCAAAAGCAATCCAGGACATCATTCCCATTCCCGGAGCCAATCCAAACGTTGCAAGAATGAAGGAGCTAGAAGACATGGAGAAACAGAAATCCCTAATTGACCAGAAAGCCGATTCCTTGGTGCGCAGGGAACTGTGGTTGGGGCTTGGCTATCTTGTTCTCCAAACAGCCGGGTTCATGAGGCTGACCTTTTGGGAACTCTCATGGGATGTGATGGAACCCATTTGCTTCTATGTCACTTCAATGTACTTCATGGCTGGCTATGCCTTCTTCCTCAGGACCTCGAAAGAGCCCTCTTTCGAAGGCTTCTTCCAGAGCCGTTTCGATGCCAAGCAGAAGCGCTTGATGAAGGATCACAATTTCGATTTGGATAGGTATGAGGAGCTCAGAAAAGCT…	18370602	18371214	613	reverse
	Bras_T00976	exon	TTCATTTTATCGTAGTCGTCCCGTTTATTGGGACACCTATATAAACCTACAGAGGCCTCCATTGTTATTGCGCTGAAAACCAGATACAGCTCTCTCCAAAATCAAAACCACAAAAAGCCTTCGCTAATCTCGTCATGGCGTTCAAGAAAACCCTAGCTGAGCGCCTGTTCAACATTTCCAAGATCTCGACCCAAACCCTGAGAAATTGCCGGATTTCCTCGTCGGCGGTACACCTCCGCCCATCGGCCAAGCCTAGAGAGTCGAGCATCGCACCCGAACCGGGAGACAATGCCATATTCCGGCGATTCCTCCACAAGAGAGCCTCTTTCCCGAAGCCGGAGATCTGGTCGGTTCCGGTCGGAGAAAACCTGATGGAGAAGCTCAAATCCGTCGGCATTT…	18372332	18373044	713	reverse
	Bras_T00976	CDS	ATGGCGTTCAAGAAAACCCTAGCTGAGCGCCTGTTCAACATTTCCAAGATCTCGACCCAAACCCTGAGAAATTGCCGGATTTCCTCGTCGGCGGTACACCTCCGCCCATCGGCCAAGCCTAGAGAGTCGAGCATCGCACCCGAACCGGGAGACAATGCCATATTCCGGCGATTCCTCCACAAGAGAGCCTCTTTCCCGAAGCCGGAGATCTGGTCGGTTCCGGTCGGAGAAAACCTGATGGAGAAGCTCAAATCCGTCGGCATTTCGGGGGACAGGATCCGATTGGATTGTTTGGCTCCGCCGGTGCTGGTGAGGGAGCCGGAGAGGCAGTCCGCGCCGGCAGTTATGGCCGGATTGACTGCCGAGGATACGAGGAAGTTGTTGAGGGTGGCTCAATTG…	18370711	18372910	1083	reverse
	Bras_T00977	mRNA	ATGGGAGGAAAAACCAGTAAAAACAAAGGTGTTGATGCTCCACCACCTCCACCACCTCCACCACCACCACCTCCACAACAACCCCTTGAAAACAATACCAATTCCGAGTACACAACCGATTTGAGTTCTTATGAAGCAGCCTGCAAACTCGACGCGGGCTTACAATCGTTTGATGTCTCTCTCCAACAGCGCACTAGCCGTGTCTTCAACTCACTTTCCACTGGAGTTGAAGTTAGGTCCTTATCTTTGGACTCACTCAAAGAGGTCACTGATTGTTTGCTTGAGATGAACCAGGAAGTGGTCAAAGTCATTCTAGAATGCAAGAAGGATATATGGAACAATCAAGAGATGTTCTCTCTTGTGGAGGAGTACTTTGAGAACAGTCTCCAGACATTGGAC…	18378260	18380419	2160	reverse
	Bras_T00977	exon	ATGGGAGGAAAAACCAGTAAAAACAAAGGTGTTGATGCTCCACCACCTCCACCACCTCCACCACCACCACCTCCACAACAACCCCTTGAAAACAATACCAATTCCGAGTACACAACCGATTTGAGTTCTTATGAAGCAGCCTGCAAACTCGACGCGGGCTTACAATCGTTTGATGTCTCTCTCCAACAGCGCACTAGCCGTGTCTTCAACTCACTTTCCACTGGAGTTGAAGTTAGGTCCTTATCTTTGGACTCACTCAAAGAGGTCACTGATTGTTTGCTTGAGATGAACCAGGAAGTGGTCAAAGTCATTCTAGAATGCAAGAAGGATATATGGAACAATCAAGAGATGTTCTCTCTTGTGGAGGAGTACTTTGAGAACAGTCTCCAGACATTGGAC…	18379289	18380419	1131	reverse
	Bras_T00977	exon	GTAGAGATGGAGATTGTTTATCTTCAGTCTGATATGTATATTGGGCGCCTATATGTTCCCAATGAAGATGAGGAATATGAACGGGCTCAGTATCAGGGAAGACGACGTACTGCTTCAGTTGATTCTCAGTTGAGAGACTCAGGAAATTGCACTGCCTAA	18378260	18378418	159	reverse
	Bras_T00977	CDS	ATGGGAGGAAAAACCAGTAAAAACAAAGGTGTTGATGCTCCACCACCTCCACCACCTCCACCACCACCACCTCCACAACAACCCCTTGAAAACAATACCAATTCCGAGTACACAACCGATTTGAGTTCTTATGAAGCAGCCTGCAAACTCGACGCGGGCTTACAATCGTTTGATGTCTCTCTCCAACAGCGCACTAGCCGTGTCTTCAACTCACTTTCCACTGGAGTTGAAGTTAGGTCCTTATCTTTGGACTCACTCAAAGAGGTCACTGATTGTTTGCTTGAGATGAACCAGGAAGTGGTCAAAGTCATTCTAGAATGCAAGAAGGATATATGGAACAATCAAGAGATGTTCTCTCTTGTGGAGGAGTACTTTGAGAACAGTCTCCAGACATTGGAC…	18378260	18380419	1290	reverse
	Bras_T00978	mRNA	ATGCAGCATTATGAAAGCTGTTTTGCCCTTGGGGCTTGGGTTATTTATGCAAAGCTCATGGGTGTGTTTTCAAATGAATACGTGGGATTTGCTGAGGAACTGAACAGAGATGATCAAGGATCAGGGTCTGCGGTTTGATCCAGGGAAAGAAAAATCAATCTGTTTTAGTTCAGAACTTCAGATACTTGTTATTCAATTTTCCAGTACAAGGTGGATTAATGGGGATTCGACTGTTGTGACTATTGAGCAGGTCCATAATCGTAATGGTGTCCCTAGCTATTGTGTTTCACATTCTACGAAAACTGTTTACTGTTAATCTGTTACGCTCCCATTGTCATAGGTAATTCAGGAGTCACATTGTTTGTTGGGTGTTGTCTCCTCTTTTGTTCTAAACCTCTG…	18383903	18385594	1692	reverse
	Bras_T00978	exon	ATGCAGCATTATGAAAGCTGTTTTGCCCTTGGGGCTTGGGTTATTTATGCAAAGCTCATGGGTGTGTTTTCAAATGAATACGTGGGATTTGCTGAGGAACTGAACAGAGATGATCAAGGATCAGG	18385470	18385594	125	reverse
	Bras_T00978	exon	TACAAGGTGGATTAATGGGGATTCGACTGTTGTGACTATTGAGCAG	18385345	18385390	46	reverse
	Bras_T00978	exon	AAATTACGTCTCTACTCCATTGTGCGTGGTCTCCAGCATATACATGCTAAAGGAATAATGCATGGGGATATATCCAATGCAAACATCCTCTTCCATAATGGTGTAGCCAAAATCAATGATTTTGGACTAG	18384144	18384273	130	reverse
	Bras_T00978	exon	CCCGGACTATCGGTGCAGAGGATGATGAAGATGACTTGATAGAGTTCTCACTTTATCGGGCACCTGAGAGGAAATATTGTTGCAAAAGCAAAGCCAGATTCCAAGGCGGACATCTTCAGCTTAGGCATTCTACTGTTTGA	18383903	18384042	140	reverse
	Bras_T00978	CDS	ATGCAGCATTATGAAAGCTGTTTTGCCCTTGGGGCTTGGGTTATTTATGCAAAGCTCATGGGTGTGTTTTCAAATGAATACGTGGGATTTGCTGAGGAACTGAACAGAGATGATCAAGGATCAGGTACAAGGTGGATTAATGGGGATTCGACTGTTGTGACTATTGAGCAGAAATTACGTCTCTACTCCATTGTGCGTGGTCTCCAGCATATACATGCTAAAGGAATAATGCATGGGGATATATCCAATGCAAACATCCTCTTCCATAATGGTGTAGCCAAAATCAATGATTTTGGACTAGCCCGGACTATCGGTGCAGAGGATGATGAAGATGACTTGATAGAGTTCTCACTTTATCGGGCACCTGAGAGGAAATATTGTTGCAAAAGCAAAGCCAGA…	18383903	18385594	441	reverse
	Bras_T00979	mRNA	ATGACTGCTGAGGAATTGTGGGCCGGTAAGAAAATGCAACATTATAGAGGTTGTTTTTGCCCAAAAAGAAGTTGGGTTGTTTATGCAAAGATGATGGGTGTTTTCAAATGGGTATATGGAATATGCTGAGTGATTGAACAGAGATGATCAAAGGATTCAGGATCTGGTGATCCAGGGAAATCAAAATCAATGGAGGCCAAATCTGTTAGTTCCTGATATTTTGTTTATGCTTGGAAATTAGGGATTCAGTATTCTGGAACAAGGTCGCTATTGTAGTTCTGTGCATTAATGCATTTGTGGTGTCCCTAGCTACTATAGTGTTCCATTTGTTTTTATTTTTTGGGTGTTTGTTGAACTAGGCCTGCATAATAAATAGGGCTTTCATATTCTGAGAAAACT…	18385830	18386402	573	reverse
	Bras_T00979	exon	ATGACTGCTGAGGAATTGTGGGCCG	18386378	18386402	25	reverse
	Bras_T00979	exon	CTAATGGGGATTGAGAAATCCAGAGAATTTGCAGAGAAACTCAACAAGGACGCCCAAGAACAGCTGTTCGGATTCGACCCAGAAAAGGCTGCACCTTTAATTGCTTACAGGCAAAACTGA	18385830	18385949	120	reverse
	Bras_T00979	exon	GATCTGGTGATCCAGGGAAATCAAAATCAATGGAGGCCAAATCT	18386199	18386242	44	reverse
	Bras_T00979	CDS	ATGACTGCTGAGGAATTGTGGGCCGGATCTGGTGATCCAGGGAAATCAAAATCAATGGAGGCCAAATCTCTAATGGGGATTGAGAAATCCAGAGAATTTGCAGAGAAACTCAACAAGGACGCCCAAGAACAGCTGTTCGGATTCGACCCAGAAAAGGCTGCACCTTTAATTGCTTACAGGCAAAACTGA	18385830	18386402	189	reverse
	Bras_T00980	mRNA	ATGGCGCTCCGCGTTTTCGCCCAGGTCCCGGTGATGCCACCCTTCTCGTCATCTACAAACTCCGGCTCCGTCAGACTGCAACCGCCACGTGTCGGTCATCATTCTCTACGACCCTTGACAGAGGAGAGGAAGAGAAAGCCATCATCACTCCTCCTCCCGACTCCAATCAAAGCCGTCGAGGAAAGCCAAGCGAATTCGGAGACCGGTTCGGAGTCGGTCAGCACCGAGTCAGAGTCGGCAGAGAGTCAACCCGGCGGCGAGTTGGGGATGGAAATCAAGAAGGCTATGGAGGAGAGGAAGAAGGAGGAGGAGGAGAAGGAGGGATTGTTTAGTGGAGTGGCGGAGGAGGTGAGGGAGATCGAGTGGCCTGTGTTCGGCAAGGTCTTGGGGACTACCGGG…	18386723	18387238	516	reverse
	Bras_T00980	exon	ATGGCGCTCCGCGTTTTCGCCCAGGTCCCGGTGATGCCACCCTTCTCGTCATCTACAAACTCCGGCTCCGTCAGACTGCAACCGCCACGTGTCGGTCATCATTCTCTACGACCCTTGACAGAGGAGAGGAAGAGAAAGCCATCATCACTCCTCCTCCCGACTCCAATCAAAGCCGTCGAGGAAAGCCAAGCGAATTCGGAGACCGGTTCGGAGTCGGTCAGCACCGAGTCAGAGTCGGCAGAGAGTCAACCCGGCGGCGAGTTGGGGATGGAAATCAAGAAGGCTATGGAGGAGAGGAAGAAGGAGGAGGAGGAGAAGGAGGGATTGTTTAGTGGAGTGGCGGAGGAGGTGAGGGAGATCGAGTGGCCTGTGTTCGGCAAGGTCTTGGGGACTACCGGG…	18386723	18387238	516	reverse
	Bras_T00980	CDS	ATGGCGCTCCGCGTTTTCGCCCAGGTCCCGGTGATGCCACCCTTCTCGTCATCTACAAACTCCGGCTCCGTCAGACTGCAACCGCCACGTGTCGGTCATCATTCTCTACGACCCTTGACAGAGGAGAGGAAGAGAAAGCCATCATCACTCCTCCTCCCGACTCCAATCAAAGCCGTCGAGGAAAGCCAAGCGAATTCGGAGACCGGTTCGGAGTCGGTCAGCACCGAGTCAGAGTCGGCAGAGAGTCAACCCGGCGGCGAGTTGGGGATGGAAATCAAGAAGGCTATGGAGGAGAGGAAGAAGGAGGAGGAGGAGAAGGAGGGATTGTTTAGTGGAGTGGCGGAGGAGGTGAGGGAGATCGAGTGGCCTGTGTTCGGCAAGGTCTTGGGGACTACCGGG…	18386723	18387238	516	reverse
	Bras_T00981	mRNA	ATGAGCTGTGTGAATCTGAGCACATGGGGCCAAACCTGCTCAATGTTGAACCGATCCAGATCCCCGTCTTTCAACCTCCTCAAAACCCGACCCATTTCCTTCGTTTCCCCTAAACGACGTCGACCCAATTCCGTCTCGGCAACCCTCACCAAGCAGGACACTGTTGATGAGCAACAGCAAGAAGAATCGGCCAAACCCAGTTTCAATTTCAAAACCTACATGGTCCACAAGGCCGAGTCCGTCAACCAGGCCTTAGACGCCGCCGTTTCGCTCAAGGACCCGATTACGATTCACGAAGCCATGCGGTACTCTCTGCTTGCTGGAGGCAAAAGGGTCCGACCCGTTCTCTGCCTCGCCGCGTGCGAGCTCGTCGGCGGCTCCGAATCCGTGGCCATGCCG…	18388300	18389385	1086	reverse
	Bras_T00981	exon	ATGAGCTGTGTGAATCTGAGCACATGGGGCCAAACCTGCTCAATGTTGAACCGATCCAGATCCCCGTCTTTCAACCTCCTCAAAACCCGACCCATTTCCTTCGTTTCCCCTAAACGACGTCGACCCAATTCCGTCTCGGCAACCCTCACCAAGCAGGACACTGTTGATGAGCAACAGCAAGAAGAATCGGCCAAACCCAGTTTCAATTTCAAAACCTACATGGTCCACAAGGCCGAGTCCGTCAACCAGGCCTTAGACGCCGCCGTTTCGCTCAAGGACCCGATTACGATTCACGAAGCCATGCGGTACTCTCTGCTTGCTGGAGGCAAAAGGGTCCGACCCGTTCTCTGCCTCGCCGCGTGCGAGCTCGTCGGCGGCTCCGAATCCGTGGCCATGCCG…	18388300	18389385	1086	reverse
	Bras_T00981	CDS	ATGAGCTGTGTGAATCTGAGCACATGGGGCCAAACCTGCTCAATGTTGAACCGATCCAGATCCCCGTCTTTCAACCTCCTCAAAACCCGACCCATTTCCTTCGTTTCCCCTAAACGACGTCGACCCAATTCCGTCTCGGCAACCCTCACCAAGCAGGACACTGTTGATGAGCAACAGCAAGAAGAATCGGCCAAACCCAGTTTCAATTTCAAAACCTACATGGTCCACAAGGCCGAGTCCGTCAACCAGGCCTTAGACGCCGCCGTTTCGCTCAAGGACCCGATTACGATTCACGAAGCCATGCGGTACTCTCTGCTTGCTGGAGGCAAAAGGGTCCGACCCGTTCTCTGCCTCGCCGCGTGCGAGCTCGTCGGCGGCTCCGAATCCGTGGCCATGCCG…	18388300	18389385	1086	reverse
	Bras_T00982	mRNA	TCATCTATTGAACAAGAAGTACCTTTTTATGGCATCTGATGCAGATATATCCGAGCTGAATCTACCAAAATCTTGTGCAATATCATTTCCCAATGGCAAGGATGATCTTATGAACTTTGAGGTTTCAATTAAACCAGATGAAGGATATTACACGTAAGATATTGTTCTACTTTTTGTCTGCAAAAGTTTGTTGAGACAGAAACTCCCATAAAAACTGATACTAATTTTAGACAGCTGTCCTATGTAAGTGTAGCCGGGTTATTCTTTGATCTTCCACATACATGTATATACAATACCCACACTAATCTGACTCTACATATACATATGTGCATGGATTTTCAATTGACATGACATTGTAAAAGTCTGCAGCTGTTGATTTTGTTGGCTATGCATTGAGAC…	18396841	18397862	1022	forward
	Bras_T00982	exon	GTCTACCATCCAAATATTGACTTGGAAGGAAATGTCTGCCTCAACATCCTACGAGAAGATTGGAAACCTGTGCTTAATATAAACACCATTGTTTATGGATTGTATCATCTTTTCACG	18397521	18397637	117	forward
	Bras_T00982	exon	AGGTGGTAAGTTTTTGTTTTCTTTCGAAGTTTCCCCTATCTATCCACATGAGGCACCAAAAGTCAAGTGTAAGACCAAG	18397339	18397417	79	forward
	Bras_T00982	exon	GAACCAAATCATGAAGATCCCCTAAATCATGACGCAGCTGCAGTGTTGAGAGACAACCCGAAGATGTTCGAGTCTAATGTAAGAAGGGCTATGACTGGTGGATATGTGGGGCAAACCTTATTCCCAAGGTGCATATAG	18397725	18397862	138	forward
	Bras_T00982	exon	TCATCTATTGAACAAGAAGTACCTTTTTATGGCATCTGATGCAGATATATCCGAGCTGAATCTACCAAAATCTTGTGCAATATCATTTCCCAATGGCAAGGATGATCTTATGAACTTTGAGGTTTCAATTAAACCAGATGAAGGATATTACAC	18396841	18396993	153	forward
	Bras_T00982	CDS	ATGGCATCTGATGCAGATATATCCGAGCTGAATCTACCAAAATCTTGTGCAATATCATTTCCCAATGGCAAGGATGATCTTATGAACTTTGAGGTTTCAATTAAACCAGATGAAGGATATTACACAGGTGGTAAGTTTTTGTTTTCTTTCGAAGTTTCCCCTATCTATCCACATGAGGCACCAAAAGTCAAGTGTAAGACCAAGGTCTACCATCCAAATATTGACTTGGAAGGAAATGTCTGCCTCAACATCCTACGAGAAGATTGGAAACCTGTGCTTAATATAAACACCATTGTTTATGGATTGTATCATCTTTTCACGGAACCAAATCATGAAGATCCCCTAAATCATGACGCAGCTGCAGTGTTGAGAGACAACCCGAAGATGTTCGAGTCTAAT…	18396869	18397862	459	forward
	Bras_T00983	mRNA	AAAAAACGTAAACAATTAGAAGACTAGGATGGTCGTGCCAGTAACGTTGTTTGAATATTCGTTTGGGACATTGGTGATGAGTCCGTGGGAGGTCAAGTTGCGGTTGTGTCTTTCAGATCCGCCATAGATGCAGAGTACTTGTCCCTTCCGATTTCTTTGGAGTGCAGTCGGGTTCTTATTTTGTTTATGGGCCTTAAACGGGCATCGAGATACCCGTCTTCCTCTTTTCGATCAACACCTGCTTTTTTTAGACGTTTGGAAGCCATGAGGTCAGTGGACGCTAACCATTGTTTGTTCGATTCTTCCCATGTTGTGTTGTTCATCCAGTTTGTGTCTTTCTGTCTGTCTCTGTGTTTTGTCAGTGACTCTGTATCTATCTGTAGGGAAATTGGTAGCTTT…	18397519	18400927	3409	reverse
	Bras_T00983	exon	AACAAGAAAGATTTTGGGCGTTTCTCTGTCTCTCATTCTCATCAACATGGCTGCTATAATGGAGCGAGCCGATGAGAATCTCCTCCCAGCTGTATACAAAGAAGTCAGTGAGGCTTTCAATGCCGGGCCATCTGACCTCGGCTATCTCACATTCATCAGGAACTTTGTGCAAGGATTGGCATCTCCTCTTGCAGGTGTACTAGTTCTCCAATATGACCGCCCCACCGTTCTTGCAATGGGCACTTTCTGCTGGGCATTATCAACTGCTGCAGTGGGTGCAAGCCACCATTTTGCACAAGCTGCAATCTGGAGAGCAGTGAATGGGTTTGGGCTGGCAATTGTCATACCAGCGCTTCAGTCCTTCATTGCTGACAGCTATAAGGACGGCGTGAGAGGGGC…	18399403	18400026	624	reverse
	Bras_T00983	exon	GGATGACTTCATTATTAAGGGCATAAGTACTTCAAGTGCAGCATCAGTTTGGCTGGAGTCTTGGACAGCCATGAAGTCAGTTGTCAAAGTGAAAACATTCCAAATCATAGTCCTGCAGGGAATTGTTGGTTCACTACCATGGACTGCCATGGTGTTCTTCACTATGTGGTTTGAACTAATCG	18399130	18399311	182	reverse
	Bras_T00983	exon	AAAAAACGTAAACAATTAGAAGACTAGGATGGTCGTGCCAGTAACGTTGTTTGAATATTCGTTTGGGACATTGGTGATGAGTCCGTGGGAGGTCAAGTTGCGGTTGTGTCTTTCAGATCCGCCATAGATGCAGAGTACTTGTCCCTTCCGATTTCTTTGGAGTGCAGTCGGGTTCTTATTTTGTTTATGGGCCTTAAACGGGCATCGAGATACCCGTCTTCCTCTTTTCGATCAACACCTGCTTTTTTTAGACGTTTGGAAGCCATGAG	18400659	18400927	269	reverse
	Bras_T00983	exon	GTTTTGATCACAATAGTACCGCAGCCCTCCTTAGTCTATTTGCTATTGGATGTGCTACGGGGTCTCTTCTCGGTGGGATAATAGCAGATCGAATGTCACGAATCTATCCCCACACCGGCCGCATCATGTGTGCTCAGTTCAGTGCCTTGATGGGAATCCCGTTTTCATGGTTTTTACTCAAAGTAATCCCGCAATCAGTAGACAGCTATTACACCTTTGCTGTCACTCTCACCCTGATGGGTCTAACCATCAGCTGGAATGCTACAGCTGCAAATGGTCCTATGTTTGCTGAGGTCGTCCCTGCCAAACACCGAACCATGATTTATGCATTTGATCGAGCTTTCGAAGGGTCCTTCTCTTCTTTTGCTGCTCCATTGGTTGGAATCCTTTCGGAGAAGA…	18397519	18399056	1538	reverse
	Bras_T00983	CDS	ATGGGCCTTAAACGGGCATCGAGATACCCGTCTTCCTCTTTTCGATCAACACCTGCTTTTTTTAGACGTTTGGAAGCCATGAGAACAAGAAAGATTTTGGGCGTTTCTCTGTCTCTCATTCTCATCAACATGGCTGCTATAATGGAGCGAGCCGATGAGAATCTCCTCCCAGCTGTATACAAAGAAGTCAGTGAGGCTTTCAATGCCGGGCCATCTGACCTCGGCTATCTCACATTCATCAGGAACTTTGTGCAAGGATTGGCATCTCCTCTTGCAGGTGTACTAGTTCTCCAATATGACCGCCCCACCGTTCTTGCAATGGGCACTTTCTGCTGGGCATTATCAACTGCTGCAGTGGGTGCAAGCCACCATTTTGCACAAGCTGCAATCTGGAGAGCA…	18398449	18400741	1497	reverse
	Bras_T00984	mRNA	CTCACTTTGTCTATTTGATTGTGGATTTTGAAACCCTAATGACCTGATTACAGATTATTTACATATAATACATAATTACTCTTTCTAATTAGATTTCCTGGTCTTACAAAATCTCGTGGGAAAATTGCAAAATTTGCATGCTGTGTGTGAAAAAAAGAACAAAGAAAAAAAAGAAAAAAAGTGAAAGGAATCCGAGTGGGTAAGTTCTCCTCAGTCCTCTCACACAATTCTCCTCTTGAATAAAGAAAGCCTCTTTCCTCGTGAGAGAGGCACACAATACTGCTCTCTCCTCTATTCCCCACAGCAACTCTCTCTCTCTCTCTCTCTTCTCATCCGTCTCTAGAGAGAGAAAACTCTGAGGGGTAGGAGGTGGGTTGTGACTGGGAAAAGCTGAAATGA…	18404955	18407676	2722	forward
	Bras_T00984	exon	CTCACTTTGTCTATTTGATTGTGGATTTTGAAACCCTAATGACCTGATTACAGATTATTTACATATAATACATAATTACTCTTTCTAATTAGATTTCCTGGTCTTACAAAATCTCGTGGGAAAATTGCAAAATTTGCATGCTGTGTGTGAAAAAAAGAACAAAGAAAAAAAAGAAAAAAAGTGAAAGGAATCCGAGTGGGTAAGTTCTCCTCAGTCCTCTCACACAATTCTCCTCTTGAATAAAGAAAGCCTCTTTCCTCGTGAGAGAGGCACACAATACTGCTCTCTCCTCTATTCCCCACAGCAACTCTCTCTCTCTCTCTCTCTTCTCATCCGTCTCTAGAGAGAGAAAACTCTGAGGGGTAGGAGGTGGGTTGTGACTGGGAAAAGCTGAAATGA…	18404955	18405574	620	forward
	Bras_T00984	exon	GGATGCAAGCCACCAATTGAAATTGCAGGCACTCCAACAAATATGAGTGCATGTTCTTCTATGCAACCAAGCCCACAATCCTCATCTTTCCCAAGTCCTGTGCCATCCTACCATGCCAGTCCATCCTCCTCCTCCTTCCCAAGCCCAACGCGTTTCGATGGAAACCCCTCCTCTTACCATCAAAACCCGTCCTCTTACCTTCTTCCGTTTCTGCATAACTTGGCTTCCATTCCTACAAACCTTCCTCCTCTTAGAATTTCCAACAGTGCTCCAGTAACTCCACCTCTTTCTTCTCCAACCTCTAGAGGCTCAAAGCGAAAACCCGACTGGGAATCCCTTACTAACGGCTGCATAAACTCCTTGCGCCACCCCCTTTTTGCAGCCTCTGCCCCTTCAAGC…	18406237	18407676	1440	forward
	Bras_T00984	CDS	ATGACCGGCGGTGGGTCATCGGGGAGGTTACCAACTTGGAAGGAGAGAGAGAACAACAAAAGGAGGGAGAGGAGGAGAAGAGCCATTGCTGCTAAGATATACTCTGGCCTCAGAGCTCAGGGCAGCTACAAGCTTCCCAAGCACTGCGACAACAACGAGGTCTTGAAAGCTCTCTGTGCTGAAGCTGGTTGGGTTGTTGAAGAAGATGGCACTACTTACCGCAAGGGATGCAAGCCACCAATTGAAATTGCAGGCACTCCAACAAATATGAGTGCATGTTCTTCTATGCAACCAAGCCCACAATCCTCATCTTTCCCAAGTCCTGTGCCATCCTACCATGCCAGTCCATCCTCCTCCTCCTTCCCAAGCCCAACGCGTTTCGATGGAAACCCCTCCTCT…	18405350	18406983	972	forward
	Bras_T00985	mRNA	CAAGAGTTTGCGGGAGGTTTGATGGGTGAGTTTTTAACTTAATTATAAATTAGCTTGCTTGCATCATCTGAAGTCTACTTGTATTTCTCTTCTCCATTTATGTATATCTCTTTTCCAATACAATCACTTATCCTTTTGATCTCACTTGCCGTTCACAGACAGAGTCAAGCACCGAACCAAGGGTGGGCTGCAGTTATATATTAACCAGCATGTGATCAGCACCCCCAAAAAAAAAATTCCTCTATGCCTTTCTGGCTCTCTGCTCTCAGACCTGAGACCTCAAAGGCTCAAACTTTCAGTGTTGTCTCTCCAAATCTACCGGGGTGCCAGGACCACCGAGCACTAAGTAATCAACAAGTTTATTGATTTAGCAATCCCAGGTATTATAGAGTTTAATTT…	18409306	18424067	14762	forward
	Bras_T00985	exon	CCCATCCTGGGAGGGTTTCTCTCACACTGCGGATGGAGCTCCGCTCTTGAGAGCATACTGAATCTTAAGCCGATGATTGCGTGGCCGCTATTCGCGGAGCAGAAAATGCTTGCCACACAGCAGGTGGAGGAGCTAAAGGTGTCCATCCGCCCTAAGGTTTTGCCAACAAAGGCAATAGTGAAGAGGGAGGAGATTGAGGTGCTAGTGAGGAAGATTATGGACCAGGAAGCAGGAGATGCAATGAGGGCAAGAGTTAAGGAGATTAAAGAGAGTGGGGAAGCAGCTTTGCGTGAGGGCGGGTCTACTTTCAAAACAATGTCTGAATTGGCAAAGCTATGCAACATCAACACTCAAAGGCAAAGCCAGAAAGTTGGCACTGAAAAATTGGCCCAACACTTT…	18413816	18414220	405	forward
	Bras_T00985	exon	GTGATGGTGATCTCTCAAGTTATTTGCCGGAAGGGTTTCTGACCCGAACCCGCGATGTGGGCATGGTGGTGCCTCTTTGGGCTCCCCAAGTGGACATTTTGGGTCATCCATCGGTCGGAGGGTTTTTTTCACATTGTGGGTGGAATTCCACCCTAGAGAGTGTGAGAAATGGAGTGCCGATGATTGCTTGGCCGCTCTACGCAGAGCAGAGGATGAACGCCACGTTGCTGACTGAGGAGCTTGGGGTGGCGGTCCGGTCAGAAGTGCCGCCGTGGAAGAAAGTGGTTGGGAGGGAGGAGATACAGAGGATGGTGAGGAAGATTATGGTGGAGAAGGATGGGTTTAAAATAAGGGATAGGGTGAAAGAGCTAAAACTAAGTGGAGAAAAGGCTTTTAGGG…	18412154	18412587	434	forward
	Bras_T00985	exon	GAGATGAGCTTTAAACCACATGCGTTGCTAGTCCCAAGCCCCGGCATGGGCCACCTCATCCCCTTGTTGGAGCTCGCCACCTGCCTCGTCACCCATCACAACTTCCACGCCACAGTCCTGGTCGTTTCATCCAGCACCTCGCCTGCACAATCCCAAGTCATCCAATCCGCCAAGACCCAGAAGCTCTTCGATATCATTGAGCTCCCACCACCCTCCGGTCACGACGCCAACGCCGCCGGTTCAGTCTTCACACACCTCTCCTCCATCATGCTTGCTGCCCGATCAACTCTCCGATCGGAAATTTCGGCCATGGAGAACAAGCCCACCGCCATGATCGTCGATCTTTTCGGCACTGCCGCTCTCACTGTGGCAGAAGAATTCCACATGCTCAAGTACGTA…	18422676	18424067	1392	forward
	Bras_T00985	exon	CAAGAGTTTGCGGGAGGTTTGATGG	18409306	18409330	25	forward
	Bras_T00985	exon	ATCATCATGGCAATGACTTGAAACAAGGAAGCGTAATTCATCGACCATTTCGGGGTTTTCTTATTCTGCTTTTATGATCATTTCACGTACTAGTTGTTCGCGGATTTATATATGAGCGAATAATTGAGCTCAACTACAAGTCTAGGCCGACACAAATTGTTGAGTTACACTCGTAACGATGAGTTCAAACTCAAAGCTACATGCAGCGATACTCTCCAGTCCGGGAATGGGCCACCTCATCCCGGTCCTCGAGCTCGGAAAACGCCTCGTCGCCGACCAAGACGTCGCCGTAACGATCTTCGCCATGTCCTCTTCCACATCGCAAGCCGAGTCCCAAGCCATCAAAGCAGCCACGACCCCGAAACTCCGCGTCGTAGAGCTCCCTCCGGTCGACATCTC…	18410913	18412060	1148	forward
	Bras_T00985	exon	ACAGAGTCAAGCACCGAACCAAGGGTGGGCTGCAGTTATATATTAACCAGCATGTGATCAGCACCCCCAAAAAAAAAATTCCTCTATGCCTTTCTGGCTCTCTGCTCTCAGACCTGAGACCTCAAAGGCTCAAACTTTCAGTGTTGTCTCTCCAAATCTACCGGGGTGCCAGGACCACCGAGCACTAAGTAATCAACAAGTTTATTGATTTAGCAATCCCAG	18409464	18409685	222	forward
	Bras_T00985	CDS	ATGAGTTCAAACTCAAAGCTACATGCAGCGATACTCTCCAGTCCGGGAATGGGCCACCTCATCCCGGTCCTCGAGCTCGGAAAACGCCTCGTCGCCGACCAAGACGTCGCCGTAACGATCTTCGCCATGTCCTCTTCCACATCGCAAGCCGAGTCCCAAGCCATCAAAGCAGCCACGACCCCGAAACTCCGCGTCGTAGAGCTCCCTCCGGTCGACATCTCCGGCCTCGTTGACCAACACACCGCGGTGGTCGCGTGCCTCGCAGTCATGATGCGAGAGATACGACCTGCGTTCCGGTCGGCTCTACGCGACATGGCGTTTCCTCCCACCATGCTGATCGTTGACCTCTTCGGCACCGAGTCGTTGCCCATCGGCGACGAGCTAGGGATTCCCAAGTAC…	18411091	18424067	3201	forward
	Bras_T00986	mRNA	GTGAAGTTTTGAGAAATAACTGCCCATATATTATATGTTTTGGTTGATCAGCTCCACATGGGTTAGTCCTATTGTTTGATGTGTTGAGGGGCACCCTATTGTACACACCCATTTTTTAATCTAAACGATATTGTTCTATACTTCTATATGTTTTTGTATGAATGAGAAATTGTTTCCTGGTAGAATTATATTTCCTATAACTTTTACCTTTTAACCCAAAATGTAAAGCTAAATGCGGTCAATGACAAGGTCATATTCGGAAACTCAGACGTTTATACAGAGTCTTCAACGGATCAATAACATGCGATTGCTTATATCGATTTATCTCACACTCACTCTGAACCAAGACGAGAAGAGAGATGGCGGACACTCTGAGCGCTTTGAGGTCTTTAATGGCGT…	18422517	18429785	7269	reverse
	Bras_T00986	exon	AACCTGGATACTATGAGGATGGGAATTTTGGCATAAGATTGGAAAACGTGCTTATAATCAAGAAAGCTGATACAAAATTCAACTTTGGTGACAAGGGCTACTTGCAATTTGAGCATATAACATGG	18424927	18425051	125	reverse
	Bras_T00986	exon	GACCCCATTTAATTAGTTTCAGACCTCGAAATGTCCCATTGGAAGATTCCATGACTGTAACAGATG	18425229	18425294	66	reverse
	Bras_T00986	exon	GTCATGCCCTGGACATTCTGGCTCGAGTTCCTTTGTGGAAGGATGGTCTCGATTATCGACATGGTACTGGTCATGGGATTGGATCTTACCTAAATGTTCACGAAG	18425392	18425496	105	reverse
	Bras_T00986	exon	GTCCTCAAGGGTCATATTGCTCTAGGGAATGCTCGTTTTCCTAATGGAACCAATG	18425604	18425658	55	reverse
	Bras_T00986	exon	TATCTAGATGGAACAACTGACATAACACGGACTGTTCATTTCGGGAAACCTTCAGCTCATGAGAAAGCATGCTATACAGCA	18426045	18426125	81	reverse
	Bras_T00986	exon	AACTTTAGAGGATTAAGCTTCCCCACTATTTCCTCGGTTGGTCCAAATGCTGCCATTATCCATTATTCACCAAAAGCAGAAACTTGTGCCGAGTTGGATCCAGACCGCATATATCTTTTTGACTCTGGAGCACAG	18426217	18426351	135	reverse
	Bras_T00986	exon	GAAAACTGCAAAACTAACTGAGGTGACTGCAAGTGATAAGTTGGAAGGCTTTCGAGCATCGAAAGAG	18426559	18426625	67	reverse
	Bras_T00986	exon	ATGCAGGATATGTATGGAGCTTCTGGTTTCTTTTTGGAGGAGGAAACAGATAAGAAAAAACACTC	18427060	18427124	65	reverse
	Bras_T00986	exon	AATCCAATTGAATTGGAAGGGTTAAAGAATTCTCACATTCGAGATGGTGCTGCTGTTGTGCAATATCATGTCTGGTTAGATAAACAG	18427274	18427360	87	reverse
	Bras_T00986	exon	GTAAACTCATACTTGGAAACAAACGGGATTGAAGTTCGGGACTATAAAGCAGTGAGCTCAGATGTCAGCTTGCTTGCATCTAATCAGCTTAAACCTTCATTTGAAGGCAAGGGAACTGAAGCAGAAATAACAAATAACACAGGAAATGGTACAATCAAAGCAGAAGAAAGTAATAATGATCTCATATGGGCCGACCCTGGTTATTGCTGTTATGCTTTGTATTCAAAGCTAAACCCTGACAAGGTTCTCTTGCAGCAGTCACCTTTGGCCCTTGCAAAAGCTCTAAAG	18427487	18427774	288	reverse
	Bras_T00986	exon	GTTTGCTGGTTGTATAATATCCGCGGGACTGATGTTGCTTACAGTCCAGTTGTTCATGCCTTTGCCATAGTTACTCTGAACTCGGCTTTCTTCTATGTGGACAAAAGGAAGGTTTCTTCTGAG	18428097	18428219	123	reverse
	Bras_T00986	exon	AATCTTCCTGAACATTCAGCCATTGGTATTGATCCTTGGTGTGTATCGATAGACACCGCACAAAAATGGGAGCGTGCTTTTGTCAAGAAACGACAGAAGTTAGTTCAAACTTCCACAAATTTGGTAGATGAAGTTTGGAAAAGTCAGCCTCCTCAGGAAATTAATCCTGTAGTTATTCATCCTTTGGAATATGCTGGTCGTTCTGTAGCAGATAAGTTGAAGGATTTGAGGAAAAAGCTCGTGCAAGTGAAAGCTCATAGTATAATCATCTCAGCACTTGATGAG	18428339	18428623	285	reverse
	Bras_T00986	exon	GTTTGGCGCTTATAACGAAGAATGAAGCACGGCTTTGGACAGATGGTCGTTACTTTTTGCAGGCAACACAACAGCTTAGTGACCAGTGGCAGCTTATGCGAATTGGGGAAGACCCTGCTGTAGATGTGTGGATGGCAGAT	18428765	18428904	140	reverse
	Bras_T00986	exon	AGTGAGTATGTTTCTGCACGAGACAAAAGACGCGAATTCGTTTCTGGCTTCACCGGAAGTGCCG	18429079	18429142	64	reverse
	Bras_T00986	exon	GTGAAGTTTTGAGAAATAACTGCCCATATATTATATGTTTTGGTTGATCAGCTCCACATGGGTTAGTCCTATTGTTTGATGTGTTGAGGGGCACCCTATTGTACACACCCATTTTTTAATCTAAACGATATTGTTCTATACTTCTATATGTTTTTGTATGAATGAGAAATTGTTTCCTGGTAGAATTATATTTCCTATAACTTTTACCTTTTAACCCAAAATGTAAAGCTAAATGCGGTCAATGACAAGGTCATATTCGGAAACTCAGACGTTTATACAGAGTCTTCAACGGATCAATAACATGCGATTGCTTATATCGATTTATCTCACACTCACTCTGAACCAAGACGAGAAGAGAGATGGCGGACACTCTGAGCGCTTTGAGGTCTTTAATGGCGT…	18429334	18429785	452	reverse
	Bras_T00986	exon	GCACCCTATCAGAGGAAGTTAATTGACGCGAGTCTTTTAACACCCGAAGAGTTGGAATGGCTGAATACCTACCATGCCAAATGTAGATCTATTCTGGACTCATACTTGGATGAATCTGAGAAGGCATGGCTGAAGAAAGCCACAGAACCCATAAGCGTGTGAGCCACGTTCTTATTCTCTCAGAAGAAAATAGTGAGCTTGTTTTATGTTCATATTGAATTAATAAAAAACCAAAAAATGCAAATGATATAGTGGATGTGTTATGTACTTCAAGTTGCTTCATTCCATTGAGATGTTCTTTATTGAAACATAATAATATTTATTAATGCATTCCTATATTGTGTTACTATAAGTTGGACTTAATGTCCTGACGTCTGGATTTTACACACCAAATAGGCT…	18422517	18424556	2040	reverse
	Bras_T00986	CDS	ATGGCGGACACTCTGAGCGCTTTGAGGTCTTTAATGGCGTCTCACTCTCCTCCGCTTGACGCTTTGGTCGTACCTTCCGAAGATTATCACCAGAGTGAGTATGTTTCTGCACGAGACAAAAGACGCGAATTCGTTTCTGGCTTCACCGGAAGTGCCGGTTTGGCGCTTATAACGAAGAATGAAGCACGGCTTTGGACAGATGGTCGTTACTTTTTGCAGGCAACACAACAGCTTAGTGACCAGTGGCAGCTTATGCGAATTGGGGAAGACCCTGCTGTAGATGTGTGGATGGCAGATAATCTTCCTGAACATTCAGCCATTGGTATTGATCCTTGGTGTGTATCGATAGACACCGCACAAAAATGGGAGCGTGCTTTTGTCAAGAAACGACAGAAGTTA…	18424395	18429426	1941	reverse
	Bras_T00987	mRNA	ATGGGGAAAGGCGGGGGCTGCGTCCCGAGCAAGAAGAAGGTCCCGTCCGGCGTCGCGGCCGACGATGCCACGACCGCCTCACGTGACGCGCCGATCCCCGTCGACGGGCACAATTCCAATTCCAATCCCATTCCCGATTCCAGTCCGAACGACGACGTTTCGGCCTCCGCGGAGGAGTCGCGTCCGATTCCGGCGGCGGCTGTGAAATTGAGGATATTCATAGTGTTCTACTCGATGTACGGGCACGTGGAGGAGTTGGCGAGGAGGATCAAGAAGGGGGTGGACGGCGTGGAGGGAGTGGAGGGGGTGCTGTACAGGGTGCCGGAGACGTTGACGAGTGAGGTGTTGGAGGCGATGAAGGCGCCGCCCAAGGACACCGAAATTCCGGAGATTTCGGCG…	18430509	18432112	1604	reverse
	Bras_T00987	exon	ATGGGGAAAGGCGGGGGCTGCGTCCCGAGCAAGAAGAAGGTCCCGTCCGGCGTCGCGGCCGACGATGCCACGACCGCCTCACGTGACGCGCCGATCCCCGTCGACGGGCACAATTCCAATTCCAATCCCATTCCCGATTCCAGTCCGAACGACGACGTTTCGGCCTCCGCGGAGGAGTCGCGTCCGATTCCGGCGGCGGCTGTGAAATTGAGGATATTCATAGTGTTCTACTCGATGTACGGGCACGTGGAGGAGTTGGCGAGGAGGATCAAGAAGGGGGTGGACGGCGTGGAGGGAGTGGAGGGGGTGCTGTACAGGGTGCCGGAGACGTTGACGAGTGAGGTGTTGGAGGCGATGAAGGCGCCGCCCAAGGACACCGAAATTCCGGAGATTTCGGCG…	18431529	18432112	584	reverse
	Bras_T00987	exon	TTGGACAGCAATCACCCAGTTAGCACACCATGGAATGCTGTTTGTTCCTATTGGGTATACTTTTGGAGCTGGCATGTTTAAGATGGACTCAGTAAGAGGGGGTTCTCCATATGGTGCCGGCGTTTTTGCTGGCGATGGCTCTAGACGGCCAAGTGAAACGGAATTGGGGCTTGCTGAGCATCAGGGGAAGTATATGGCAGCAGTAGTCAAGAAGCTTGCCCAAGCTTGATATTGAATTCCTGATTTTAGCATCTTTGTGTGCCATCATTTTGCTTCTGTTTTTTTCATTCCAAATATATCTCTCATGTGATTGGTCTTTGCATTTTCTTATTCCCGTGGAAGCTGAAAGATGCTACATTATTCATGTGTTACAGTTCATTCCGGTGTTAGTTCTTTCTT…	18430509	18431000	492	reverse
	Bras_T00987	CDS	ATGGGGAAAGGCGGGGGCTGCGTCCCGAGCAAGAAGAAGGTCCCGTCCGGCGTCGCGGCCGACGATGCCACGACCGCCTCACGTGACGCGCCGATCCCCGTCGACGGGCACAATTCCAATTCCAATCCCATTCCCGATTCCAGTCCGAACGACGACGTTTCGGCCTCCGCGGAGGAGTCGCGTCCGATTCCGGCGGCGGCTGTGAAATTGAGGATATTCATAGTGTTCTACTCGATGTACGGGCACGTGGAGGAGTTGGCGAGGAGGATCAAGAAGGGGGTGGACGGCGTGGAGGGAGTGGAGGGGGTGCTGTACAGGGTGCCGGAGACGTTGACGAGTGAGGTGTTGGAGGCGATGAAGGCGCCGCCCAAGGACACCGAAATTCCGGAGATTTCGGCG…	18430509	18432112	1076	reverse
	Bras_T00988	mRNA	ATGGTTCAATTGCCGAAGAGGAGCACATGGGAGCAACGACCTCCTTTTACGCGTGTCCAAACCCTAAATAGGGTTTCATGGCAGGACCACATATTCTATCCATCCACGTGTCGGCCTCTCATAGACACAGAAGCTAATGAAACCTGCCCACCAATCAGGAACAAGGTGTCCACGTTACCATCTTACTATAATCAACTAGCCGCCATATTACACCACACTCGATCATCACTCTTATTATTAAAACACGACTGATCTGCTTCACCAGCCGCAACGTGTTTGTGATAAGCACTTGTTAATAAGTATTAACCCTGATTAGGAAACGGATTAAGAAACACATTCCTTGCCTTATCTTCTTTTACTTGTTATGTATATGTTAATCCAATAGAATCCCCATCACCC…	18432870	18439535	6666	reverse
	Bras_T00988	exon	ATGGTTCAATTGCCGAAGAGGAGCACATGGGAGCAACGACCTCCTTTTACGCGTGTCCAAACCCTAAATAGGGTTTCATGGCAGGACCACATATTCTATCCATCCACGTGTCGGCCTCTCATAGACACAGAAGCTAATGAAACCTGCCCACCAATCAGGAACAAG	18439371	18439535	165	reverse
	Bras_T00988	exon	GTGCTCATCAATTGCCGTAACAACAGAAAGCTTTTTGGGACTGTAAGAGCATTTGATCGGCATTGCAACATGGTTCTGGAAAATGTCAAGGAGATGTGGACTGAG	18433113	18433217	105	reverse
	Bras_T00988	exon	GGTGCGAAGAACGAAGAAGAGGAGTTCAATACAGGACCACTCTCGATCCTTATGATGAGTGTCAAGAATCATACTCAG	18433304	18433381	78	reverse
	Bras_T00988	exon	GTTCCAAGGACAGGAAAAGGAAAGAAAAAAGCCCAACCGGTTAACAAAGATCGGTTCATCAGCAAGATGTTTCTCCGCGGAGATTCTGTTATCATCGTTCTCAGGAATCCCAAGTGA	18432870	18432986	117	reverse
	Bras_T00988	CDS	ATGGTTCAATTGCCGAAGAGGAGCACATGGGAGCAACGACCTCCTTTTACGCGTGTCCAAACCCTAAATAGGGTTTCATGGCAGGACCACATATTCTATCCATCCACGTGTCGGCCTCTCATAGACACAGAAGCTAATGAAACCTGCCCACCAATCAGGAACAAGGGTGCGAAGAACGAAGAAGAGGAGTTCAATACAGGACCACTCTCGATCCTTATGATGAGTGTCAAGAATCATACTCAGGTGCTCATCAATTGCCGTAACAACAGAAAGCTTTTTGGGACTGTAAGAGCATTTGATCGGCATTGCAACATGGTTCTGGAAAATGTCAAGGAGATGTGGACTGAGGTTCCAAGGACAGGAAAAGGAAAGAAAAAAGCCCAACCGGTTAACAAAGAT…	18432870	18439535	465	reverse
	Bras_T00989	mRNA	ATGACTACAACAACAGCCAACATTAACCACCCAGTTGATCAAGATCATATGCTACTCATCTCTCAGTTGTACCCTGATGTTTACACCCAAATTGTACCACAACAAGGTTTGTACATTCCAAAAGCACACGATCTTTTTCCATCTCAAACTCGCATGCTTATTGCGTCTAACATGAACTTGTTTTCTCTTATTCTTAGCAGCGACTAAGCCGAGACGACGCCGTAAGAAGAGCAAGAGTGGAGAATCTGGGGGTGCTGGAGCCAAGAAGAGGAAGCTCACTGAAGAGCAAGTGACTCTTCTGGAGCTCAATTTCGGCAACGAGCATAAACTGGAGTCTGAGAAGAAGGACAGGCTCGCTTCGGAGCTTGGTCTTGACCCTCGTCAAGTCGCTGTTTGGTT…	18442775	18444189	1415	forward
	Bras_T00989	exon	ATGACTACAACAACAGCCAACATTAACCACCCAGTTGATCAAGATCATATGCTACTCATCTCTCAGTTGTACCCTGATGTTTACACCCAAATTGTACCACAACAAG	18442775	18442880	106	forward
	Bras_T00989	exon	ATGCAAAAGCTCAAGGAGCAACTCTCGCTGTCAGAGAAGGAGATCCAAAGGCTCTCGGAGCGTGCGGAAGGCGGCGGTTCGAGCAACAGCCCAAGCCCCTCGCTCTCGATGGAAGCGAATATTGATCCTCCGTTTTTCGGAGAATTCGGGGTGGAGTATGACGGTGTTTTCTACATGCCTCAGAACAACTCCATTAATGGCATGGAATGGATGAATCTGTATATGTGA	18443962	18444189	228	forward
	Bras_T00989	exon	CGACTAAGCCGAGACGACGCCGTAAGAAGAGCAAGAGTGGAGAATCTGGGGGTGCTGGAGCCAAGAAGAGGAAGCTCACTGAAGAGCAAGTGACTCTTCTGGAGCTCAATTTCGGCAACGAGCATAAACTGGAGTCTGAGAAGAAGGACAGGCTCGCTTCGGAGCTTGGTCTTGACCCTCGTCAAGTCGCTGTTTGGTTTCAGAACCGAAGGGCTCGCTGGAAGAACAAGAAGTTGGAGGAAGAGTACTCCACCTTGAAGAAAGCTCACGAAAACGTTGTCGTTGAGAAATGCAAGCTTGAATCCGAGGTTCATATCTCTATCCTTCCTTCTCTGTCTGTGTGGATGAGTCATTTGCTTAAC	18442975	18443336	362	forward
	Bras_T00989	CDS	ATGACTACAACAACAGCCAACATTAACCACCCAGTTGATCAAGATCATATGCTACTCATCTCTCAGTTGTACCCTGATGTTTACACCCAAATTGTACCACAACAAGCGACTAAGCCGAGACGACGCCGTAAGAAGAGCAAGAGTGGAGAATCTGGGGGTGCTGGAGCCAAGAAGAGGAAGCTCACTGAAGAGCAAGTGACTCTTCTGGAGCTCAATTTCGGCAACGAGCATAAACTGGAGTCTGAGAAGAAGGACAGGCTCGCTTCGGAGCTTGGTCTTGACCCTCGTCAAGTCGCTGTTTGGTTTCAGAACCGAAGGGCTCGCTGGAAGAACAAGAAGTTGGAGGAAGAGTACTCCACCTTGAAGAAAGCTCACGAAAACGTTGTCGTTGAGAAATGC…	18442775	18444189	696	forward
	Bras_T00990	mRNA	ATGGCCAATGGAGGAAGAGATCATGCTGTGATTTCAATTGCAACCACAAACAATATTCAGAAGACACCATTGGAGCAAAGGATCAAGGAAACAAAATGGCTACTGCATCCATCTGCTGGTAACAGTTCATGTTGCATCTTCAAAGTACCTCGATGCTTTGTGGAAATAAACCAAAAGACCTACCAGCCTCATATAGTATCTATTGGCCCTTATCACCATGGTAACAACCATTTGGAGATGATGCAACAACACAAATGGAGATTTCTACATGATCTTCTTGCTCGAACACCGCCAACTGGCCCGAGACTTGATGACTACCGGTTGGCTGTAGCATCGAAGGAAGAAGATATAAGAGGGTGCTACTCAGAGACCATCAATTTAAGCAGCGGCGACATAGTT…	18454392	18455840	1449	forward
	Bras_T00990	exon	ATGGCCAATGGAGGAAGAGATCATGCTGTGATTTCAATTGCAACCACAAACAATATTCAGAAGACACCATTGGAGCAAAGGATCAAGGAAACAAAATGGCTACTGCATCCATCTGCTGGTAACAGTTCATGTTGCATCTTCAAAGTACCTCGATGCTTTGTGGAAATAAACCAAAAGACCTACCAGCCTCATATAGTATCTATTGGCCCTTATCACCATGGTAACAACCATTTGGAGATGATGCAACAACACAAATGGAGATTTCTACATGATCTTCTTGCTCGAACACCGCCAACTGGCCCGAGACTTGATGACTACCGGTTGGCTGTAGCATCGAAGGAAGAAGATATAAGAGGGTGCTACTCAGAGACCATCAATTTAAGCAGCGGCGACATAGTT…	18454392	18455840	1449	forward
	Bras_T00990	CDS	ATGGCCAATGGAGGAAGAGATCATGCTGTGATTTCAATTGCAACCACAAACAATATTCAGAAGACACCATTGGAGCAAAGGATCAAGGAAACAAAATGGCTACTGCATCCATCTGCTGGTAACAGTTCATGTTGCATCTTCAAAGTACCTCGATGCTTTGTGGAAATAAACCAAAAGACCTACCAGCCTCATATAGTATCTATTGGCCCTTATCACCATGGTAACAACCATTTGGAGATGATGCAACAACACAAATGGAGATTTCTACATGATCTTCTTGCTCGAACACCGCCAACTGGCCCGAGACTTGATGACTACCGGTTGGCTGTAGCATCGAAGGAAGAAGATATAAGAGGGTGCTACTCAGAGACCATCAATTTAAGCAGCGGCGACATAGTT…	18454392	18455840	1449	forward
	Bras_T00991	mRNA	ATGCAAGCTCCAGCAATGGCGGAACCTGGAGTGTTCTCAGTCTCAGATAACGACCTCTTCGACTTCTTCCCCGTCTTCTCTCTCAAGAACAACGGCGGAAACGACGACGAGGATTGTGCTTCAGCTAAAGACAACAACTTTGTCTTCAATTTGGACCCGAGTTTGCTTATTGACCCCAGCTGTGTTTTGATTGGTCAAGTGCTCGGAGAAGGGCCGCAGGCGATTGTCTATGAAGGATTGTGGGTCCCCTTTCTTGCTCTGAAACTATCTCTCTTTGCTTTTCTTCTTCTTGGTTATGCCTTCTTGGTTAGGTTGATCACATTGTCTGCATGTTCTTGA	18469146	18469484	339	forward
	Bras_T00991	exon	ATGCAAGCTCCAGCAATGGCGGAACCTGGAGTGTTCTCAGTCTCAGATAACGACCTCTTCGACTTCTTCCCCGTCTTCTCTCTCAAGAACAACGGCGGAAACGACGACGAGGATTGTGCTTCAGCTAAAGACAACAACTTTGTCTTCAATTTGGACCCGAGTTTGCTTATTGACCCCAGCTGTGTTTTGATTGGTCAAGTGCTCGGAGAAGGGCCGCAGGCGATTGTCTATGAAGGATTGTGGGTCCCCTTTCTTGCTCTGAAACTATCTCTCTTTGCTTTTCTTCTTCTTGGTTATGCCTTCTTGGTTAGGTTGATCACATTGTCTGCATGTTCTTGA	18469146	18469484	339	forward
	Bras_T00991	CDS	ATGCAAGCTCCAGCAATGGCGGAACCTGGAGTGTTCTCAGTCTCAGATAACGACCTCTTCGACTTCTTCCCCGTCTTCTCTCTCAAGAACAACGGCGGAAACGACGACGAGGATTGTGCTTCAGCTAAAGACAACAACTTTGTCTTCAATTTGGACCCGAGTTTGCTTATTGACCCCAGCTGTGTTTTGATTGGTCAAGTGCTCGGAGAAGGGCCGCAGGCGATTGTCTATGAAGGATTGTGGGTCCCCTTTCTTGCTCTGAAACTATCTCTCTTTGCTTTTCTTCTTCTTGGTTATGCCTTCTTGGTTAGGTTGATCACATTGTCTGCATGTTCTTGA	18469146	18469484	339	forward
	Bras_T00992	mRNA	ATGTTGACTTGGGGCCTATTATCTGAACTGGTGGAAATGGGACAGGACACTGTCATTGAAGAGAGTATAAAAGGGTAGTTGTAAAGGTTGGTATAATTTGTGTGTTGTGAAGGAATTTCTTTAAAACAAAGCTCTTGTGGCAGTTATTTTGATTCATAGAAGTAAAGTTGCATGAAGAGCACAGTGCGAAGACGAATATTAGATATTTTTGACTTGGCATGCCCTATTTATTATTTACTTAACATATCTTTATGCGGGAAGGTTGAATTCCTGATGAGTAAGCATTCTTTCTTAGATCATTAACACACAAAATTTATCCATTTTGATGTACGTATGAATTTAGTAAGAACATTAATGAACAAGGGAAGTAGACAAGGTTTGTGTCAGGGTCTTGCTTCA…	18471307	18474263	2957	forward
	Bras_T00992	exon	GTACAATTCCAGGCCTGTTGCTGTGAAAGTCATACAACCAAACAGCACATGTTTTATTAGTTCTGAACGCAAGGAAAAATTTCAGAGGGAGGTGACTTTGCTGTCAAAGGCGAAACATGAAAACATTGTGAAG	18471921	18472053	133	forward
	Bras_T00992	exon	ATGTTGACTTGGGGCCTATTATCTGAACTGGTGGAAATGGGACAGGACACTGTCATTGAAGAGAGTATAAAAGG	18471307	18471380	74	forward
	Bras_T00992	exon	AATGTACGGCCTAGCCTGGAGAACATTCCGAAGGACATTATCCCTCTATTGGAGTCCTGCTGGGCAGAGGACCCCAAGGACCGACCAGAATTTATTGAAGTTACAGATTATCTTTCCAACTTCTACCAGGAGTTATGCTCAGAGGAAACCAAACCTCCTCCCAAGGTCATTGAGACTGAAGATAATGATAGGAACATTAAGGAAGAAGATTCTCCATGTACCACCAAACAACTTGTGATTGACAGGCCTCTAGAAGAGAAAAGGGTGAAAAGGCGTAAGAAGAGTAGATCATCTGGTTGGTTCTGTTTCTCTTGCTTGGCTCATTGA	18473937	18474263	327	forward
	Bras_T00992	exon	TTTATCGGTGCGTCTGTGGAACCAACTATTATGATAGTTACTGAGCTTATGAGAGGTGGTACAATTCAGAAGTACTTGTGGAGCACCCGCCCATTAATTCCAGACCTAAAGCTTTCGATAAGTTTTGCATTGGATATATGTCGAGCTATGGAATTCTTGCATGCAAATGGCATCATACATCGCGACTTGAAGCCAA	18472826	18473021	196	forward
	Bras_T00992	exon	TTATTCAGCGTAGAACCAGTTCCAAAAGGAGCAAAGAAAGAATATGATCACAAGGCAGATGTCTACAGCTTCTCAATAGTTCTGTGGGAATTGCTCACGAACAAAACTCCATATAAGGGAAGGAATAACGTAATGGTGGCATATGCTACAGCGAAA	18473505	18473660	156	forward
	Bras_T00992	exon	GCAATCTACTTCTTTCAGAAAACAAGAAGCAAGTGAAGCTGGCTGACTTTGGGCTTGCTAGAGAGCAGATAAAAGGTGCAATGACTAGTGAGGCTGGGACTTACCGGTGGATGGCTCCTGAG	18473297	18473418	122	forward
	Bras_T00992	CDS	ATGTTGACTTGGGGCCTATTATCTGAACTGGTGGAAATGGGACAGGACACTGTCATTGAAGAGAGTATAAAAGGGTACAATTCCAGGCCTGTTGCTGTGAAAGTCATACAACCAAACAGCACATGTTTTATTAGTTCTGAACGCAAGGAAAAATTTCAGAGGGAGGTGACTTTGCTGTCAAAGGCGAAACATGAAAACATTGTGAAGTTTATCGGTGCGTCTGTGGAACCAACTATTATGATAGTTACTGAGCTTATGAGAGGTGGTACAATTCAGAAGTACTTGTGGAGCACCCGCCCATTAATTCCAGACCTAAAGCTTTCGATAAGTTTTGCATTGGATATATGTCGAGCTATGGAATTCTTGCATGCAAATGGCATCATACATCGCGACTTGAAG…	18471307	18474263	1008	forward
	Bras_T00993	mRNA	TCTCTCTCTCTCTCTCTCTCACCCTTGTTCCTCTTCTGCCTTTCCTTTTATAATTCACATCACGCTTCTCATGCCCTGATTTCTCGTTTAATTTCCTTTCCCTTTTTGGTGTTGGAACAGAAATCTGAGTTCTTCCTTGTTTGTTTGTAATTACTGATTACTAATTACTGCTGTTGATTTACTTTCAAGTTTCGTTGGGATTGATTATGAGCTTGCTGTAGGAAAAATTAGTTAAATTTGGATGGGGTAGGGTTAATTCAATTTCAGCAGTTGGTAAAGTTCCTGGCTTTTGAGTTTCAGAATAGTGCATAGTTGAACTATTTGAAGGGGATTTTTCAGTCTTTCCCCCTGTTTACTTTTTTGGGTTCAATGTAATGTGGGGAAGGGCTTCAACAGGAG…	18475849	18479520	3672	forward
	Bras_T00993	exon	TGCTGAAAGCGGTAGTGAGGGTTCATCAGATGGAAGCGAGGAGAATGGTAACCACCAG	18477448	18477505	58	forward
	Bras_T00993	exon	GAAGAGTTGACACGATTGTGTGGACCAGATTTAGTAGCAAGCATTGAGCATCAGTCACATGGTGGTGAGGGAAACAGTTGAGATGGTACTGATCTCTCTTTTGTAGCAACAGATTTTTATCGAGCTCCGGAACCATGACCCTCACTTTAATTGAGCGTAGAACATTTGTTTTTCTTATACTAATTTATACGCTGAACCCCACTCTGTAACTGTATCGTTTATTTGTGAACTGTTAACTGAGTTGGGTCCTTAATGGAGCAACCATGCCAATTGTTGTATCATTGGGAAAAGAGTATATAATAGATAACTTCCATATGAA	18479202	18479520	319	forward
	Bras_T00993	exon	GCGGAGTGTGAAGAGTTACAAAAAAGTGTACAGGGACTGACCAATGAAAATCATGGTCTTAAAGATGAGCTGCAAAGGCTTTCCCAGGAATGCGAGAAACTTGCTTCTGAAAATACTTCTATAAAG	18478917	18479042	126	forward
	Bras_T00993	exon	GATGAACGGGAACTGAAAAGACAGAAAAGGAAGCAGTCAAATAGGGAATCTGCTAGGAGGTCAAGATTGCGGAAGCAG	18478466	18478543	78	forward
	Bras_T00993	exon	GAGCAAATGCACAAAATAACACTGCTCTAGTGCCTGGGAAGCCTGTAGTATCTATGCCTGCAACTAGTCTGAATATGGGAATGGACTTGTGGAATGCATCACCTGCTGGTGCTGGAACTGCAAAAATGAGAGGAAATCAATCTGGTGCCCCATCGGCTGTTGGGGGTGACCATTGGATTCAG	18477951	18478132	182	forward
	Bras_T00993	exon	GAGTATGGTGCGAACAAGAAGGGAAGCTTTGACAAGATGCTTGCAGAAG	18477753	18477801	49	forward
	Bras_T00993	exon	GCTTATTATGGTGCTGGAGCTGCTCCGCCTCCCTTTTTCGCCTCCACTGTTGCTTCGCCAACACCACACCCTTATATGTGGGGAGCCCAG	18476734	18476823	90	forward
	Bras_T00993	exon	GAAATACCAACACAACCTTCGTATCCGGATTGGTCCAGCTCTATGCAG	18476569	18476616	48	forward
	Bras_T00993	exon	GTGCTTAATAGGGATCTTTGAGAATAAACGTGTTATCTGGTTAATTCGGAACTAGAGGAGTGTTTGCTGAACCAATCGAAATGGGGACAGGGGAAGAGGGCACGCCCTCTAAGCCTTCGAAACAAGCTTCTACAGCTCAG	18476351	18476490	140	forward
	Bras_T00993	exon	TCTCTCTCTCTCTCTCTCTCACCCTTGTTCCTCTTCTGCCTTTCCTTTTATAATTCACATCACGCTTCTCATGCCCTGATTTCTCGTTTAATTTCCTTTCCCTTTTTGGTGTTGGAACAGAAATCTGAGTTCTTCCTTGTTTGTTTGTAATTACTGATTACTAATTACTGCTGTTGATTTACTTTCAAGTTTCGTTGGGATTGATTATGAGCTTGCTGTAGGAAAAATTAGTTAAATTTGGATGGGGTAGGGTTAATTCAATTTCAGCAGTTGGTAAAGTTCCTGGCTTTTGAGTTTCAGAATAGTGCATAGTTGAACTATTTGAAGGGGATTTTTCAGTCTTTCCCCCTGTTTACTTTTTTGGGTTCAATGTAATGTGGGGAAGGGCTTCAACAGGAG…	18475849	18476266	418	forward
	Bras_T00993	exon	ACTTCTGCCGCAGTACCACCAACAAATCCAGAGTTGGAAGGGAAGGGCACAGATGGGAAAGAGCGGGCTTCAGCCAAAAAACCCAAGGGAACTGCAGGAAATACAGGTTTGGTTAGTGGCAAGGGTGGGGAGAGTGGAAAAGCAACTTCTGGTTCAGGAAATGATGGTGCTTCACAAAG	18477168	18477346	179	forward
	Bras_T00993	exon	CATCCTATGATGCCGCCTTATGGAACTCCTGTTCCGTACCCTGCCATGTATCCTCCTGGTGGAGTGTATGCTCATCCGGGTATGGTCACG	18476960	18477049	90	forward
	Bras_T00993	CDS	GGAGTGTTTGCTGAACCAATCGAAATGGGGACAGGGGAAGAGGGCACGCCCTCTAAGCCTTCGAAACAAGCTTCTACAGCTCAGGAAATACCAACACAACCTTCGTATCCGGATTGGTCCAGCTCTATGCAGGCTTATTATGGTGCTGGAGCTGCTCCGCCTCCCTTTTTCGCCTCCACTGTTGCTTCGCCAACACCACACCCTTATATGTGGGGAGCCCAGCATCCTATGATGCCGCCTTATGGAACTCCTGTTCCGTACCCTGCCATGTATCCTCCTGGTGGAGTGTATGCTCATCCGGGTATGGTCACGACTTCTGCCGCAGTACCACCAACAAATCCAGAGTTGGAAGGGAAGGGCACAGATGGGAAAGAGCGGGCTTCAGCCAAAAAACCCAAG…	18476407	18479282	1065	forward
	Bras_T00994	mRNA	ATGGCTCTTCTCGGATCCAACATAGCCAGTGAGGTCAGGTTTCATCTTCCTCCTTGGATTTTGTTTACGTACACTCTTTGCTCAATGATTATGTTGCTCCCAATTCAGTTCCTTTTAGATTGTTATCAAAGATTGATCCTTTTGCGTTAAGGATTCTGTAGTTCATATTTCAAATAGAATGTTCCTAAACAAGAATTTCATGTTGATTCAATTTGAATTTGTAATTTTTTTTTACGGAATACGAATTTTTTGTTTGGAATTGGAATTTTTTTAGGAACCAATGATATAGCCTGATCCTTTGCGTCAGTCTGGTACTAGATAATTAACCACAGGAAATAAACCAATGATTATGATACTAATTTCTCAGTGATGGCTTAAGAGATTTGGATTGAGAAATTC…	18479888	18483115	3228	reverse
	Bras_T00994	exon	ATGGCTCTTCTCGGATCCAACATAGCCAGTGAG	18483083	18483115	33	reverse
	Bras_T00994	exon	GTCGGGCTTCGGCTGCTCCTTTGTCCTCTTGGTTCTAACATTGTAATCCGAACAGCATG	18482463	18482521	59	reverse
	Bras_T00994	exon	TTGTTCTGTGGGGATTGTTGTACCAGTCTACTGTACATGCAAGGCAATTGAGAGGAAAGATGAAACTGCACAACAGAAGTGGCTTCTATATTGGGCAG	18482270	18482367	98	reverse
	Bras_T00994	exon	CTTATGGATCTTTCAGCCTCGTGGAAATATTTTCAGATAAACTTATATCTTG	18482055	18482106	52	reverse
	Bras_T00994	exon	GTGCCCATATTACTATCACATGAAGTTTGCCTTTCTTGTTTGGCTTCAACTTCCATCTGCTGAT	18481205	18481268	64	reverse
	Bras_T00994	exon	GGGGCGAAGCAGCTGTACATGAACCACCTACGCCCATTCTTTTTGAGGCATCAAACTAAAGTTGATCGAGTTTTGAGCCTTACATATGGTGAACTG	18480671	18480766	96	reverse
	Bras_T00994	exon	CTCAAACTCATTAGTGCACACCAAGGAGAGATCCAGTATGCTAGGGCTCTGCTTATGAAAGTTTTTGGTTCAG	18480441	18480513	73	reverse
	Bras_T00994	exon	ATGAGATGCCTAGGGGCAGGGCTAATTCAGATCTGCAACGGAACAATGCAATTGAAGACCAGCCTAGAACAACCCCGGAGTCCGACTCTGGTAGAGATGATTAGTTCTCTTTACTGGTGATAATGTGTATAATTTTGAATTCTTTATCTTCCCCATGAAAGGAAAAAGATGAGAGCTGAAGAGAAAAGAAAACTACTCTCCCCTTTCTCTGTAAGGTAGCGGTAGTTTTTGGCTTTGGTGCAACTTATTCTTTAATTTGTGCTTTAATTGATGAACGCCAAGGTAGTTTAGTGTTGGCTTGATTGAGTAAAATCATATATCTAGCTGCTATGATATATCAAGATGATGACCTAAT	18479888	18480242	355	reverse
	Bras_T00994	CDS	ATGGCTCTTCTCGGATCCAACATAGCCAGTGAGGTCGGGCTTCGGCTGCTCCTTTGTCCTCTTGGTTCTAACATTGTAATCCGAACAGCATGTTGTTCTGTGGGGATTGTTGTACCAGTCTACTGTACATGCAAGGCAATTGAGAGGAAAGATGAAACTGCACAACAGAAGTGGCTTCTATATTGGGCAGCTTATGGATCTTTCAGCCTCGTGGAAATATTTTCAGATAAACTTATATCTTGGTGCCCATATTACTATCACATGAAGTTTGCCTTTCTTGTTTGGCTTCAACTTCCATCTGCTGATGGGGCGAAGCAGCTGTACATGAACCACCTACGCCCATTCTTTTTGAGGCATCAAACTAAAGTTGATCGAGTTTTGAGCCTTACATATGGTGAA…	18479888	18483115	830	reverse
	Bras_T00995	mRNA	ATGAGAGTACCCGTTACCACTCCACAAAACAACAACAACACTAACCAATCTCCCAACCCCAAACCCGAAACCAATCTCGGATTTCACACTCCTTCCCGCATCTGCTACGAGCCCACGTCTGTTCTTGAGCTCCGCCACAGCCCCAGCCCCGTGGCGGCCGAAAAGCCGGCAAAAGTTTCGGCCATTTCGGACGTCCTGAGTCACCCGAATCACCATGAGCCTCTCGAGTGGGACGAGCAGGCTCTTCACAACTTGGATTGGGACTCCATCATGAGAGACTTGGGCTTAGACGACTCTGTCTCTAACTTGAAGACTACTACTACTACACAGCTGAATCACCACCCCAACACCGACCCCCAAATTCCGCATCTTCCCGAGTACCCTCACCCGTTCGATCCC…	18484086	18485729	1644	reverse
[truncated: 21,112 more rows]

## Sheet: Table S1B
Table 1B
Sequence ID	Sequence type	Sequence	Start position	End position	Length (bp)	Strand
[truncated: 30,453 more rows]

## Sheet: Table S1C
Table 1C
[truncated: 30,146 more rows]

## Sheet: Table S1D
Table 1D
[truncated: 27,077 more rows]

## Sheet: Table S1E
Table 1E
[truncated: 28,042 more rows]

## Sheet: Table S1F
Table 1F
[truncated: 37,714 more rows]

## Sheet: Table S1G
Table 1G
[truncated: 24,607 more rows]

[truncated: 1 more sheets: Total no of transcripts]
